# Supplementary material for: Impact of sustainable project management on project plan and project success of the manufacturing firm: Structural model assessment
Source: PLoS One. 2021 Nov 24;16(11):e0259819. doi: 10.1371/journal.pone.0259819 (PMC8612515; doi:10.1371/journal.pone.0259819)
Supplement: S1 Dataset — (XLSX) [file pone.0259819.s001.xlsx]

## Sheet: Navigation
	SmartPLS Report
	Please cite the use of SmartPLS: Ringle, C. M., Wende, S., and Becker, J.-M. 2015. "SmartPLS 3." Boenningstedt: SmartPLS GmbH, http://www.smartpls.com.
		Complete
	Final Results
	Path Coefficients	show
	Indirect Effects	show
	Total Effects	show
	Outer Loadings	show
	Outer Weights	show
	Latent Variable	show
	Residuals	show
	Quality Criteria
	R Square	show
	f Square	show
	Construct Reliability and Validity	show
	Discriminant Validity	show
	Collinearity Statistics (VIF)	show
	Model_Fit	show
	Model Selection Criteria	show
	Interim Results
	Stop Criterion Changes	show
	Base Data
	Setting	show
	Inner Model	show
	Outer Model	show
	Indicator Data (Original)	show
	Indicator Data (Standardized)	show
	Indicator Data (Correlations)	show

## Sheet: Complete
	SmartPLS Report
	Please cite the use of SmartPLS: Ringle, C. M., Wende, S., and Becker, J.-M. 2015. "SmartPLS 3." Boenningstedt: SmartPLS GmbH, http://www.smartpls.com.
	back to navigation
	Final Results
	Path Coefficients
		SPM	SPP	SPS	TBS	TECON_	TENV	TIMT	TISE	TMC	TPE	TPPF	TRR	TSOC_	TSUS	TWC
	SPM		0.459538	0.147294		0.759681	0.871516							0.813813
	SPP			0.551653						0.815014			0.859267			0.854455
	SPS				0.865068			0.767519	0.731799		0.788395	0.808348			0.825507
	TBS
	TECON_
	TENV
	TIMT
	TISE
	TMC
	TPE
	TPPF
	TRR
	TSOC_
	TSUS
	TWC
	Indirect Effects
	Total Indirect Effects
		SPM	SPP	SPS	TBS	TECON_	TENV	TIMT	TISE	TMC	TPE	TPPF	TRR	TSOC_	TSUS	TWC
	SPM			0.253505	0.346719			0.307621	0.293305	0.374529	0.315989	0.323986	0.394865		0.330863	0.392654
	SPP				0.477217			0.423404	0.403699		0.434921	0.445928			0.455394
	SPS
	TBS
	TECON_
	TENV
	TIMT
	TISE
	TMC
	TPE
	TPPF
	TRR
	TSOC_
	TSUS
	TWC
	Specific Indirect Effects
		Specific Indirect Effects
	SPM -> SPP -> SPS	0.253505
	SPM -> SPS -> TBS	0.12742
	SPP -> SPS -> TBS	0.477217
	SPM -> SPP -> SPS -> TBS	0.219299
	SPM -> SPS -> TIMT	0.113051
	SPP -> SPS -> TIMT	0.423404
	SPM -> SPP -> SPS -> TIMT	0.19457
	SPM -> SPS -> TISE	0.10779
	SPP -> SPS -> TISE	0.403699
	SPM -> SPP -> SPS -> TISE	0.185515
	SPM -> SPP -> TMC	0.374529
	SPM -> SPS -> TPE	0.116126
	SPP -> SPS -> TPE	0.434921
	SPM -> SPP -> SPS -> TPE	0.199862
	SPM -> SPS -> TPPF	0.119065
	SPP -> SPS -> TPPF	0.445928
	SPM -> SPP -> SPS -> TPPF	0.204921
	SPM -> SPP -> TRR	0.394865
	SPM -> SPS -> TSUS	0.121593
	SPP -> SPS -> TSUS	0.455394
	SPM -> SPP -> SPS -> TSUS	0.20927
	SPM -> SPP -> TWC	0.392654
	Total Effects
		SPM	SPP	SPS	TBS	TECON_	TENV	TIMT	TISE	TMC	TPE	TPPF	TRR	TSOC_	TSUS	TWC
	SPM		0.459538	0.4008	0.346719	0.759681	0.871516	0.307621	0.293305	0.374529	0.315989	0.323986	0.394865	0.813813	0.330863	0.392654
	SPP			0.551653	0.477217			0.423404	0.403699	0.815014	0.434921	0.445928	0.859267		0.455394	0.854455
	SPS				0.865068			0.767519	0.731799		0.788395	0.808348			0.825507
	TBS
	TECON_
	TENV
	TIMT
	TISE
	TMC
	TPE
	TPPF
	TRR
	TSOC_
	TSUS
	TWC
	Outer Loadings
		SPM	SPP	SPS	TBS	TECON_	TENV	TIMT	TISE	TMC	TPE	TPPF	TRR	TSOC_	TSUS	TWC
	ECON4	0.416544
	ECON4					0.685902
	ECON6					0.766752
	ECON6	0.62022
	ECON7					0.728857
	ECON7	0.609122
	ECON8					0.778138
	ECON8	0.567115
	ENV1						0.824978
	ENV1	0.691278
	ENV2						0.827299
	ENV2	0.686219
	ENV3						0.881612
	ENV3	0.754505
	ENV4						0.867652
	ENV4	0.741217
	ENV5						0.897359
	ENV5	0.761352
	ENV6						0.844486
	ENV6	0.778736
	ENV7						0.822297
	ENV7	0.737759
	ENV8						0.815827
	ENV8	0.752777
	SOC1													0.72511
	SOC1	0.646105
	SOC2													0.879372
	SOC2	0.71008
	SOC3													0.92252
	SOC3	0.723844
	SOC4													0.783481
	SOC4	0.65412
	SOC5													0.884807
	SOC5	0.654699
	SOC6													0.739844
	SOC6	0.63252
	SPP_MC1									0.783604
	SPP_MC1		0.664125
	SPP_MC2									0.851742
	SPP_MC2		0.655706
	SPP_MC3									0.786375
	SPP_MC3		0.60907
	SPP_MC4									0.715731
	SPP_MC4		0.603626
	SPP_MC5									0.651503
	SPP_RR1												0.776096
	SPP_RR1		0.65501
	SPP_RR2												0.83503
	SPP_RR2		0.753901
	SPP_RR3												0.816136
	SPP_RR3		0.684319
	SPP_RR4												0.767336
	SPP_RR4		0.645985
	SPP_RR5												0.802028
	SPP_RR5		0.68999
	SPP_WC1															0.84466
	SPP_WC1		0.718165
	SPP_WC2															0.856482
	SPP_WC2		0.667769
	SPP_WC3															0.808396
	SPP_WC3		0.682091
	SPP_WC4															0.793306
	SPP_WC4		0.746473
	SPS_BS1				0.925077
	SPS_BS1			0.807324
	SPS_BS2				0.938833
	SPS_BS2			0.819901
	SPS_BS3				0.932581
	SPS_BS3			0.79151
	SPS_IMT1							0.824342
	SPS_IMT1			0.581291
	SPS_IMT2							0.912015
	SPS_IMT2			0.684655
	SPS_IMT3							0.884675
	SPS_IMT3			0.734019
	SPS_ISE1								0.914505
	SPS_ISE1			0.660761
	SPS_ISE2								0.921714
	SPS_ISE2			0.660217
	SPS_ISE3								0.891379
	SPS_ISE3			0.674597
	SPS_PE1										0.853581
	SPS_PE1			0.695436
	SPS_PE2										0.882144
	SPS_PE2			0.644687
	SPS_PE3										0.810686
	SPS_PE3			0.66488
	SPS_PPF1											0.908857
	SPS_PPF1			0.72518
	SPS_PPF2											0.876433
	SPS_PPF2			0.735504
	SPS_PPF3											0.893018
	SPS_PPF3			0.703381
	SPS_SUS1														0.863979
	SPS_SUS1			0.794156
	SPS_SUS2														0.892234
	SPS_SUS2			0.687691
	SPS_SUS3														0.919867
	SPS_SUS3			0.716542
	Outer Weights
		SPM	SPP	SPS	TBS	TECON_	TENV	TIMT	TISE	TMC	TPE	TPPF	TRR	TSOC_	TSUS	TWC
	ECON4	0.059725
	ECON4					0.252985
	ECON6					0.376685
	ECON6	0.0872849
	ECON7					0.369945
	ECON7	0.076988
	ECON8					0.344432
	ECON8	0.0739037
	ENV1						0.138037
	ENV1	0.0766137
	ENV2						0.137027
	ENV2	0.0744953
	ENV3						0.150662
	ENV3	0.0844252
	ENV4						0.148009
	ENV4	0.0840619
	ENV5						0.152029
	ENV5	0.0820882
	ENV6						0.155501
	ENV6	0.0888483
	ENV7						0.147318
	ENV7	0.0854944
	ENV8						0.150317
	ENV8	0.0874173
	SOC1													0.194585
	SOC1	0.0794916
	SOC2													0.213852
	SOC2	0.0909097
	SOC3													0.217998
	SOC3	0.0909865
	SOC4													0.196999
	SOC4	0.0894077
	SOC5													0.197174
	SOC5	0.0827495
	SOC6													0.190494
	SOC6	0.0744489
	SPP_MC1									0.282145
	SPP_MC1		0.110532
	SPP_MC2									0.278568
	SPP_MC2		0.106097
	SPP_MC3									0.258755
	SPP_MC3		0.10481
	SPP_MC4									0.256442
	SPP_MC4		0.103925
	SPP_MC5									0.237329
	SPP_RR1												0.23858
	SPP_RR1		0.110683
	SPP_RR2												0.2746
	SPP_RR2		0.124425
	SPP_RR3												0.249255
	SPP_RR3		0.110937
	SPP_RR4												0.235292
	SPP_RR4		0.105717
	SPP_RR5												0.25132
	SPP_RR5		0.114953
	SPP_WC1															0.309272
	SPP_WC1		0.118852
	SPP_WC2															0.287569
	SPP_WC2		0.117371
	SPP_WC3															0.293736
	SPP_WC3		0.116313
	SPP_WC4															0.321462
	SPP_WC4		0.130695
	SPS_BS1				0.358057
	SPS_BS1			0.0868561
	SPS_BS2				0.363635
	SPS_BS2			0.0875492
	SPS_BS3				0.351044
	SPS_BS3			0.0847294
	SPS_IMT1							0.331604
	SPS_IMT1			0.0657527
	SPS_IMT2							0.390569
	SPS_IMT2			0.0764399
	SPS_IMT3							0.418729
	SPS_IMT3			0.080104
	SPS_ISE1								0.364232
	SPS_ISE1			0.0725254
	SPS_ISE2								0.363932
	SPS_ISE2			0.0718524
	SPS_ISE3								0.371858
	SPS_ISE3			0.0753385
	SPS_PE1										0.408761
	SPS_PE1			0.0746388
	SPS_PE2										0.378932
	SPS_PE2			0.0692309
	SPS_PE3										0.390801
	SPS_PE3			0.0740392
	SPS_PPF1											0.375384
	SPS_PPF1			0.0774156
	SPS_PPF2											0.380728
	SPS_PPF2			0.0799833
	SPS_PPF3											0.3641
	SPS_PPF3			0.0756535
	SPS_SUS1														0.405422
	SPS_SUS1			0.0882082
	SPS_SUS2														0.351071
	SPS_SUS2			0.0778392
	SPS_SUS3														0.365799
	SPS_SUS3			0.0808994
	Latent Variable
	Latent Variable
	Case ID	SPM	SPP	SPS	TBS	TECON_	TENV	TIMT	TISE	TMC	TPE	TPPF	TRR	TSOC_	TSUS	TWC
	1	-1.9205	-2.28885	-0.607348	-0.260403	-3.91593	0.501748	-1.56524	-0.556105	-1.65463	-0.162262	-0.461926	-2.8577	-3.10002	0.0327746	-1.1609
	2	1.43281	0.12913	-0.00319112	0.112791	0.701506	1.07399	0.918493	-0.0517817	0.151782	-0.536065	0.363713	-0.306332	1.5894	-0.803248	0.495647
	3	-0.282617	-0.0204313	1.03761	0.896197	-0.475662	0.227075	0.918493	0.411977	-0.225858	-0.129283	1.29713	0.0259953	-0.657099	1.43137	0.120561
	4	-0.116346	0.0834805	0.455995	1.2904	-0.228258	-0.202219	-0.194182	0.411977	-0.183803	1.33589	-0.846284	0.320894	0.0800511	0.125067	-0.326176
	5	-0.967876	1.07956	1.46605	1.2904	-0.992599	-0.464032	0.918493	1.43012	0.865005	0.790206	1.6825	0.712183	-1.14159	0.881037	1.33037
	6	0.38473	-0.483836	1.19495	0.880189	0.701506	-0.360625	-0.161955	0.96636	-0.242185	1.33589	1.24273	-0.234994	1.04052	1.43137	-0.737157
	7	-0.233754	0.433838	-1.43478	-1.06482	-1.81626	0.241565	-1.14982	-1.53368	0.151782	-1.59446	-0.846284	0.369089	0.0800511	-0.803248	0.495647
	8	0.0576743	-2.66512	-1.82495	-1.86924	-1.04992	0.0874845	-1.14982	-0.0517817	-3.23564	-0.235208	-2.11067	-1.92557	0.591083	-2.99172	-1.65363
	9	0.142344	-0.292855	-0.578074	-1.06482	-0.122154	0.241565	0.378269	-0.0517817	0.151782	-1.59446	0.418106	-1.23274	0.0800511	-0.803248	0.495647
	10	-1.69718	-1.14351	-0.421721	0.112791	-0.581766	-1.71646	0.378269	-1.53368	0.151782	-0.674969	0.418106	-1.23274	-1.4293	-0.803248	-1.63063
	11	-0.33652	-1.53547	-1.79534	-1.81121	0.28868	-0.586615	-1.72227	-1.01986	-0.619824	-1.56148	-1.7253	-1.86424	-0.14472	-0.803248	-1.12514
	12	0.709833	0.424574	0.251706	0.485985	0.701506	0.578615	0.378269	-0.0517817	0.151782	-0.674969	0.418106	0.335179	0.56454	0.503052	0.495647
	13	-0.86288	-0.278925	-0.261497	1.2904	-1.35665	-1.06622	-0.867984	-0.515541	-1.83234	0.277499	-1.23165	1.97091	0.0840768	-0.425262	-0.808808
	14	-1.3277	-1.11041	-1.05624	-1.06482	-1.04665	-1.24802	-0.734406	-1.53368	0.151782	-0.536065	0.0327359	-1.23274	-0.922751	-1.18123	-1.55898
	15	0.775666	-0.0246964	-0.0325992	0.112791	1.16112	0.422656	-1.14982	-0.0517817	-1.01868	-0.129283	0.418106	0.369089	0.628933	0.503052	0.495647
	16	-0.593753	-1.43913	-1.34116	-1.06482	-0.122154	-1.06622	-1.14982	-1.53368	-2.08151	-1.08175	-0.846284	-0.628652	0.0800511	-0.803248	-1.18389
	17	-1.4279	0.665935	0.108882	-1.06482	-2.22709	-1.20761	-0.0371486	1.43012	0.0933995	0.823185	-0.846284	-0.255767	-0.567262	0.503052	2.17519
	18	0.106302	-0.348786	0.48899	1.2904	0.748292	0.241565	-0.0371486	0.916301	-1.30502	-0.536065	0.803476	0.0367619	-0.464453	-0.299065	0.0489102
	19	0.142344	0.433838	0.265013	0.112791	-0.122154	0.241565	0.378269	-0.0517817	0.151782	-0.129283	0.418106	0.369089	0.0800511	0.503052	0.495647
	20	0.142344	-0.179565	1.96481	1.2904	-0.122154	0.241565	1.90636	1.43012	-1.04671	1.33589	1.6825	0.059905	0.0800511	1.80935	0.495647
	21	0.772589	-0.644275	-0.855301	-1.06482	0.342728	1.02555	-0.609599	-0.0517817	0.151782	-0.64199	-0.846284	-0.605509	0.335743	-0.803248	-1.11224
	22	-0.541492	-0.971028	0.760235	-0.260403	-0.945813	-0.483032	1.36614	0.916301	-0.669066	1.33589	0.803476	-0.605509	-0.144368	-0.172867	-1.12514
	23	-1.454	-1.13521	-1.79114	-1.83222	-1.81626	-1.19312	-1.14982	-1.53368	-1.35426	-1.59446	-1.67091	-0.594743	-0.912791	-0.803248	-1.18389
	24	1.64989	-0.341984	-0.569799	-1.06482	1.57195	1.54935	0.378269	-0.0517817	0.151782	-0.129283	-0.846284	-0.937837	1.06706	-0.803248	0.0489102
	25	1.11211	0.433838	0.358633	0.112791	1.10707	0.732696	0.378269	-0.0517817	0.151782	0.383424	0.418106	0.369089	1.07702	0.503052	0.495647
	26	0.248844	0.433838	0.536335	0.112791	0.337458	0.241565	0.378269	-0.0517817	0.151782	1.33589	0.418106	0.369089	0.0800511	0.503052	0.495647
	27	0.703912	0.894012	1.11497	1.2904	1.10707	0.730719	0.918493	-0.0517817	0.151782	-0.129283	1.24324	0.986309	0.0800511	1.80935	0.942384
	28	-1.1089	-0.531668	-0.402021	-0.281413	-0.639091	-1.06622	-0.0371486	0.925796	-0.561442	-1.45555	-0.846284	0.059905	-0.885896	-0.299065	-1.18389
	29	-0.152878	-1.09688	-2.03076	-2.24243	0.187846	-0.387079	-1.14982	-0.565601	-0.894724	-2.441	-2.11067	-1.23274	0.101012	-1.18123	-0.79591
	30	-1.96742	0.109882	-1.076	0.112791	-1.04665	-2.19222	-1.14982	-1.53368	-0.183803	-1.18768	-0.846284	0.059905	-1.17361	-0.803248	0.0259133
	31	-2.16896	-2.01057	0.33056	0.501993	-1.0987	-2.37401	0.378269	0.421473	-2.21716	0.790206	0.418106	-1.84995	-1.4293	-0.803248	-0.79591
	32	0.154245	2.44113	0.277124	0.112791	-0.122154	0.258588	0.918493	-0.0517817	2.03546	-0.64199	0.418106	1.97091	0.0800511	0.503052	2.17519
	33	1.88696	2.44113	1.96481	1.2904	1.57195	1.54935	1.90636	1.43012	2.03546	1.33589	1.6825	1.97091	1.5894	1.80935	2.17519
	34	-0.606951	0.906589	0.673006	1.2904	-0.127423	-0.395344	-0.609599	0.925796	0.545748	1.33589	0.0322297	0.6575	-0.912439	0.205118	0.942384
	35	1.51086	0.876026	0.17516	-0.281413	-0.122154	1.54935	-0.577373	0.925796	0.151782	-0.129283	0.418106	1.34369	1.5894	0.503052	0.495647
	36	0.142344	0.433838	0.378815	1.2904	-0.122154	0.241565	0.378269	-0.0517817	0.151782	-0.129283	-0.406521	0.369089	0.0800511	0.503052	0.495647
	37	0.936578	0.433838	1.96481	1.2904	1.10707	0.241565	1.90636	1.43012	0.151782	1.33589	1.6825	0.369089	1.30169	1.80935	0.495647
	38	-0.539152	-0.165649	0.0567631	0.0757732	-0.587036	-0.226881	-0.194182	-0.515541	-0.610684	0.823185	-0.021657	-0.24813	-0.687668	0.125067	0.107663
	39	0.214275	-0.595207	1.09978	1.2904	0.187846	1.38331	0.535302	0.452542	-1.35426	0.790206	1.6825	-0.557314	-1.36735	0.456906	0.120561
	40	-0.037676	-0.50404	-1.23032	-1.43801	-0.122154	0.0893763	-1.14982	-0.556105	-0.242185	-0.129283	-1.67091	-0.283189	-0.14472	-0.803248	-0.737157
	41	1.2467	2.44113	1.08668	0.112791	1.16112	0.765368	0.378269	-0.0517817	2.03546	1.33589	1.6825	1.97091	1.32823	1.80935	2.17519
	42	-0.907481	0.296251	-0.949805	-1.04881	-0.997869	-0.73492	-0.577373	-0.556105	0.151782	-0.674969	-0.792397	0.383374	-0.683642	-0.803248	0.120561
	43	-0.981125	0.371609	0.726684	0.544013	-0.478939	0.371439	-0.0371486	1.43012	1.28018	0.790206	1.6825	-0.921182	-2.61454	-0.803248	1.03703
	44	-0.0632881	2.44113	1.59603	1.2904	0.28341	-1.06622	1.36614	1.43012	2.03546	1.33589	0.418106	1.97091	1.07802	1.80935	2.17519
	45	0.258665	1.24444	0.0853246	-0.260403	0.696236	-0.12201	-0.194182	0.421473	0.154084	1.33589	-1.23165	0.983179	0.394659	0.503052	2.17519
	46	0.227769	0.139263	0.0689024	0.112791	0.701506	0.241565	0.378269	-0.565601	-0.183803	-0.129283	0.418106	0.0467686	-0.148746	0.0789206	0.120561
	47	0.849948	0.279383	1.50505	1.2904	-0.277036	1.19466	1.90636	1.43012	0.0604842	1.33589	0.857363	-0.296325	0.556032	0.503052	1.25872
	48	-0.306251	-0.777829	-0.60372	-0.297421	-0.174209	-0.55691	-0.577373	-0.556105	-0.2751	-0.780894	0.4176	-1.21196	0.0800511	-1.10118	-0.349173
	49	0.275859	-1.13317	-2.15048	-1.83222	-0.475662	0.872203	-0.766632	-1.53368	-1.34024	-2.51395	-2.11067	-0.899648	-0.176635	-1.60536	-1.1609
	50	0.32113	0.280797	0.370743	0.112791	0.337458	-0.202219	0.918493	-0.0517817	0.109727	-0.129283	0.418106	0.369089	0.817201	0.503052	0.495647
	51	-0.151304	0.52838	-0.305499	0.112791	-0.587036	-0.0973764	-0.577373	-0.0517817	0.515397	0.790206	-0.846284	1.29549	0.0800511	-0.803248	-0.362071
	52	-0.306127	0.306286	0.472513	1.2904	-0.179479	-1.4904	-0.577373	0.411977	0.564639	0.416403	0.418106	0.369089	1.30169	0.125067	0.120561
	53	0.06548	0.433838	0.659925	0.112791	-0.122154	0.100182	0.378269	1.43012	0.151782	1.33589	-0.407027	0.369089	0.0800511	0.503052	0.495647
	54	1.57493	-1.2788	-0.778703	-1.06482	0.642188	1.54935	-0.609599	-1.53368	-0.669066	-1.59446	0.418106	-1.23274	1.32823	0.503052	-1.18389
	55	-0.996325	-0.0581502	-0.658509	0.112791	-1.3026	-1.34522	0.378269	-4.49749	-0.183803	0.277499	0.418106	0.0367619	0.102569	-0.00113117	-0.339074
	56	1.88696	0.433838	0.265013	0.112791	1.57195	1.54935	0.378269	-0.0517817	0.151782	-0.129283	0.418106	0.369089	1.5894	0.503052	0.495647
	57	-1.33267	-0.466237	-0.864136	-1.06482	-0.581766	-1.06622	-0.0371486	-1.53368	0.520281	0.310478	-0.846284	-1.23274	-1.4293	-0.803248	0.0489102
	58	1.6724	-0.780253	-0.551008	-0.297421	1.57195	1.54935	-1.14982	-0.515541	0.151782	-1.04877	-0.352634	-1.23274	1.09944	0.503052	-0.737157
	59	0.682764	-0.599736	-0.536018	-1.06482	0.236624	0.691566	-0.0371486	-0.0517817	0.151782	-1.04877	-0.407027	-1.23274	0.586953	0.0789206	-0.267423
	60	1.15086	1.77211	1.04253	1.2904	1.57195	0.241565	0.378269	1.43012	2.03546	0.92911	0.418106	1.97091	1.5894	0.503052	0.495647
	61	1.50583	0.588177	0.430894	0.112791	1.21317	1.54935	0.378269	0.411977	0.545748	0.277499	0.418106	0.369089	0.884625	0.503052	0.495647
	62	1.80249	0.679103	0.904605	1.2904	1.57195	1.39716	0.378269	-0.0517817	1.21461	1.33589	0.418106	1.00059	1.5894	0.881037	-0.362071
	63	0.142344	0.246119	-1.48639	-1.84823	-0.122154	0.241565	-0.734406	-0.565601	0.215048	-2.37504	-0.846284	0.369089	0.0800511	-0.803248	-0.362071
	64	-0.647994	-0.441381	-1.20572	-1.06482	-0.587036	-0.559976	-1.14982	-0.0517817	0.151782	0.00962041	-1.23165	-1.23274	-0.464348	-2.10955	0.120561
	65	-0.130703	0.444777	1.04232	0.485985	-1.4087	0.241565	1.90636	0.462037	0.151782	-0.129283	0.418106	0.383374	0.0800511	1.80935	0.495647
	66	-1.10863	-1.46529	-2.01041	-1.47503	-0.122154	-1.06622	-1.69005	-1.99744	-1.7319	-2.14014	-1.28605	-0.24813	-1.14159	-1.18123	-2.01862
	67	0.142344	0.433838	0.265013	0.112791	-0.122154	0.241565	0.378269	-0.0517817	0.151782	-0.129283	0.418106	0.369089	0.0800511	0.503052	0.495647
	68	0.543236	-0.316066	-0.396607	-0.675617	1.57195	1.54935	0.378269	-0.0517817	1.65782	-1.08175	-0.460914	-1.52573	-1.6301	-0.00113117	-0.407925
	69	-1.60227	-0.604548	-0.867412	-1.06482	-1.81626	-1.06622	-1.14982	-0.0517817	-1.41034	-0.129283	-0.846284	-0.268904	-1.4293	-0.803248	0.495647
	70	-1.66075	-1.2788	-0.400372	-1.06482	-0.68787	-1.85021	0.378269	-0.0517817	-1.00465	-0.64199	0.418106	-1.23274	-1.14159	-0.803248	-1.18389
	71	-0.419461	-0.389178	0.0307642	0.112791	-2.27587	0.615156	0.119884	-0.0517817	-0.652739	-0.536065	-0.07605	0.0491383	-0.624726	0.503052	-0.397827
	72	1.72562	0.723815	1.79687	1.2904	1.57195	1.25578	1.90636	1.43012	0.515397	0.416403	1.6825	0.986309	1.5894	1.80935	0.495647
	73	1.70064	1.04313	0.213562	-0.281413	1.16112	1.36756	-0.452566	0.96636	1.29189	0.790206	0.4176	1.34369	1.5894	-0.219013	0.120561
	74	-0.499296	0.211223	0.838838	0.896197	0.231355	-1.06622	0.378269	0.916301	-0.333482	1.33589	0.0327359	0.973172	0.0800511	0.503052	0.0489102
	75	0.0905312	-1.13436	-1.05826	-2.24243	1.57195	0.591313	-1.14982	-0.0517817	-0.925075	0.383424	-0.846284	0.410796	-1.4293	-0.803248	-2.4167
	76	0.317973	-1.26292	-0.0260093	0.896197	-1.04665	1.08288	-1.14982	-0.556105	-0.256209	-0.129283	0.0327359	-0.923551	-0.14472	0.503052	-1.55898
	77	-0.926565	-1.11622	-0.865848	-1.06482	-0.587036	-1.06622	0.378269	-1.53368	-0.242185	-0.129283	-0.846284	-1.23274	-0.468831	-0.803248	-1.18389
	78	0.142344	0.433838	0.265013	0.112791	-0.122154	0.241565	0.378269	-0.0517817	0.151782	-0.129283	0.418106	0.369089	0.0800511	0.503052	0.495647
	79	1.88696	2.44113	1.6672	1.2904	1.57195	1.54935	0.378269	1.43012	2.03546	1.33589	1.6825	1.97091	1.5894	1.80935	2.17519
	80	0.34904	1.04541	-0.295646	0.112791	0.854396	0.241565	-1.14982	-0.0517817	2.03546	-0.129283	-0.846284	0.369089	0.0800511	0.503052	0.495647
	81	-0.593753	-1.57346	-0.61595	0.112791	-0.122154	-1.06622	-1.14982	-1.53368	-1.7319	-0.129283	0.418106	-1.23274	0.0800511	-0.803248	-1.18389
	82	0.615182	-0.326681	0.451366	0.112791	1.11234	0.178223	0.378269	1.43012	0.193837	-0.129283	0.418106	-0.900408	0.59243	-0.00113117	-0.362071
	83	0.256681	0.168841	0.627339	0.917207	0.696236	0.100182	0.378269	-0.0517817	0.151782	0.790206	0.418106	-0.220709	0.0800511	0.503052	0.495647
	84	1.7988	2.44113	1.96481	1.2904	1.16112	1.54935	1.90636	1.43012	2.03546	1.33589	1.6825	1.97091	1.5894	1.80935	2.17519
	85	-1.47268	-0.164781	0.265013	0.112791	-0.277036	-2.56076	0.378269	-0.0517817	-0.225858	-0.129283	0.418106	0.369089	0.0800511	0.503052	-0.629611
	86	0.0458726	-0.0469543	0.879445	1.2904	1.11234	-0.757605	1.49094	0.411977	0.836975	0.790206	-0.406521	-0.252409	0.56454	0.62925	-0.362071
	87	-0.909448	0.180395	-2.01118	-1.47503	0.193115	-0.125735	-2.67792	-1.01986	-0.214154	-1.08175	-1.67142	-0.592373	-2.07114	-1.73156	1.34047
	88	-0.10417	0.253333	0.962573	0.506995	-0.633821	0.0174818	1.90636	1.43012	-1.7319	1.33589	-0.846284	1.04451	0.080156	0.503052	0.788984
	89	-0.593753	-0.704117	-1.88415	-2.24243	-0.122154	-1.06622	-1.14982	-1.53368	-0.669066	-2.00124	-1.28554	0.0367619	0.0800511	-0.803248	-1.18389
	90	-0.147148	0.219423	0.490227	1.2904	-1.04665	0.241565	0.535302	0.925796	0.545748	0.823185	-0.406521	0.297751	-0.165681	-0.803248	-0.339074
	91	0.222718	0.282172	-0.0535483	0.112791	0.342728	-0.146516	-0.0371486	-0.515541	0.517717	-0.503086	0.0327359	0.0467686	0.627482	0.503052	0.120561
	92	-0.505842	0.569795	0.330776	0.112791	0.236624	0.241565	0.378269	-0.556105	0.836975	0.790206	0.418106	0.712183	-1.64959	0.503052	0.107663
	93	0.248844	-0.0375334	0.550438	0.0967832	0.337458	0.241565	0.378269	0.411977	0.151782	0.92911	0.418106	0.0741903	0.0800511	0.503052	-0.362071
	94	-0.160156	0.436171	0.922974	1.2904	0.290673	0.100182	0.378269	0.452542	0.545748	1.33589	0.418106	0.0367619	-0.657099	0.503052	0.495647
	95	0.18386	0.433838	0.52806	0.112791	-0.122154	0.0982046	0.378269	-0.0517817	0.151782	-0.129283	1.6825	0.369089	0.367764	0.503052	0.495647
	96	0.25988	0.588177	-0.548383	0.112791	-0.122154	0.241565	0.378269	-0.0517817	0.545748	-0.129283	-2.11067	0.369089	0.367764	-0.803248	0.495647
	97	-0.191092	-0.780253	0.088033	0.112791	0.701506	0.241565	-0.577373	-0.0517817	0.151782	-0.536065	1.6825	-1.23274	-1.14159	-0.299065	-0.737157
	98	-2.20359	-0.795259	-1.75501	-0.691625	-0.639091	-2.29336	-1.56524	-0.565601	-0.197827	-1.04877	-1.61702	-0.275552	-1.87839	-2.91166	-1.47723
	99	0.613649	1.02713	0.133163	-0.281413	0.231355	0.750794	1.90636	0.916301	1.30821	0.823185	-0.407027	1.66173	0.304822	-1.9033	-0.267423
	100	-1.94516	-0.235188	0.192926	1.2904	-0.997869	-2.22182	-2.67792	0.925796	0.151782	0.383424	0.911756	0.369089	-1.14159	-0.172867	-1.18389
	101	1.17654	-0.938634	-0.455573	0.112791	0.753562	0.843755	-0.0371486	-0.0517817	-0.652739	-1.04877	-0.460914	-1.23274	1.32823	-0.803248	-0.326176
	Latent Variable Correlations
		SPM	SPP	SPS	TBS	TECON_	TENV	TIMT	TISE	TMC	TPE	TPPF	TRR	TSOC_	TSUS	TWC
	SPM	1	0.459538	0.4008	0.23256	0.759681	0.871516	0.389114	0.33356	0.423361	0.190293	0.318388	0.369192	0.813813	0.455306	0.3715
	SPP	0.459538	1	0.619341	0.503695	0.390902	0.327628	0.485452	0.47324	0.815014	0.485178	0.417725	0.859267	0.442231	0.59855	0.854455
	SPS	0.4008	0.619341	1	0.865068	0.324854	0.307793	0.767519	0.731799	0.459225	0.788395	0.808348	0.533034	0.3638	0.825507	0.591971
	TBS	0.23256	0.503695	0.865068	1	0.202708	0.141856	0.539571	0.544491	0.355678	0.683078	0.6675	0.478881	0.249865	0.65871	0.444369
	TECON_	0.759681	0.390902	0.324854	0.202708	1	0.517633	0.269985	0.266477	0.446562	0.170039	0.306333	0.309076	0.585011	0.337103	0.242308
	TENV	0.871516	0.327628	0.307793	0.141856	0.517633	1	0.2998	0.292308	0.329796	0.119864	0.266312	0.18945	0.467801	0.358869	0.320592
	TIMT	0.389114	0.485452	0.767519	0.539571	0.269985	0.2998	1	0.501244	0.367911	0.520506	0.558151	0.386165	0.378039	0.589351	0.478504
	TISE	0.33356	0.47324	0.731799	0.544491	0.266477	0.292308	0.501244	1	0.338278	0.604196	0.437154	0.402071	0.256449	0.456744	0.48326
	TMC	0.423361	0.815014	0.459225	0.355678	0.446562	0.329796	0.367911	0.338278	1	0.334261	0.368984	0.541174	0.325238	0.433023	0.591006
	TPE	0.190293	0.485178	0.788395	0.683078	0.170039	0.119864	0.520506	0.604196	0.334261	1	0.492157	0.464548	0.194531	0.520029	0.463907
	TPPF	0.318388	0.417725	0.808348	0.6675	0.306333	0.266312	0.558151	0.437154	0.368984	0.492157	1	0.301506	0.234331	0.692397	0.403405
	TRR	0.369192	0.859267	0.533034	0.478881	0.309076	0.18945	0.386165	0.402071	0.541174	0.464548	0.301506	1	0.453423	0.514034	0.58786
	TSOC_	0.813813	0.442231	0.3638	0.249865	0.585011	0.467801	0.378039	0.256449	0.325238	0.194531	0.234331	0.453423	1	0.423125	0.323922
	TSUS	0.455306	0.59855	0.825507	0.65871	0.337103	0.358869	0.589351	0.456744	0.433023	0.520029	0.692397	0.514034	0.423125	1	0.567784
	TWC	0.3715	0.854455	0.591971	0.444369	0.242308	0.320592	0.478504	0.48326	0.591006	0.463907	0.403405	0.58786	0.323922	0.567784	1
	Latent Variable Covariances
		SPM	SPP	SPS	TBS	TECON_	TENV	TIMT	TISE	TMC	TPE	TPPF	TRR	TSOC_	TSUS	TWC
	SPM	1	0.459538	0.4008	0.23256	0.759681	0.871516	0.389114	0.33356	0.423361	0.190293	0.318388	0.369192	0.813813	0.455306	0.3715
	SPP	0.459538	1	0.619341	0.503695	0.390902	0.327628	0.485452	0.47324	0.815014	0.485178	0.417725	0.859267	0.442231	0.59855	0.854455
	SPS	0.4008	0.619341	1	0.865068	0.324854	0.307793	0.767519	0.731799	0.459225	0.788395	0.808348	0.533034	0.3638	0.825507	0.591971
	TBS	0.23256	0.503695	0.865068	1	0.202708	0.141856	0.539571	0.544491	0.355678	0.683078	0.6675	0.478881	0.249865	0.65871	0.444369
	TECON_	0.759681	0.390902	0.324854	0.202708	1	0.517633	0.269985	0.266477	0.446562	0.170039	0.306333	0.309076	0.585011	0.337103	0.242308
	TENV	0.871516	0.327628	0.307793	0.141856	0.517633	1	0.2998	0.292308	0.329796	0.119864	0.266312	0.18945	0.467801	0.358869	0.320592
	TIMT	0.389114	0.485452	0.767519	0.539571	0.269985	0.2998	1	0.501244	0.367911	0.520506	0.558151	0.386165	0.378039	0.589351	0.478504
	TISE	0.33356	0.47324	0.731799	0.544491	0.266477	0.292308	0.501244	1	0.338278	0.604196	0.437154	0.402071	0.256449	0.456744	0.48326
	TMC	0.423361	0.815014	0.459225	0.355678	0.446562	0.329796	0.367911	0.338278	1	0.334261	0.368984	0.541174	0.325238	0.433023	0.591006
	TPE	0.190293	0.485178	0.788395	0.683078	0.170039	0.119864	0.520506	0.604196	0.334261	1	0.492157	0.464548	0.194531	0.520029	0.463907
	TPPF	0.318388	0.417725	0.808348	0.6675	0.306333	0.266312	0.558151	0.437154	0.368984	0.492157	1	0.301506	0.234331	0.692397	0.403405
	TRR	0.369192	0.859267	0.533034	0.478881	0.309076	0.18945	0.386165	0.402071	0.541174	0.464548	0.301506	1	0.453423	0.514034	0.58786
	TSOC_	0.813813	0.442231	0.3638	0.249865	0.585011	0.467801	0.378039	0.256449	0.325238	0.194531	0.234331	0.453423	1	0.423125	0.323922
	TSUS	0.455306	0.59855	0.825507	0.65871	0.337103	0.358869	0.589351	0.456744	0.433023	0.520029	0.692397	0.514034	0.423125	1	0.567784
	TWC	0.3715	0.854455	0.591971	0.444369	0.242308	0.320592	0.478504	0.48326	0.591006	0.463907	0.403405	0.58786	0.323922	0.567784	1
	Residuals
	Outer Model Residual Scores
	Case ID	ECON4	ECON4	ECON6	ECON6	ECON7	ECON7	ECON8	ECON8	ENV1	ENV1	ENV2	ENV2	ENV3	ENV3	ENV4	ENV4	ENV5	ENV5	ENV6	ENV6	ENV7	ENV7	ENV8	ENV8	SOC1	SOC1	SOC2	SOC2	SOC3	SOC3	SOC4	SOC4	SOC5	SOC5	SOC6	SOC6	SPP_MC1	SPP_MC1	SPP_MC2	SPP_MC2	SPP_MC3	SPP_MC3	SPP_MC4	SPP_MC4	SPP_MC5	SPP_RR1	SPP_RR1	SPP_RR2
	1	-2.49975	-0.613785	-0.706222	-2.51763	1.62241	-0.0619185	-0.51941	-2.4774	1.01608	2.75761	0.974252	2.70723	0.692332	2.58371	0.720218	2.57907	0.994171	2.9066	-1.4242	0.49508	-1.43515	0.394304	-1.34992	0.505132	0.637508	-0.369504	-0.229373	-1.59174	-0.437482	-1.90717	-0.012648	-1.18522	-0.623335	-2.10891	0.765218	-0.313558	0.0523182	0.275831	1.56104	1.65254	-1.22717	-1.13426	-0.11338	0.0839635	-0.434013	1.14004	0.421412	0.340863
	2	0.357986	0.473651	-0.586204	-0.936981	0.77021	0.40875	-0.534059	-0.800758	-0.558531	-0.662988	-0.530955	-0.62567	0.18784	0.0536148	0.223714	0.093536	-0.715121	-0.842243	0.470172	0.261357	0.441551	0.267617	0.392501	0.190101	0.194347	0.421092	-0.148895	0.231371	-0.154175	0.27495	0.290489	0.598525	-0.131043	0.337212	-0.0197055	0.249922	0.0331387	0.0663167	0.0224455	0.0670527	0.054549	0.0952568	0.0663288	0.0970172	-0.196886	0.455871	0.133546	0.557959
	3	-1.76383	-1.55529	-0.903756	-1.09319	1.6282	1.45366	0.38194	0.172086	0.140151	0.52285	0.169694	0.55149	0.934486	1.34791	-0.0563452	0.350157	0.0448617	0.4638	-0.0034351	0.408411	-1.20929	-0.814061	-0.0211995	0.376802	0.344713	0.0508443	-0.275499	-0.652653	-0.386431	-0.788047	-0.600896	-0.930855	0.696295	0.299919	0.300095	-0.00729487	0.329058	0.165644	0.344097	0.165121	0.351515	0.18635	-1.13599	-1.28531	0.0491465	0.197953	0.231511	0.280455
	4	1.00328	1.11138	0.126694	0.0238372	-1.06537	-1.16087	0.189426	0.0777911	-0.608217	-0.694615	-0.506947	-0.594403	0.261557	0.171063	-0.698751	-0.787969	0.430092	0.33721	0.359097	0.278929	0.317344	0.236896	0.32903	0.251637	-0.189802	-0.0565844	0.127329	0.280338	0.0858829	0.243948	0.147299	0.286122	0.0440596	0.191061	-0.245281	-0.112465	0.296104	0.0966338	0.308277	0.0969856	0.318444	0.123061	0.306517	0.124573	-1.39226	-0.0309167	0.163447	0.0342059
	5	-0.0602032	0.21746	-0.507394	-0.668175	0.748346	0.614438	-0.408595	-0.632078	0.710299	0.996554	0.741446	1.02173	0.492375	0.813547	0.543295	0.858083	-0.530756	-0.210266	-0.608616	-0.246765	-0.640992	-0.308505	-0.562009	-0.211984	0.696021	0.493593	0.150547	-0.166064	0.0605198	-0.292027	-0.221308	-0.482613	-0.0354084	-0.411826	-0.683719	-0.916114	-0.525746	-0.56489	-0.585037	-0.556152	-0.506312	-0.483623	1.02846	0.995921	0.752452	-0.334595	-0.488997	-0.292532
	6	0.794558	0.473651	-0.586204	-0.28694	0.77021	1.04716	-0.534059	-0.206376	-0.477535	-1.041	-0.375898	-0.938251	-0.650189	-1.2584	-0.56131	-1.15937	0.572239	-0.0442852	0.492869	-0.111276	0.447601	-0.132777	0.458262	-0.125561	-0.886248	-0.380332	0.333776	0.975592	0.35218	1.0336	-0.60521	-0.0416418	0.354612	1.02339	0.386381	0.912854	-1.05448	-0.922925	0.358003	0.468979	0.364354	0.468596	0.348303	0.46702	0.0597836	-0.895431	-0.760892	0.498389
	7	-1.78418	-0.635771	0.124149	-1.12349	0.0920528	-1.08936	0.232326	-1.04841	0.128197	0.489072	0.157706	0.517959	-0.129688	0.259647	-0.0689178	0.313939	0.0318586	0.426598	-0.015672	0.370359	-0.0475778	0.323515	-0.0330212	0.340019	-0.189802	0.0192734	0.127329	0.363707	0.0858829	0.328933	0.147299	0.362921	0.0440596	0.267928	-0.245281	-0.038202	0.0331387	-0.136047	0.0224455	-0.132746	0.054549	-0.0903313	0.0663288	-0.0869121	-0.196886	-0.0683207	-0.06604	-0.00603836
	8	0.930791	1.67496	0.756709	-0.0840935	-0.466495	-1.26687	-1.55677	-2.40647	0.25531	0.287614	0.285177	0.317975	0.00615183	0.0397636	0.0647708	0.0979277	0.170125	0.204719	1.30326	1.33222	-1.0945	-1.06511	-1.01195	-0.983995	0.918238	1.30957	-0.322059	0.15677	-0.385555	0.117984	-1.57882	-1.15345	0.752278	1.23751	0.718894	1.11972	1.2912	0.525721	-0.157178	-1.16557	-1.33502	-2.2562	-0.454412	-1.16152	0.59602	0.41662	0.667872	-1.61128
	9	-0.522659	-0.379581	0.0453389	-0.136607	0.113916	-0.0618212	0.106862	-0.0689156	0.128197	0.229084	0.157706	0.259874	-0.129688	-0.0241201	-0.0689178	0.0351691	0.0318586	0.140256	-0.015672	0.0774783	-0.0475778	0.0460452	-0.0330212	0.0569013	-0.189802	-0.223725	0.127329	0.0966481	0.0858829	0.0566969	0.147299	0.116908	0.0440596	0.021697	-0.245281	-0.276091	0.0331387	0.346568	0.0224455	0.343751	0.054549	0.352275	0.0663288	0.351738	-0.196886	-0.121088	-0.885986	0.15775
	10	0.243583	-0.0643316	-0.822401	-0.215849	0.448908	1.05867	0.464504	0.974304	-0.461524	-0.704347	0.745787	0.490393	0.545134	0.312409	-0.399797	-0.631113	-0.602666	-0.850802	0.449045	0.321167	0.388878	0.229543	-0.644875	-0.767617	-0.573951	-0.513796	0.403553	0.351797	0.32594	0.235873	0.00410949	-0.00556259	0.219162	0.0656466	-0.470857	-0.454817	0.0331387	0.911508	0.0224455	0.90153	0.054549	0.870383	0.0663288	0.865215	-0.196886	-0.121088	-0.3288	0.15775
	11	-0.323191	-0.661372	-0.269669	0.160394	-0.185523	0.229865	0.979961	1.39544	-1.39362	-1.64494	0.842859	0.588479	0.600446	0.337185	0.649655	0.390111	0.775034	0.504839	-0.505096	-0.738425	-0.540193	-0.774294	-0.462002	-0.687255	-0.026818	0.0856711	-0.726071	-0.614378	0.293239	0.403319	0.323403	0.430142	0.242939	0.335209	-0.0789855	0.0267997	-0.758556	-0.224505	0.679655	1.15854	0.66132	1.10912	-0.854019	-0.370794	0.305817	-0.926916	-1.36799	-0.488709
	12	0.659138	0.473651	-0.586204	-0.488575	0.77021	0.849132	-0.534059	-0.390747	0.952664	0.939316	-0.121135	-0.129548	-0.426835	-0.452294	-0.36136	-0.385463	-0.270596	-0.291803	0.888505	0.824366	-0.324733	-0.372625	-0.307996	-0.370291	-0.541109	-0.590382	-0.298717	-0.306314	-0.361068	-0.354077	-0.232289	-0.254298	0.775763	0.810545	0.738532	0.70722	0.0331387	-0.129895	0.0224455	-0.126671	0.054549	-0.0846889	0.0663288	-0.0813201	-0.196886	1.25393	1.23597	0.0222772
	13	-1.52212	-0.95102	0.991889	0.486853	-0.242939	-0.70614	-0.125316	-0.691622	0.104567	-0.178553	0.207843	-0.0821173	-0.028126	-0.317073	0.0509037	-0.234625	0.00962432	-0.290205	-0.100075	-0.328529	-0.145813	-0.385967	-0.0707256	-0.291023	-0.192721	0.425755	-0.927269	-0.24062	0.0821691	0.784322	0.144145	0.774445	1.20088	1.8402	-0.248259	0.359733	-1.20476	-2.45534	0.179987	-1.1978	0.263692	-1.00733	-1.4588	-2.60189	2.50978	-0.0155537	1.69676	-0.169826
	14	0.0896801	0.254532	-0.465952	-0.445004	-0.468884	-0.423007	0.826246	0.764769	0.254544	0.142768	0.358242	0.236852	0.132147	0.033638	0.208638	0.109909	-1.02303	-1.1321	0.0534486	0.033444	0.00367621	-0.0430405	0.0775878	0.0588845	0.53734	0.726079	-0.0418924	0.0894407	1.01099	1.12078	-1.7185	-1.57298	0.931346	0.984135	-0.845624	-0.688517	0.0331387	0.889524	0.0224455	0.879825	0.054549	0.850222	0.0663288	0.845234	-0.196886	-0.121088	-0.350481	0.15775
	15	0.631716	0.158402	0.281536	0.690742	0.435218	0.809031	-0.8917	-0.428082	-1.12372	-1.31124	-1.02391	-1.20652	0.76206	0.549434	0.788842	0.580623	-0.130645	-0.341925	-0.168601	-0.415713	-0.196488	-0.421194	0.923874	0.684784	0.890793	0.845677	-0.355342	-0.353061	-0.420472	-0.40173	1.043	1.02838	-0.441595	-0.392939	-0.651368	-0.67668	-0.446015	-1.22785	-0.513043	-1.3645	-0.376151	-1.16217	0.904061	0.189871	0.565669	-0.0683207	0.234304	-0.00603836
	16	-0.216042	-0.379581	0.0453389	0.319935	0.113916	0.386552	0.106862	0.348536	0.104567	-0.364594	0.207843	-0.266797	-0.028126	-0.52013	0.0509037	-0.434107	0.00962432	-0.495106	-0.100075	-0.538108	-0.145813	-0.584518	-0.0707256	-0.493616	-0.189802	0.251871	0.127329	0.619336	0.0858829	0.589516	0.147299	0.598404	0.0440596	0.503619	-0.245281	0.189505	0.386824	-0.28849	0.392216	-0.437044	-0.891484	-1.6518	0.192152	-0.42895	-0.155899	0.706023	1.16077	-0.346678
	17	-1.28676	-0.35398	0.439157	-0.382858	0.391492	-0.361973	-0.640773	-1.56397	0.221205	0.212035	-0.706985	-0.726182	0.0965192	0.10924	0.173575	0.18418	0.136496	0.139976	0.0193214	0.111474	-0.0295542	0.0308836	0.0446188	0.134313	1.75817	2.26941	-1.40556	-0.890466	-0.469307	0.0409608	-0.671281	-0.1817	-0.543576	-0.110647	1.57589	2.05938	-1.31744	-1.68652	0.072172	-0.284933	0.100459	-0.231695	0.108115	-0.227012	1.25516	-0.879309	-1.514	1.68952
	18	-0.507646	-0.976621	0.598071	1.10589	-0.520514	-0.0398675	0.622319	1.14431	0.128197	0.253998	0.157706	0.284606	-0.129688	0.00307345	-0.0689178	0.0618837	0.0318586	0.167696	-0.015672	0.105545	-0.0475778	0.0726352	-0.0330212	0.0840325	-2.75217	-3.15763	-0.444907	-0.928817	0.588199	0.0827853	0.573908	0.140483	0.525841	0.0452933	1.49983	1.08897	-0.221636	-1.01262	1.26326	0.380425	-0.150979	-0.964776	-0.363606	-1.08711	-0.661784	0.189597	0.446586	0.271465
	19	-0.522659	-0.379581	0.0453389	-0.136607	0.113916	-0.0618212	0.106862	-0.0689156	0.128197	0.229084	0.157706	0.259874	-0.129688	-0.0241201	-0.0689178	0.0351691	0.0318586	0.140256	-0.015672	0.0774783	-0.0475778	0.0460452	-0.0330212	0.0569013	-0.189802	-0.223725	0.127329	0.0966481	0.0858829	0.0566969	0.147299	0.116908	0.0440596	0.021697	-0.245281	-0.276091	0.0331387	-0.136047	0.0224455	-0.132746	0.054549	-0.0903313	0.0663288	-0.0869121	-0.196886	-0.0683207	-0.06604	-0.00603836
	20	-0.522659	-0.379581	0.0453389	-0.136607	0.113916	-0.0618212	0.106862	-0.0689156	0.128197	0.229084	0.157706	0.259874	-0.129688	-0.0241201	-0.0689178	0.0351691	0.0318586	0.140256	-0.015672	0.0774783	-0.0475778	0.0460452	-0.0330212	0.0569013	-0.189802	-0.223725	0.127329	0.0966481	0.0858829	0.0566969	0.147299	0.116908	0.0440596	0.021697	-0.245281	-0.276091	-0.42405	-1.125	-0.489168	-1.26295	0.99701	0.283274	-0.548487	-1.18926	0.583931	-1.1243	-0.960192	0.25214
	21	-0.785183	-0.698444	-0.31111	-0.527498	1.03171	0.810906	-0.25488	-0.426337	0.583952	0.895935	0.54091	0.859182	0.230541	0.551756	0.265739	0.582904	0.524132	0.856208	-0.677737	-0.413316	-0.692246	-0.418924	-0.672618	-0.417533	-0.375207	-0.630929	-0.0975196	-0.350876	-0.149998	-0.399502	-0.0530305	-0.295348	-0.182179	-0.390924	0.907806	0.667526	0.0331387	0.579955	0.0224455	0.57418	0.054549	0.566315	0.0663288	0.563865	-0.196886	-0.607876	-0.655802	-0.366003
	22	-1.65599	-1.23281	0.676882	0.287522	-0.542377	-0.901905	0.747783	0.318898	-0.376552	-0.400721	1.78896	1.76093	-0.542273	-0.559561	1.57466	1.55692	-0.513707	-0.534894	-0.592571	-0.578805	-0.625369	-0.623074	-0.546508	-0.532956	-1.50567	-1.26049	-0.72638	-0.468831	0.292914	0.551687	1.64887	1.88996	-0.917756	-0.690979	1.26301	1.49871	-0.71997	-0.599369	-0.810819	-0.743982	0.700043	0.76533	0.653835	0.761101	0.337898	-0.607876	-0.441776	-0.366003
	23	-1.27589	-0.635771	0.124149	-0.366671	0.0920528	-0.346076	0.232326	-0.356389	0.209251	0.230076	-0.718973	-0.708273	-0.967655	-0.922468	0.161003	0.203524	0.123493	0.159845	0.00708448	0.131797	1.13216	1.22376	0.0327971	0.153959	0.530118	0.807681	-0.0506507	0.179123	-0.15055	0.0598516	-0.400566	-0.164629	0.922534	1.06682	-0.852993	-0.608631	-0.18305	-0.490328	-0.227211	-0.636324	-0.112256	-0.485786	1.14425	0.860208	-0.629703	-0.616232	-0.334232	-0.374994
	24	0.267562	-0.12339	-0.0334716	0.148529	0.13578	0.276521	-0.0186015	0.268915	0.151827	0.289473	0.107569	0.257159	-0.231249	-0.110175	-0.188739	-0.067369	0.0540929	0.188271	0.0687307	0.0923073	0.0506578	0.107462	0.00468329	0.0266863	0.5731	0.280835	0.310435	0.0772251	0.327693	0.117816	-1.95174	-2.19495	0.331126	0.195089	0.366743	0.112614	0.0331387	0.379195	0.0224455	0.375965	0.054549	0.382198	0.0663288	0.381394	-0.196886	-0.349958	-0.853806	-0.0884999
	25	0.491574	0.195473	0.322978	0.482076	-0.782012	-0.652524	0.343141	0.573902	0.82555	0.661234	-0.248606	-0.405596	-0.562674	-0.75581	-0.495048	-0.683635	-0.408862	-0.598074	-0.430425	-0.67771	0.722192	0.50422	0.670934	0.431521	0.565878	0.628302	0.301676	0.459097	-0.833844	-0.645259	-0.63381	-0.517433	0.322314	0.547178	0.359375	0.452775	0.0331387	-0.136047	0.0224455	-0.132746	0.054549	-0.0903313	0.0663288	-0.0869121	-0.196886	-0.0683207	-0.06604	-0.00603836
	26	-0.567021	-0.69483	0.913079	1.01749	-0.221075	-0.126693	-0.250779	-0.129314	0.128197	0.155462	0.157706	0.186791	-0.129688	-0.104475	-0.0689178	-0.0437709	0.0318586	0.0591715	-0.015672	-0.00545746	-0.0475778	-0.0325265	-0.0330212	-0.0232699	-0.189802	-0.292535	0.127329	0.0210243	0.0858829	-0.0203929	0.147299	0.0472437	0.0440596	-0.0480288	-0.245281	-0.343455	0.0331387	-0.136047	0.0224455	-0.132746	0.054549	-0.0903313	0.0663288	-0.0869121	-0.196886	-0.0683207	-0.06604	-0.00603836
	27	0.661605	0.195473	0.322978	0.735246	-0.782012	-0.403885	0.343141	0.805395	-0.275344	-0.159116	-0.246971	-0.125485	-0.560931	-0.447826	0.52155	0.633808	-0.407088	-0.287295	-0.428755	-0.359835	0.723818	0.805369	0.672548	0.738799	-0.189802	-0.586557	0.127329	-0.30211	0.0858829	-0.349791	0.147299	-0.250425	0.0440596	-0.345961	-0.245281	-0.631294	0.0331387	-0.441661	0.0224455	-0.434485	0.054549	-0.37061	0.0663288	-0.364685	-0.196886	-0.547342	-0.367459	0.652349
	28	1.41672	1.39317	0.441702	0.639439	-0.765934	-0.556284	-0.683673	-0.552101	0.104567	-0.00848455	0.207843	0.0867064	-0.028126	-0.131449	0.0509037	-0.0522707	0.00962432	-0.102898	-0.100075	-0.136945	-0.145813	-0.204464	-0.0707256	-0.105825	0.510616	0.58471	-0.0743017	-0.0659262	-0.175361	-0.189947	-0.421638	-0.390366	-0.261647	-0.319498	0.469368	0.515345	0.592023	0.505169	0.629928	0.500342	0.61541	0.497729	-0.895805	-0.976718	-1.14623	-1.1243	-0.729562	0.25214
	29	1.0185	0.825971	-1.4125	-1.17365	-0.112029	0.118005	1.05842	1.29129	-0.455711	-0.669361	-0.354011	-0.569334	0.424533	0.198627	-0.538356	-0.76089	0.595979	0.365024	-0.673602	-0.881433	0.469355	0.263848	0.479845	0.279138	-0.205001	-0.0329805	-0.942161	-0.744778	1.2189	1.42274	-1.19486	-1.01572	0.025513	0.214979	1.08147	1.2529	2.24951	2.27687	0.913798	0.870955	-0.473623	-0.509135	-2.12988	-2.10815	-0.929091	-0.121088	-0.359342	0.15775
	30	0.356152	0.254532	-0.465952	-0.0482368	-0.468884	-0.0333394	0.826246	1.12756	-0.0690398	-0.517532	0.107581	-0.355954	-0.0868369	-0.535089	0.0129903	-0.430802	1.02004	0.55074	-0.338001	-0.657194	-0.393538	-0.744706	-0.256743	-0.564182	-0.759355	-0.339189	0.178705	0.543693	0.0900592	0.431489	-0.19622	0.171211	-0.00707651	0.242576	0.682231	1.05838	0.296104	0.0791	0.308277	0.079674	0.318444	0.10698	0.306517	0.108636	-1.39226	-1.1243	-1.14978	0.25214
	31	1.85828	1.70842	-0.426038	0.0767626	-0.430943	0.0894233	-0.326032	0.0490763	0.080937	-0.378212	0.25798	-0.217653	0.0734357	-0.383025	0.170725	-0.281417	-0.01261	-0.491607	-0.184478	-0.500248	-0.244049	-0.596018	-0.10843	-0.412467	-0.573951	-0.208973	0.403553	0.686803	0.32594	0.577372	0.00410949	0.303042	0.219162	0.374525	-0.470857	-0.156403	-0.903204	-1.30531	-1.02466	-1.59476	0.56631	0.0473675	0.289245	-0.0840135	1.34649	0.357934	0.239136	-0.500638
	32	-0.527616	-0.379581	0.0453389	-0.143988	0.113916	-0.0690702	0.106862	-0.0756647	0.114153	0.220857	-0.888172	-0.780088	0.906704	1.0183	-0.0836876	0.0263481	0.0165831	0.131195	-0.0300475	0.0682108	-0.0615755	0.0372653	-0.0469088	0.0479427	-0.189802	-0.231414	0.127329	0.0881977	0.0858829	0.0480826	0.147299	0.109123	0.0440596	0.0139056	-0.245281	-0.283619	-0.0465923	-0.0728131	-0.049549	0.0834744	-0.0756125	0.0382038	0.190731	0.174044	-0.0101033	-0.0155537	-0.0849005	-0.169826
	33	0.168815	-0.12339	-0.0334716	0.00149852	0.13578	0.132121	-0.0186015	0.134474	0.151827	0.125598	0.107569	0.0944822	-0.231249	-0.28904	-0.188739	-0.243084	0.0540929	0.00778293	0.0687307	-0.0923016	0.0506578	-0.0674325	0.00468329	-0.151769	0.194347	0.127668	-0.148895	-0.0911081	-0.154175	-0.05378	0.290489	0.30146	-0.131043	0.0398842	-0.0197055	-0.0373331	-0.0465923	-0.0728131	-0.049549	0.0834744	-0.0756125	0.0382038	0.190731	0.174044	-0.0101033	-0.0155537	-0.0849005	-0.169826
	34	-0.210545	-0.375966	1.26953	1.54827	-1.13887	-0.862033	0.110963	0.35602	-0.448893	-0.355471	-1.37897	-1.28954	-0.61958	-0.510172	1.49858	1.60544	-0.592394	-0.485057	-0.666622	-0.527831	1.64978	1.77247	0.486587	0.620953	-0.948732	-1.2182	-0.0509603	-0.42235	-0.150875	-0.55328	0.924896	0.607037	-0.238161	-0.648124	0.489006	0.197853	1.12075	0.946315	-0.313112	-0.442732	-0.255256	-0.37827	-0.215645	-0.372277	-0.453557	1.00378	0.92024	0.926914
	35	-1.0927	-0.379581	0.0453389	-0.985387	0.113916	-0.895413	0.106862	-0.84502	0.151827	0.385585	0.107569	0.352568	-0.231249	-0.00527201	-0.188739	0.0356862	0.0540929	0.294125	0.0687307	0.200579	0.0506578	0.210037	0.00468329	0.131349	0.194347	0.370666	-0.148895	0.175951	-0.154175	0.218456	0.290489	0.547473	-0.131043	0.286115	-0.0197055	0.200556	0.0331387	-0.429716	0.0224455	-0.422692	0.054549	-0.359655	0.0663288	-0.353829	-0.196886	0.471234	0.940259	0.353926
	36	-0.522659	-0.379581	0.0453389	-0.136607	0.113916	-0.0618212	0.106862	-0.0689156	0.128197	0.229084	0.157706	0.259874	-0.129688	-0.0241201	-0.0689178	0.0351691	0.0318586	0.140256	-0.015672	0.0774783	-0.0475778	0.0460452	-0.0330212	0.0569013	-0.189802	-0.223725	0.127329	0.0966481	0.0858829	0.0566969	0.147299	0.116908	0.0440596	0.021697	-0.245281	-0.276091	0.0331387	-0.136047	0.0224455	-0.132746	0.054549	-0.0903313	0.0663288	-0.0869121	-0.196886	-0.0683207	-0.06604	-0.00603836
	37	0.564689	0.195473	0.322978	0.590942	-0.782012	-0.545607	0.343141	0.673447	0.128197	-0.319953	0.157706	-0.285145	-0.129688	-0.623374	-0.0689178	-0.553531	0.0318586	-0.464435	-0.015672	-0.54102	-0.0475778	-0.539908	-0.0330212	-0.54098	-1.07562	-0.736883	0.104111	0.583736	0.111246	0.634145	0.515907	0.923121	0.123528	0.662096	0.193157	0.5638	0.0331387	-0.136047	0.0224455	-0.132746	0.054549	-0.0903313	0.0663288	-0.0869121	-0.196886	-0.0683207	-0.06604	-0.00603836
	38	-0.238786	-0.0607172	0.401788	0.28607	-0.803875	-0.90333	0.468604	0.317571	-0.587871	-0.402339	0.545251	0.727529	0.2833	0.490072	-0.677353	-0.474578	0.452223	0.659114	0.379924	0.608183	0.337624	0.548825	-0.755484	-0.534718	-1.11172	-1.262	0.80244	0.580565	-0.358231	-0.602356	0.748792	0.562688	-0.43704	-0.692511	0.322711	0.154969	0.63061	0.262087	-0.860545	-1.27207	0.654133	0.274798	0.612049	0.274953	-1.11414	0.410701	0.32663	-0.664426
	39	0.86556	0.825971	-1.4125	-1.40137	-0.112029	-0.105636	1.05842	1.08308	0.28881	1.28188	0.244938	1.24231	-0.0848619	0.973006	-0.0446697	0.996736	0.203095	1.28128	0.208954	1.21027	0.187196	1.1666	-0.964486	0.00275302	0.859725	-0.2702	-0.701979	-2.05654	-0.883557	-2.30007	-1.37016	-2.58162	0.164351	-1.18578	2.16783	1.02067	-0.18305	-0.848961	-0.227211	-0.99041	-0.112256	-0.814688	1.14425	0.534246	-0.629703	-0.64528	-0.687942	-0.406247
	40	-0.447672	-0.379581	0.0453389	-0.0249553	0.113916	0.0478329	0.106862	0.0331763	-0.848776	-0.748998	0.283612	0.383407	0.00448393	0.111706	0.0631293	0.168603	0.168427	0.277314	0.112849	0.217666	0.0775668	0.178856	0.0911388	0.192416	-0.026818	-0.107413	-0.726071	-0.826581	0.293239	0.187003	0.323403	0.234663	0.242939	0.139556	-0.0789855	-0.162225	-1.05448	-0.909507	0.358003	0.482226	0.364354	0.480902	0.348303	0.479215	0.0597836	-0.858027	-0.747658	0.538633
	41	0.435509	0.158402	0.281536	0.398596	0.435218	0.522113	-0.8917	-0.695214	-0.303929	-0.534335	-0.275636	-0.497959	-0.591478	-0.857365	-0.523396	-0.783401	-0.438181	-0.700549	0.730795	0.406286	0.695326	0.40492	0.64428	0.330199	0.383723	0.541338	0.0807697	0.363522	0.0867593	0.409663	-0.830627	-0.605476	0.100042	0.459057	0.173519	0.367639	-0.0465923	-0.0728131	-0.049549	0.0834744	-0.0756125	0.0382038	0.190731	0.174044	-0.0101033	-0.0155537	-0.0849005	-0.169826
	42	-0.0853603	0.221074	0.716796	0.514515	-0.504436	-0.678973	-0.404495	-0.666328	-0.16875	-0.147721	-0.0662434	-0.0515109	0.731193	0.767978	-0.236552	-0.201566	-0.287673	-0.256248	-0.379855	-0.293797	0.755383	0.820563	-0.341011	-0.257448	-1.11463	-1.02402	-0.252158	-0.208949	-0.361944	-0.335743	0.745638	0.80362	0.719781	0.709017	0.319732	0.387944	0.0331387	-0.0446727	0.0224455	-0.0425296	0.054549	-0.00653164	0.0663288	-0.00386144	-0.196886	1.21653	1.32002	-0.0179671
	43	-0.0546846	-0.134861	0.318905	0.56019	1.63058	1.87913	-2.00108	-1.81735	-2.184	-1.19934	1.08206	2.06261	0.807214	1.87494	0.833281	1.88279	-1.28047	-0.20018	-0.125348	0.952363	-0.154372	0.874894	0.965658	2.00726	0.285479	-0.976441	-0.656294	-2.25877	0.266999	-1.43479	0.932723	-0.473947	0.107488	-1.56354	-0.936223	-2.24999	0.545247	1.30161	0.593754	1.44047	0.51832	1.29869	-2.21391	-1.52196	0.481963	-0.362884	-1.32122	1.07138
	44	-0.437004	-0.657758	0.95452	1.21108	-1.43831	-1.19319	0.984062	1.24049	0.104567	-0.731293	0.207843	-0.630813	-0.028126	-0.920369	0.0509037	-0.827296	0.00962432	-0.898976	-0.100075	-0.9512	-0.145813	-0.975873	-0.0707256	-0.892937	0.565157	1.38773	0.300802	1.29372	0.317588	1.35789	0.691149	1.57715	0.321434	1.31671	-2.32588	-1.48828	-0.0465923	-0.0728131	-0.049549	0.0834744	-0.0756125	0.0382038	0.190731	0.174044	-0.0101033	-0.0155537	-0.0849005	-0.169826
	45	0.84707	0.477265	0.637985	1.0114	-0.482573	-0.132675	-0.529958	-0.134883	-0.674387	-0.953852	-0.573304	-0.851743	1.24224	0.939514	1.26142	0.963833	-0.837674	-1.1441	-2.08626	-2.39073	1.42501	1.13385	0.263593	-0.0306628	1.06067	1.17971	-0.149328	0.0140507	-0.204349	-0.0275016	-0.0991898	0.0408197	-1.39469	-1.21484	0.864218	0.992593	1.42766	0.721937	0.0204842	-0.664266	-1.29838	-1.93517	-1.40793	-2.04883	1.21562	0.751024	0.698942	-1.69261
	46	0.85994	0.473651	-0.586204	-0.189589	0.77021	1.14277	-0.534059	-0.117361	0.128197	0.170031	0.157706	0.201253	-0.129688	-0.0885734	-0.0689178	-0.0281491	0.0318586	0.0752176	-0.015672	0.0109551	-0.0475778	-0.0169776	-0.0330212	-0.00740445	-0.0238989	-0.278918	0.328527	0.0359898	0.296953	-0.00513725	0.326557	0.0610299	-0.913882	-1.19461	-0.0760071	-0.330124	0.296104	0.0595872	0.308277	0.0604085	0.318444	0.0890852	0.306517	0.0909007	-1.39226	0.181831	0.126909	-0.910675
	47	0.600774	1.14483	-1.05605	-1.79563	-1.02982	-1.74946	1.42017	0.722576	0.444439	0.842458	0.401005	0.806097	0.0814508	0.493388	0.11901	0.525564	-0.823411	-0.39848	0.368263	0.715253	-0.831306	-0.475996	0.29405	0.628867	-0.53494	-0.680911	0.759822	0.64525	0.799131	0.696852	-0.225622	-0.34595	-0.377091	-0.441571	-0.597432	-0.723665	0.10468	-0.0334701	-1.43221	-1.56388	0.126343	0.00374219	0.131673	0.00632056	1.2766	0.448105	0.0351291	-0.624181
	48	1.08238	1.07431	0.0852526	0.14162	0.151857	0.211428	-1.04542	-1.0073	-0.315604	-0.563338	-0.213511	-0.464087	0.574258	0.314347	-0.391002	-0.647208	-0.447412	-0.713996	0.658629	0.426815	-0.564619	-0.796626	0.618397	0.394593	-0.189802	0.0661141	0.127329	0.415186	0.0858829	0.381409	0.147299	0.410343	0.0440596	0.315391	-0.245281	0.00765384	0.367645	0.668651	-1.14638	-0.870663	0.390238	0.647659	0.371861	0.644481	0.081228	-0.13721	-0.568323	-1.03338
	49	-1.99645	-1.55529	-0.903756	-1.43956	1.6282	1.11348	0.38194	-0.144634	0.710461	1.23931	-0.36402	0.168253	0.365734	0.926541	0.398792	0.951089	0.66174	1.23439	-1.73705	-1.21531	0.607476	1.12117	-0.547512	-0.0436057	-0.00367581	-0.30999	0.353052	0.00184186	-0.829668	-1.1923	-0.977329	-1.29616	0.271178	-0.0657151	1.28689	0.981717	-0.19404	-0.491687	-0.239156	-0.637665	1.22783	0.864086	1.13421	0.858974	-2.05285	-0.379595	-0.335572	1.0534
	50	-0.597131	-0.69483	0.913079	0.972655	-0.221075	-0.170724	-0.250779	-0.170308	-0.608217	-0.997033	-0.506947	-0.894607	0.261557	-0.159015	-0.698751	-1.11223	0.430092	0.00413698	0.359097	-0.0617486	0.317344	-0.0858557	0.32903	-0.0776846	-0.724316	-0.339239	0.530157	1.02075	0.558197	1.07963	0.895494	1.3257	-0.608176	-0.0953539	-0.790657	-0.389177	0.0660932	-0.0344088	0.0582656	-0.0323958	0.08762	0.00288139	-1.37618	-1.46714	1.24452	-0.0683207	0.0342034	-0.00603836
	51	-0.400342	-0.0607172	0.401788	0.0455188	-0.803875	-1.13958	0.468604	0.0976162	0.407816	0.432076	0.438112	0.46138	0.169127	0.197438	0.225166	0.252826	0.336011	0.363825	0.27056	0.306152	-0.942492	-0.910939	-0.861137	-0.826681	-0.189802	-0.033998	0.127329	0.305161	0.0858829	0.269252	0.147299	0.308989	0.0440596	0.213948	-0.245281	-0.0903533	-0.251791	-0.198835	-0.287261	-0.194738	-1.58251	-1.49903	1.27869	1.32863	0.980223	0.508638	1.16797	0.394171
	52	1.08233	1.07792	1.30944	1.36169	-1.10093	-1.04527	-1.04131	-1.00737	-0.648019	-1.66595	-0.473028	-1.49597	-0.705563	-1.78854	-0.595939	-1.66218	0.390266	-0.71409	1.44695	0.426718	-0.970637	-1.97034	1.37997	0.3945	-1.07562	0.0660339	0.104111	1.46616	0.111246	1.53367	0.515907	1.736	0.123528	1.47569	0.193157	1.34983	-0.290378	-0.0513367	1.20321	1.48331	-1.62123	-1.36376	-0.229166	-0.0099184	0.948142	-0.0683207	0.0175078	-0.00603836
	53	-0.490641	-0.379581	0.0453389	-0.0889347	0.113916	-0.0150017	0.106862	-0.0253249	0.244835	0.282218	-0.757123	-0.719176	-0.00504251	0.0338741	0.0537537	0.092142	0.15873	0.198776	0.103724	0.137335	0.0686813	0.102752	0.0823232	0.114763	-0.189802	-0.174063	0.127329	0.151228	0.0858829	0.112334	0.147299	0.167186	0.0440596	0.0720197	-0.245281	-0.227473	0.0331387	-0.136047	0.0224455	-0.132746	0.054549	-0.0903313	0.0663288	-0.0869121	-0.196886	-0.0683207	-0.06604	-0.00603836
	54	0.298786	0.514337	0.679427	0.19502	-1.6998	-2.19107	0.704883	0.311425	0.151827	0.341291	0.107569	0.308597	-0.231249	-0.053618	-0.188739	-0.0118083	0.0540929	0.245341	0.0687307	0.15068	0.0506578	0.162764	0.00468329	0.0831135	0.383723	0.329266	0.0807697	0.130452	0.0867593	0.172075	-0.830627	-0.820178	0.100042	0.244164	0.173519	0.160026	-0.71997	-0.394967	-0.810819	-0.542171	0.700043	0.952788	0.653835	0.946883	0.337898	-0.121088	-0.240179	0.15775
	55	-1.46653	-0.988092	0.950448	0.569618	0.974291	0.631767	-1.36016	-1.80873	-0.767791	-1.18883	-0.593137	-1.02234	-0.833557	-1.26779	-0.721906	-1.1506	-0.935804	-1.3844	0.135535	-0.224611	1.25723	0.886109	2.36616	2.0187	1.27246	1.99057	1.15859	1.95625	0.06511	0.880915	-1.19608	-0.464004	-1.13625	-0.393201	-0.26194	0.444139	0.296104	0.190694	0.308277	0.189854	0.318444	0.209324	0.306517	0.210065	-1.39226	0.189597	0.256217	0.271465
	56	0.168815	-0.12339	-0.0334716	0.00149852	0.13578	0.132121	-0.0186015	0.134474	0.151827	0.125598	0.107569	0.0944822	-0.231249	-0.28904	-0.188739	-0.243084	0.0540929	0.00778293	0.0687307	-0.0923016	0.0506578	-0.0674325	0.00468329	-0.151769	0.194347	0.127668	-0.148895	-0.0911081	-0.154175	-0.05378	0.290489	0.30146	-0.131043	0.0398842	-0.0197055	-0.0373331	0.0331387	-0.136047	0.0224455	-0.132746	0.054549	-0.0903313	0.0663288	-0.0869121	-0.196886	-0.0683207	-0.06604	-0.00603836
	57	0.0917498	-0.0643316	-0.822401	-0.441922	0.448908	0.836643	0.464504	0.767587	0.104567	0.146203	0.207843	0.240262	-0.028126	0.0373871	0.0509037	0.113592	0.00962432	0.0674707	-0.100075	0.0373134	-0.145813	-0.0393747	-0.0707256	0.0626249	-0.573951	-0.749305	0.403553	0.092969	0.32594	-0.0279724	0.00410949	-0.243993	0.219162	-0.172995	-0.470857	-0.685374	-1.65195	-0.934613	1.24099	1.98985	-0.23523	0.457877	-0.197418	0.456396	0.977041	-0.121088	-0.772419	0.15775
	58	0.258186	-0.12339	-0.0334716	0.134568	0.13578	0.262809	-0.0186015	0.256149	0.151827	0.273913	0.107569	0.241712	-0.231249	-0.127159	-0.188739	-0.0840539	0.0540929	0.171133	0.0687307	0.0747779	0.0506578	0.0908554	0.00468329	0.00974127	0.549626	0.266291	0.281967	0.0612412	0.297829	0.101522	-0.651369	-0.883935	-0.8579	-0.980032	0.342793	0.0983755	0.0331387	0.670261	0.0224455	0.663341	0.054549	0.649135	0.0663288	0.645945	-0.196886	-0.121088	-0.566735	0.15775
	59	0.670414	0.792514	-0.229755	-0.471787	-0.147582	-0.391003	-0.172317	-0.375396	-0.243044	-0.144497	0.817215	0.920821	0.524985	0.619529	0.555521	0.649484	-0.371954	-0.271194	-0.395692	-0.343366	-0.417612	-0.352655	-0.400144	-0.349915	-0.557361	-0.572893	-0.318426	-0.287093	0.770605	0.817866	-0.249848	-0.236592	-0.404451	-0.332116	0.72195	0.724342	0.0331387	0.550375	0.0224455	0.544975	0.054549	0.539187	0.0663288	0.536979	-0.196886	-0.121088	-0.684976	0.15775
	60	0.475432	-0.12339	-0.0334716	0.45804	0.13578	0.580494	-0.0186015	0.551925	0.128197	-0.46808	0.157706	-0.432189	-0.129688	-0.78505	-0.0689178	-0.712359	0.0318586	-0.627578	-0.015672	-0.707888	-0.0475778	-0.697996	-0.0330212	-0.702286	0.194347	0.603263	-0.148895	0.431579	-0.154175	0.479039	0.290489	0.782956	-0.131043	0.521806	-0.0197055	0.428263	-0.0465923	0.371504	-0.049549	0.522159	-0.0756125	0.445688	0.190731	0.577885	-0.0101033	-0.0155537	0.353318	-0.169826
	61	-1.09061	-1.29548	0.241622	0.237878	0.397277	0.36427	0.260577	0.350613	0.151827	0.389058	0.107569	0.356015	-0.231249	-0.00148136	-0.188739	0.0394101	0.0540929	0.29795	0.0687307	0.204491	0.0506578	0.213743	0.00468329	0.135131	0.705388	0.373912	-0.580191	-0.871539	-0.656353	-0.930257	0.842669	0.550759	-0.667833	-0.870979	0.50172	0.203734	1.12075	1.15778	-0.313112	-0.233947	-0.255256	-0.184335	-0.215645	-0.180075	-0.453557	-0.0683207	-0.167134	-0.00603836
	62	0.204	-0.12339	-0.0334716	0.0538876	0.13578	0.183572	-0.0186015	0.182377	-0.825146	-0.918537	0.233474	0.152446	-0.0970778	-0.225308	-0.0566921	-0.180474	0.190661	0.0720932	0.197252	-0.0265229	0.175802	-0.00511504	0.128843	-0.0881827	0.194347	0.182243	-0.148895	-0.0311286	-0.154175	0.0073621	0.290489	0.356713	-0.131043	0.0951857	-0.0197055	0.016095	-0.799701	-0.298934	-0.882813	-0.293568	0.569882	1.1114	0.778237	1.23765	0.524681	0.737508	1.06925	0.64042
	63	-0.522659	-0.379581	0.0453389	-0.136607	0.113916	-0.0618212	0.106862	-0.0689156	0.128197	0.229084	0.157706	0.259874	-0.129688	-0.0241201	-0.0689178	0.0351691	0.0318586	0.140256	-0.015672	0.0774783	-0.0475778	0.0460452	-0.0330212	0.0569013	-0.189802	-0.223725	0.127329	0.0966481	0.0858829	0.0566969	0.147299	0.116908	0.0440596	0.021697	-0.245281	-0.276091	-0.0164373	-0.0113785	1.50097	1.52276	1.35592	1.37512	-1.45156	-1.44621	-1.65211	-0.0683207	0.0569175	-0.00603836
	64	-0.193448	-0.0607172	0.401788	0.353576	-0.803875	-0.837032	0.468604	0.379297	-0.313075	-0.327098	-0.210974	-0.229576	0.57696	0.572194	-0.388342	-0.393902	0.751129	0.741981	-0.527593	-0.495868	-0.562098	-0.544501	0.620898	0.65185	-1.27365	-1.19168	0.606058	0.657851	-0.564248	-0.523571	-0.751912	-0.691854	0.525748	0.539131	1.49975	1.56607	0.0331387	0.445207	0.0224455	0.44114	0.054549	0.442738	0.0663288	0.441392	-0.196886	-0.121088	-0.7887	0.15775
	65	-0.408922	0.502866	1.0318	0.0327421	-0.204998	-1.15213	-1.27759	-2.29963	0.128197	0.417835	0.157706	0.447244	-0.129688	0.181896	-0.0689178	0.237556	0.0318586	0.348141	-0.015672	0.29011	-0.0475778	0.247488	-0.0330212	0.262445	-0.189802	-0.0473078	0.127329	0.290534	0.0858829	0.25434	0.147299	0.295514	0.0440596	0.200461	-0.245281	-0.103383	0.0331387	-0.143312	0.0224455	-0.139919	0.054549	-0.0969943	0.0663288	-0.0935155	-0.196886	1.21653	1.22273	-0.0179671
	66	-0.0015712	-0.379581	0.0453389	0.639274	0.113916	0.700177	0.106862	0.640533	0.104567	-0.00866813	0.207843	0.0865241	-0.028126	-0.13165	0.0509037	-0.0524675	0.00962432	-0.1031	-0.100075	-0.137152	-0.145813	-0.20466	-0.0707256	-0.106025	0.696021	0.584538	0.150547	-0.0661148	0.0605198	-0.19014	-0.221308	-0.39054	-0.0354084	-0.319672	-0.683719	-0.827082	0.11287	-0.271115	0.09444	-0.419889	0.18471	-0.284745	-0.0580733	-0.413158	-0.38367	0.410701	1.17791	-0.664426
	67	-0.522659	-0.379581	0.0453389	-0.136607	0.113916	-0.0618212	0.106862	-0.0689156	0.128197	0.229084	0.157706	0.259874	-0.129688	-0.0241201	-0.0689178	0.0351691	0.0318586	0.140256	-0.015672	0.0774783	-0.0475778	0.0460452	-0.0330212	0.0569013	-0.189802	-0.223725	0.127329	0.0966481	0.0858829	0.0566969	0.147299	0.116908	0.0440596	0.021697	-0.245281	-0.276091	0.0331387	-0.136047	0.0224455	-0.132746	0.054549	-0.0903313	0.0663288	-0.0869121	-0.196886	-0.0683207	-0.06604	-0.00603836
	68	0.728534	-0.12339	-0.0334716	0.8349	0.13578	0.95061	-0.0186015	0.896517	0.151827	1.05448	0.107569	1.01657	-0.231249	0.724804	-0.188739	0.752904	0.0540929	1.03083	0.0687307	0.954101	0.0506578	0.923909	0.00468329	0.859753	1.05025	-0.482743	1.63119	-0.188017	0.511185	-1.38584	0.161434	-1.47106	-1.92393	-3.72192	-1.66455	-3.21418	0.249327	1.75831	0.272102	1.89139	0.221354	1.71753	-1.01159	0.365749	0.23593	2.69818	1.72109	0.402405
	69	-1.21413	-0.635771	0.124149	-0.274713	0.0920528	-0.255763	0.232326	-0.272305	0.104567	0.33257	0.207843	0.425265	-0.028126	0.240799	0.0509037	0.313422	0.00962432	0.272729	-0.100075	0.247258	-0.145813	0.159523	-0.0707256	0.265571	-0.573951	-0.575117	0.403553	0.284404	0.32594	0.167174	0.00410949	-0.0676445	0.219162	0.00350975	-0.470857	-0.514849	-0.139106	-0.842757	-0.179446	-0.984285	-1.41927	-2.16012	-0.288224	-0.932725	2.23484	0.426823	0.614113	0.526705
	70	1.64659	1.42663	-0.741046	-0.238441	-0.730381	-0.220141	0.547067	0.953645	-0.351188	-0.729529	-0.175361	-0.566399	-0.388355	-0.766475	-0.283753	-0.658114	-0.482649	-0.878536	0.56199	0.2928	0.498855	0.202668	0.568871	0.309595	0.696021	0.941262	0.150547	0.325931	0.0605198	0.209505	-0.221308	-0.0293904	-0.0354084	0.0417976	-0.683719	-0.477858	-0.457005	-0.394967	-0.524988	-0.542171	0.963939	0.952788	0.894023	0.946883	-0.857474	-0.121088	-0.240179	0.15775
	71	-1.70682	-0.320522	-0.74359	-2.22846	0.427044	-0.976237	0.589967	-0.943092	-0.180007	0.617447	-0.151366	0.645395	-0.45905	0.399765	-1.40795	-0.563294	-0.303387	0.567987	0.857647	1.70379	0.818845	1.63415	0.766827	1.58445	0.321239	0.13926	-0.303967	-0.555483	-0.416295	-0.688993	0.699479	0.484396	-0.492731	-0.770873	0.276144	0.0792619	0.663564	0.410538	-0.824725	-1.1255	0.687204	0.410943	-0.830461	-1.06273	0.327261	-1.11595	-0.822894	0.26113
	72	0.236017	-0.12339	-0.0334716	0.10156	0.13578	0.230392	-0.0186015	0.225968	-0.708508	-0.865402	-0.681354	-0.826603	0.0275674	-0.167313	0.0659794	-0.123501	0.317533	0.130614	0.316649	0.0333337	0.292061	0.051592	0.244188	-0.0303214	0.194347	0.231905	-0.148895	0.0234509	-0.154175	0.0629995	0.290489	0.406991	-0.131043	0.145508	-0.0197055	0.0647129	-0.251791	-0.328628	-0.287261	-0.322886	-1.58251	-1.61807	1.27869	1.21066	0.980223	-0.547342	-0.255978	0.652349
	73	0.246422	0.158402	0.281536	0.117053	0.435218	0.245607	-0.8917	-0.95265	0.301804	0.254391	0.257967	0.222333	-0.0709768	-0.148467	-0.0310044	-0.104986	-0.978561	-1.04616	0.222254	0.0527858	0.200147	0.0700205	0.152997	-0.0115177	0.194347	0.248044	-0.148895	0.041188	-0.154175	0.0810804	0.290489	0.42333	-0.131043	0.161862	-0.0197055	0.0805126	-0.860252	-0.540691	0.583785	1.00016	-0.842001	-0.461431	0.72293	1.01792	0.474338	0.471234	0.830807	0.353926
	74	1.16279	0.796128	0.994434	1.4815	-1.40036	-0.927607	-0.168216	0.294968	0.104567	-0.42989	0.207843	-0.331615	-0.028126	-0.591398	0.0509037	-0.504119	0.00962432	-0.56702	-0.100075	-0.611665	-0.145813	-0.654204	-0.0707256	-0.56472	-0.189802	0.190842	0.127329	0.552264	0.0858829	0.521144	0.147299	0.536618	0.0440596	0.441778	-0.245281	0.129759	-0.982935	-1.38453	-1.09665	-1.51919	0.436148	0.0452566	0.413647	0.0474638	1.53327	0.75879	1.37571	-0.510466
	75	0.917105	-0.12339	-0.0334716	1.11568	0.13578	1.22636	-0.0186015	1.15325	0.942188	1.36743	-1.16343	-0.736366	-0.438029	0.0149729	-0.372377	0.0735736	-0.281991	0.179703	-0.311029	0.117827	0.838451	1.2579	0.786279	1.20054	-0.573951	-1.66884	0.403553	-0.917618	0.32594	-1.05815	0.00410949	-1.17494	0.219162	-1.10476	-0.470857	-1.58558	0.876968	0.905432	0.93965	0.895531	-1.80087	-1.83742	-0.635542	-0.612918	0.504688	1.19525	2.25708	1.13292
	76	-0.595816	0.254532	-0.465952	-1.46568	-0.468884	-1.42542	0.826246	-0.168517	-0.565872	0.107675	-0.538317	0.139353	0.179995	0.894766	0.215993	0.919873	0.472683	1.20233	0.462657	1.12952	-0.739392	-0.0835268	0.385241	1.02933	-0.026818	-0.3372	-0.726071	-1.07912	0.293239	-0.0704312	0.323403	0.00202536	0.242939	-0.0932872	-0.0789855	-0.38718	-1.04349	-0.405517	0.369948	0.979828	-0.975735	-0.408006	0.35834	0.937294	1.48293	0.934893	1.04535	-0.100429
	77	-0.0774112	-0.0607172	0.401788	0.526351	-0.803875	-0.667349	0.468604	0.537278	0.104567	-0.134529	0.207843	-0.0384155	-0.028126	-0.269022	0.0509037	-0.187421	0.00962432	-0.241719	-0.100075	-0.278936	-0.145813	-0.338983	-0.0707256	-0.243082	-1.2704	-1.01169	0.61	0.855659	0.592237	0.83042	-0.7484	-0.509635	0.529714	0.721511	0.160806	0.400015	-1.05448	-0.502943	0.358003	0.883637	0.364354	0.853762	0.348303	0.848743	0.0597836	-0.121088	-0.346674	0.15775
	78	-0.522659	-0.379581	0.0453389	-0.136607	0.113916	-0.0618212	0.106862	-0.0689156	0.128197	0.229084	0.157706	0.259874	-0.129688	-0.0241201	-0.0689178	0.0351691	0.0318586	0.140256	-0.015672	0.0774783	-0.0475778	0.0460452	-0.0330212	0.0569013	-0.189802	-0.223725	0.127329	0.0966481	0.0858829	0.0566969	0.147299	0.116908	0.0440596	0.021697	-0.245281	-0.276091	0.0331387	-0.136047	0.0224455	-0.132746	0.054549	-0.0903313	0.0663288	-0.0869121	-0.196886	-0.0683207	-0.06604	-0.00603836
	79	0.168815	-0.12339	-0.0334716	0.00149852	0.13578	0.132121	-0.0186015	0.134474	0.151827	0.125598	0.107569	0.0944822	-0.231249	-0.28904	-0.188739	-0.243084	0.0540929	0.00778293	0.0687307	-0.0923016	0.0506578	-0.0674325	0.00468329	-0.151769	0.194347	0.127668	-0.148895	-0.0911081	-0.154175	-0.05378	0.290489	0.30146	-0.131043	0.0398842	-0.0197055	-0.0373331	-0.0465923	-0.0728131	-0.049549	0.0834744	-0.0756125	0.0382038	0.190731	0.174044	-0.0101033	-0.0155537	-0.0849005	-0.169826
	80	-2.02694	-2.46758	0.516716	0.955344	0.658775	1.0689	0.539756	1.00665	0.128197	0.0861993	0.157706	0.118035	-0.129688	-0.180073	-0.0689178	-0.118037	0.0318586	-0.0171124	-0.015672	-0.0834831	-0.0475778	-0.106447	-0.0330212	-0.0986946	-0.189802	-0.357272	0.127329	-0.0501224	0.0858829	-0.0929186	0.147299	-0.018296	0.0440596	-0.113627	-0.245281	-0.40683	-0.0465923	0.854119	-0.049549	0.998656	-0.0756125	0.888294	0.190731	1.01654	-0.0101033	-0.0683207	-0.466628	-0.00603836
	81	-0.216042	-0.379581	0.0453389	0.319935	0.113916	0.386552	0.106862	0.348536	0.104567	-0.364594	0.207843	-0.266797	-0.028126	-0.52013	0.0509037	-0.434107	0.00962432	-0.495106	-0.100075	-0.538108	-0.145813	-0.584518	-0.0707256	-0.493616	-0.189802	0.251871	0.127329	0.619336	0.0858829	0.589516	0.147299	0.598404	0.0440596	0.503619	-0.245281	0.189505	0.11287	-0.199281	0.09444	-0.348966	0.18471	-0.218866	-0.0580733	-0.347868	-0.38367	-0.121088	-0.0471796	0.15775
	82	0.698565	0.191859	-0.901211	-0.429871	0.470771	0.906786	0.33904	0.855715	-2.0246	-2.30283	-1.85348	-2.12819	-0.0738446	-0.380879	-0.0139589	-0.315306	0.0886992	-0.21974	1.22663	0.898074	1.17813	0.87083	1.12329	0.805593	-0.561333	-0.529228	-0.323243	-0.239105	0.765553	0.866786	1.0716	1.13335	-0.409297	-0.28787	-0.624361	-0.57517	0.000184206	0.369032	-0.0133745	0.365931	0.0214779	0.372878	1.50884	1.84477	-1.63829	-0.379006	-0.86383	-0.119754
	83	0.847896	0.477265	0.637985	1.01263	-0.482573	-0.131467	-0.529958	-0.133758	0.244835	0.150045	-0.757123	-0.850382	-0.00504251	-0.110388	0.0537537	-0.0495798	0.15873	0.0532048	0.103724	-0.0115604	0.0686813	-0.0383083	0.0823232	-0.0291694	-0.189802	-0.297599	0.127329	0.0154594	0.0858829	-0.0260656	0.147299	0.0421174	0.0440596	-0.0531597	-0.245281	-0.348412	0.0331387	0.0399439	0.0224455	0.0410143	0.054549	0.0710703	0.0663288	0.0730469	-0.196886	0.389419	0.107536	0.48646
	84	0.205534	0.158402	0.281536	0.0561716	0.435218	0.185816	-0.8917	-1.00832	0.151827	0.186535	0.107569	0.154973	-0.231249	-0.222529	-0.188739	-0.177745	0.0540929	0.074897	0.0687307	-0.0236551	0.0506578	-0.00239817	0.00468329	-0.0854106	0.194347	0.184622	-0.148895	-0.0285137	-0.154175	0.0100277	0.290489	0.359122	-0.131043	0.0975967	-0.0197055	0.0184243	-0.0465923	-0.0728131	-0.049549	0.0834744	-0.0756125	0.0382038	0.190731	0.174044	-0.0101033	-0.0155537	-0.0849005	-0.169826
	85	1.56825	1.14483	-1.05605	-0.355088	-1.02982	-0.3347	1.42017	2.03977	1.33753	0.242986	0.412481	-0.695458	0.238079	-0.908377	0.332761	-0.797516	0.154974	-1.02173	-0.0267675	-1.04247	-1.26411	-2.28333	-1.06071	-2.04125	-0.189802	0.819748	0.127329	1.24344	0.0858829	1.22572	0.147299	1.17333	0.0440596	1.07905	-0.245281	0.745442	0.329058	0.261511	0.344097	0.259772	0.351515	0.274269	-1.13599	-1.19818	0.0491465	-0.0683207	0.326061	-0.00603836
	86	0.935707	0.191859	-0.901211	-0.0767738	0.470771	1.25356	0.33904	1.17858	-0.150036	-0.806753	-0.0474763	-0.705721	0.751192	0.048668	0.798014	0.106675	-0.267317	-0.982085	-0.360698	-1.03621	-0.399589	-1.05641	-0.322504	-0.975111	-0.541109	-0.161394	-0.298717	0.16515	-0.361068	0.126527	-0.232289	0.180012	0.775763	1.24524	0.738532	1.12719	-0.503781	0.183259	-0.561162	0.182513	0.866848	1.55362	-0.424085	0.203306	0.770714	-0.881916	-1.04705	-1.83464
	87	1.33364	0.822357	-2.63669	-1.92456	1.14075	1.83547	1.05432	1.72036	0.431212	0.956164	-1.60202	-1.08196	-1.90867	-1.33334	-1.77999	-1.21499	1.55725	2.13683	1.48332	2.08536	0.254453	0.822015	1.37127	1.9533	1.37005	0.455843	-1.13415	-2.30967	-0.234302	-1.48667	0.506976	-0.520832	-0.37332	-1.61046	0.00400175	-0.953071	-1.07644	-1.36406	0.334128	0.0334384	-1.00881	-1.28708	1.80085	1.53868	0.0415215	-1.91401	-2.49191	0.796812
	88	0.998206	1.38955	-0.782487	-1.20386	0.486849	0.0883358	-0.687774	-1.1219	0.313061	0.399493	0.34309	0.429036	1.11927	1.21327	1.14039	1.23277	-0.962848	-0.86785	-1.01525	-0.919364	0.136685	0.227913	-0.954841	-0.862162	1.28872	1.41414	1.17829	1.32275	-1.06656	-0.917215	-1.17852	-1.04758	0.0439668	0.183089	-0.245359	-0.120166	0.11287	-1.4125	0.09444	-1.5468	0.18471	-1.33151	-0.0580733	-1.45056	-0.38367	-0.592513	0.0521923	-0.570035
	89	-0.216042	-0.379581	0.0453389	0.319935	0.113916	0.386552	0.106862	0.348536	0.104567	-0.364594	0.207843	-0.266797	-0.028126	-0.52013	0.0509037	-0.434107	0.00962432	-0.495106	-0.100075	-0.538108	-0.145813	-0.584518	-0.0707256	-0.493616	-0.189802	0.251871	0.127329	0.619336	0.0858829	0.589516	0.147299	0.598404	0.0440596	0.503619	-0.245281	0.189505	-0.71997	-0.776631	-0.810819	-0.918997	0.700043	0.602763	0.653835	0.599987	0.337898	0.189597	0.679332	0.271465
	90	-0.402072	0.254532	-0.465952	-1.17721	-0.468884	-1.14211	0.826246	0.0952598	0.128197	0.429203	0.157706	0.458529	-0.129688	0.194303	-0.0689178	0.249746	0.0318586	0.360661	-0.015672	0.302916	-0.0475778	0.259621	-0.0330212	0.274824	-0.0116188	-0.0366826	0.343419	0.302211	-0.839774	-0.886105	1.66556	1.63201	0.261485	0.211227	-1.40574	-1.43524	1.12075	1.40268	-0.313112	0.00784713	-0.255256	0.0402621	-0.215645	0.0425141	-0.453557	1.28298	1.37034	0.0535311
	91	-0.556138	-0.698444	-0.31111	-0.186457	1.03171	1.14584	-0.25488	-0.114497	1.55088	1.27605	1.51056	1.23651	1.26385	0.966636	-0.747082	-1.03929	0.380107	0.079063	-0.876754	-1.17392	-0.902085	-1.18688	-1.92568	-2.21287	0.891845	1.20294	-1.40512	-1.01148	-0.419133	-0.00148131	-0.281602	0.0643337	0.720072	1.12946	0.691965	1.01533	1.14272	1.36101	-0.289237	-0.0332975	1.1179	1.35316	-1.66819	-1.46797	-0.435295	0.181831	0.0333027	-0.910675
	92	1.16552	0.792514	-0.229755	0.265411	-0.147582	0.333003	-0.172317	0.29868	0.128197	0.677161	0.157706	0.704671	-0.129688	0.46494	-0.0689178	0.515616	0.0318586	0.633754	-0.015672	0.582244	-0.0475778	0.524251	-0.0330212	0.544841	-0.414217	-1.28352	-0.453789	-1.5452	-0.623189	-1.77882	0.176701	-0.784838	0.414075	-0.714319	1.03438	0.1339	-0.503781	-0.22634	-0.561162	-0.221894	0.866848	1.17798	-0.424085	-0.16898	0.770714	-0.334595	-0.155094	-0.292532
	93	-0.567021	-0.69483	0.913079	1.01749	-0.221075	-0.126693	-0.250779	-0.129314	0.128197	0.155462	0.157706	0.186791	-0.129688	-0.104475	-0.0689178	-0.0437709	0.0318586	0.0591715	-0.015672	-0.00545746	-0.0475778	-0.0325265	-0.0330212	-0.0232699	-0.189802	-0.292535	0.127329	0.0210243	0.0858829	-0.0203929	0.147299	0.0472437	0.0440596	-0.0480288	-0.245281	-0.343455	0.0331387	0.177002	0.0224455	0.176335	0.054549	0.196767	0.0663288	0.19762	-0.196886	0.160549	0.242713	0.240211
	94	1.02153	0.755442	-0.271197	0.0510093	1.06965	1.37906	-1.40716	-1.09015	0.244835	0.438195	-0.757123	-0.56434	-0.00504251	0.204118	0.0537537	0.259387	0.15873	0.370565	0.103724	0.313046	0.0686813	0.269217	0.0823232	0.284616	0.344713	-0.0282783	-0.275499	-0.73961	-0.386431	-0.87669	-0.600896	-1.01096	0.696295	0.219743	0.300095	-0.0847539	1.12075	1.25873	-0.313112	-0.134276	-0.255256	-0.0917527	-0.215645	-0.0883207	-0.453557	0.189597	-0.0675686	0.271465
	95	-0.539952	-0.379581	0.0453389	-0.162357	0.113916	-0.0871097	0.106862	-0.0924601	-0.856059	-0.902141	-0.755487	-0.800411	-0.0032992	-0.0554444	1.07035	1.01928	0.160505	0.108647	0.105394	0.045148	0.0703073	0.0154161	0.0839365	0.0256487	1.08017	1.22805	-0.125677	0.0671682	-0.179538	0.0266455	-0.0781179	0.0897512	-0.210511	-0.00548378	-0.458143	-0.302351	0.0331387	-0.136047	0.0224455	-0.132746	0.054549	-0.0903313	0.0663288	-0.0869121	-0.196886	-0.0683207	-0.06604	-0.00603836
	96	-0.571617	-0.379581	0.0453389	-0.209505	0.113916	-0.133415	0.106862	-0.135572	0.128197	0.147834	0.157706	0.179218	-0.129688	-0.112801	-0.0689178	-0.0519504	0.0318586	0.0507697	-0.015672	-0.0140511	-0.0475778	-0.0406679	-0.0330212	-0.031577	1.08017	1.17893	-0.125677	0.0131883	-0.179538	-0.0283807	-0.0781179	0.0400253	-0.210511	-0.0552536	-0.458143	-0.350435	1.12075	1.15778	-0.313112	-0.233947	-0.255256	-0.184335	-0.215645	-0.180075	-0.453557	-0.0683207	-0.167134	-0.00603836
	97	1.03441	0.473651	-0.586204	0.0701963	0.77021	1.39791	-0.534059	0.120181	0.128197	0.45958	0.157706	0.488684	-0.129688	0.227459	-0.0689178	0.282317	0.0318586	0.394118	-0.015672	0.337137	-0.0475778	0.292041	-0.0330212	0.307904	0.696021	-0.00829055	0.150547	-0.717643	0.0605198	-0.854297	-0.221308	-0.990723	-0.0354084	-0.920386	-0.683719	-1.40745	0.0331387	0.670261	0.0224455	0.663341	0.054549	0.649135	0.0663288	0.645945	-0.196886	-0.121088	-0.566735	0.15775
	98	1.87271	1.39317	0.441702	1.31839	-0.765934	0.110518	-0.683673	0.0687161	0.0144002	-0.354272	-0.840539	-1.22568	-1.04907	-1.4083	-0.914137	-1.27063	-0.0849845	-0.46524	0.936224	0.715532	2.03688	1.77678	-0.174229	-0.386398	-0.248314	-0.186598	-0.252591	-0.339663	-0.412119	-0.54991	0.355959	0.325695	-0.543867	-0.763186	1.20366	1.20776	0.307093	0.680227	0.320222	0.673181	-1.02165	-0.692843	0.316554	0.655003	0.0308844	0.431983	0.739031	-1.81531
	99	0.699203	0.796128	0.994434	0.791228	-1.40036	-1.60553	-0.168216	-0.3362	-0.291905	-0.0967194	-0.263578	-0.0635453	0.47277	0.671677	0.504132	0.700713	0.770688	0.977217	0.743103	0.899267	-0.466315	-0.301665	-1.5531	-1.40252	-0.352785	-0.528238	0.980729	0.813041	-0.121473	-0.284455	-0.0288045	-0.191382	-0.15482	-0.286866	-0.411576	-0.574201	0.523282	0.866258	0.569879	1.01064	-0.854841	-0.451691	-0.761365	-0.445041	0.463701	-1.07153	-0.454656	0.0883519
	100	0.346878	0.221074	0.716796	1.1581	-0.504436	-0.0469007	-0.404495	-0.0778463	1.05791	0.569603	0.132074	-0.371232	-0.0607359	-0.551887	0.038678	-0.447305	-0.149178	-0.662	-0.312999	-0.674532	-0.369193	-0.761132	-0.23259	-0.580942	0.696021	1.12502	0.150547	0.527884	0.0605198	0.415373	-0.221308	0.156647	-0.0354084	0.228	-0.683719	-0.297964	0.0331387	0.30827	0.0224455	0.305939	0.054549	0.317153	0.0663288	0.316929	-0.196886	-0.0683207	0.372179	-0.00603836
	101	-0.953445	-0.980236	-0.626118	-0.778034	0.732269	0.564853	0.618219	0.537363	0.733929	0.616695	0.691309	0.581985	0.390814	0.246975	0.423474	0.283491	-0.508522	-0.647128	-0.524213	-0.727884	-0.542757	-0.71694	-0.524304	-0.721615	0.383723	0.586673	0.0807697	0.413346	0.0867593	0.460453	-0.830627	-0.559578	0.100042	0.504995	0.173519	0.412021	0.663564	0.775446	-0.824725	-0.765223	0.687204	0.7456	-0.830461	-0.731063	0.327261	-0.121088	-0.462995	0.15775
	Outer Model Residual Correlation
		ECON4	ECON4	ECON6	ECON6	ECON7	ECON7	ECON8	ECON8	ENV1	ENV1	ENV2	ENV2	ENV3	ENV3	ENV4	ENV4	ENV5	ENV5	ENV6	ENV6	ENV7	ENV7	ENV8	ENV8	SOC1	SOC1	SOC2	SOC2	SOC3	SOC3	SOC4	SOC4	SOC5	SOC5	SOC6	SOC6	SPP_MC1	SPP_MC1	SPP_MC2	SPP_MC2	SPP_MC3	SPP_MC3	SPP_MC4	SPP_MC4	SPP_MC5	SPP_RR1	SPP_RR1	SPP_RR2
	ECON4	1	0.866253	-0.173827	0.254987	-0.339823	0.0801179	-0.14499	0.273379	-0.0799546	-0.254469	-0.243024	-0.378888	-0.0876619	-0.288871	-0.119376	-0.305712	-0.0777727	-0.28562	0.292341	0.023276	0.134602	-0.0913132	0.109856	-0.111841	0.00177861	0.00288555	0.105467	0.0730016	0.0862431	0.0500449	-0.114036	-0.0922906	-0.020645	-0.0111482	-0.0185429	-0.0148188	0.0530582	0.0853803	-0.0552012	0.00476893	-0.0959726	-0.0368191	0.0630795	0.0905622	0.015554	-0.0100319	-0.00989357	-0.27138
	ECON4	0.866253	1	-0.183518	-0.0366152	-0.378208	-0.216189	-0.203031	-0.0559273	-0.0359954	-0.118007	-0.17443	-0.225605	-0.0337105	-0.126513	-0.100246	-0.172939	-0.0679608	-0.153101	0.316031	0.180139	0.0214521	-0.0674152	0.0281862	-0.0576843	0.0670048	0.102348	0.0816638	0.0953047	-0.00656493	0.0348521	-0.17741	-0.10843	0.0102378	0.0325217	0.0314939	0.0645232	0.0542816	0.00315188	-0.0834602	-0.114017	-0.141113	-0.158635	0.080726	0.0343122	0.0597936	0.00343289	0.0101729	-0.282018
	ECON6	-0.173827	-0.183518	1	0.771884	-0.474362	-0.454664	-0.406198	-0.350232	-0.152276	-0.26358	0.0128761	-0.133418	-0.0414566	-0.201219	0.159772	-0.0464769	-0.170693	-0.292191	-0.0277881	-0.200732	0.11218	-0.0638254	0.074099	-0.097915	-0.199564	-0.0130633	0.175313	0.344207	0.025086	0.257416	0.19845	0.348526	-0.0475658	0.186829	-0.102559	0.0808431	0.029527	-0.0327998	0.00680422	-0.0371578	-0.107135	-0.121306	-0.12501	-0.157769	0.185199	0.250469	0.36245	-0.0316536
	ECON6	0.254987	-0.0366152	0.771884	1	-0.452202	-0.0440875	-0.302175	0.125562	-0.181216	-0.423008	-0.111226	-0.3661	-0.106764	-0.407724	0.0859761	-0.254762	-0.160722	-0.450387	0.0125441	-0.320924	0.236631	-0.100623	0.159501	-0.165206	-0.246521	-0.113089	0.197723	0.277429	0.152813	0.239352	0.193403	0.278096	-0.0486451	0.104724	-0.149525	-0.0199521	0.0207081	0.0602888	0.0484683	0.0978769	-0.0626444	0.00672098	-0.119073	-0.0666433	0.114604	0.176429	0.267017	-0.0937181
	ECON7	-0.339823	-0.378208	-0.474362	-0.452202	1	0.801131	-0.31875	-0.298811	0.0430683	0.245452	0.0462948	0.247492	0.133964	0.343559	-0.0410383	0.207645	-0.0170608	0.243937	-0.137812	0.122855	-0.0498991	0.178032	0.03883	0.255485	0.328857	0.103954	-0.210628	-0.387372	-0.189937	-0.366007	-0.107721	-0.293948	-0.0425236	-0.24939	0.0815768	-0.120151	0.0190414	0.0681791	0.141265	0.152654	0.083491	0.113128	-0.0402045	0.00955194	-0.167187	-0.0945824	-0.224418	0.183311
	ECON7	0.0801179	-0.216189	-0.454664	-0.0440875	0.801131	1	-0.245803	0.129569	-0.0148251	0.0169888	-0.07299	-0.0278944	0.0478922	0.0680738	-0.0767842	-0.0245089	-0.0333478	0.0119542	-0.0877667	-0.0412254	0.0921752	0.108198	0.124692	0.140571	0.203667	-0.00653175	-0.130537	-0.33842	-0.0378799	-0.288997	-0.0645043	-0.260464	-0.0423897	-0.260588	0.00763725	-0.18469	0.0111993	0.138251	0.165776	0.252887	0.0959917	0.195967	-0.0523249	0.064567	-0.178465	-0.109991	-0.222348	0.093407
	ECON8	-0.14499	-0.203031	-0.406198	-0.302175	-0.31875	-0.245803	1	0.788918	0.150414	0.10766	0.0798396	0.0513443	-0.081822	-0.0696717	-0.0452314	-0.043997	0.268601	0.171278	-0.0765204	-0.0727638	-0.0852229	-0.0797329	-0.152273	-0.140592	-0.218985	-0.194204	-0.0188441	-0.0123002	0.199928	0.11114	0.0552731	0.0468624	0.0942421	0.0554846	-0.00767546	-0.00459505	-0.10149	-0.0458451	-0.101978	-0.0401718	0.142081	0.138133	0.118108	0.135965	-0.0621447	-0.172146	-0.151035	0.0607473
	ECON8	0.273379	-0.0559273	-0.350232	0.125562	-0.298811	0.129569	0.788918	1	0.0562898	-0.118269	-0.0614894	-0.209164	-0.135013	-0.288051	-0.0800448	-0.243026	0.18095	-0.073586	-0.0182099	-0.206899	0.0777983	-0.107575	-0.0151026	-0.189443	-0.241264	-0.247069	0.0371845	-0.0134925	0.275042	0.112487	0.0741235	0.0288514	0.0518595	-0.00424537	-0.0658316	-0.0867332	-0.0746281	0.0570162	-0.0470017	0.0918725	0.131378	0.211936	0.0795326	0.171464	-0.0849905	-0.154263	-0.141392	-0.0158859
	ENV1	-0.0799546	-0.0359954	-0.152276	-0.181216	0.0430683	-0.0148251	0.150414	0.0562898	1	0.829034	0.248612	0.238245	-0.0751406	0.00231613	-0.148607	-0.0559393	0.107233	0.130552	-0.233128	-0.138177	-0.311206	-0.208766	-0.489624	-0.37408	0.129449	0.108314	0.0685119	0.0300656	-0.244564	-0.155712	-0.311238	-0.267796	0.198611	0.103312	0.125691	0.0989606	0.0725493	-0.0148893	-0.0229871	-0.0986129	-0.0283945	-0.094674	-0.0152219	-0.0777974	-0.0116455	0.152564	0.21311	-0.053342
	ENV1	-0.254469	-0.118007	-0.26358	-0.423008	0.245452	0.0169888	0.10766	-0.118269	0.829034	1	0.253688	0.546161	-0.0307304	0.391568	-0.0874535	0.333265	0.128771	0.513873	-0.258704	0.193669	-0.278902	0.140003	-0.452054	-0.0154814	0.203467	-0.0877578	0.0130512	-0.347865	-0.306797	-0.553484	-0.252196	-0.503027	0.064559	-0.294519	0.172923	-0.122607	0.103434	0.0555439	0.0348447	-0.0156607	-0.074399	-0.0925885	-0.0223134	-0.0458935	-0.0406993	0.199735	0.150022	0.107227
	ENV2	-0.243024	-0.17443	0.0128761	-0.111226	0.0462948	-0.07299	0.0798396	-0.0614894	0.248612	0.253688	1	0.830709	0.337166	0.313663	0.219553	0.230987	-0.150247	-0.0295513	-0.325805	-0.201279	-0.571769	-0.414311	-0.590788	-0.448196	-0.0856145	-0.0675886	-0.0219641	-0.0086204	0.061418	0.039136	-0.0397281	-0.0257123	0.0880209	0.0552039	0.0414928	0.0436143	-0.0413598	0.0529383	-0.0865802	0.0195813	0.313504	0.314961	-0.258128	-0.15194	0.0888853	0.02277	-0.0101862	-0.185353
	ENV2	-0.378888	-0.225605	-0.133418	-0.3661	0.247492	-0.0278944	0.0513443	-0.209164	0.238245	0.546161	0.830709	1	0.288042	0.63051	0.197938	0.55397	-0.0717577	0.387371	-0.326923	0.145147	-0.476576	-0.0178382	-0.524402	-0.0700932	0.0364932	-0.224016	-0.0574554	-0.376622	-0.0683118	-0.399826	-0.0391573	-0.312312	-0.0238095	-0.331259	0.10681	-0.165562	0.0153481	0.108805	-0.0156044	0.0761675	0.189977	0.225301	-0.208996	-0.101502	0.0369354	0.0982732	-0.024159	0.0056584
	ENV3	-0.0876619	-0.0337105	-0.0414566	-0.106764	0.133964	0.0478922	-0.081822	-0.135013	-0.0751406	-0.0307304	0.337166	0.288042	1	0.752849	0.427154	0.348735	-0.132518	-0.0557811	-0.510512	-0.399447	-0.380615	-0.288815	-0.452302	-0.36383	0.0143717	0.0275815	-0.0246648	-0.000525	-0.0598235	-0.0170652	-0.0928032	-0.0620132	0.113783	0.0829624	0.0509212	0.0579142	0.198769	0.171037	-0.0378256	-0.0231371	0.127938	0.102555	-0.377878	-0.326121	0.0994442	0.101905	0.0332132	-0.211614
	ENV3	-0.288871	-0.126513	-0.201219	-0.407724	0.343559	0.0680738	-0.0696717	-0.288051	0.00231613	0.391568	0.313663	0.63051	0.752849	1	0.341772	0.694392	-0.041344	0.444364	-0.458906	0.0677668	-0.316376	0.149144	-0.408313	0.0643869	0.128652	-0.183098	-0.06515	-0.437343	-0.177259	-0.520205	-0.0776911	-0.390015	-0.021616	-0.381942	0.123324	-0.193679	0.195942	0.199591	0.0383483	0.0561562	0.0309695	0.0506195	-0.2858	-0.219286	0.0349435	0.166433	0.00352336	0.0220103
	ENV4	-0.119376	-0.100246	0.159772	0.0859761	-0.0410383	-0.0767842	-0.0452314	-0.0800448	-0.148607	-0.0874535	0.219553	0.197938	0.427154	0.341772	1	0.773865	-0.312658	-0.177489	-0.563285	-0.443542	-0.179289	-0.11826	-0.30311	-0.231882	-0.00283492	-0.00987604	-0.0102105	-0.0196641	-0.0178094	-0.0245415	0.0573039	0.0373494	-0.052944	-0.0469744	0.00598545	-0.00319652	-0.0250179	-0.0692966	-0.0577879	-0.0954382	0.00622875	-0.0436167	-0.0794472	-0.111273	0.144698	0.0605414	0.0567769	-0.05049
	ENV4	-0.305712	-0.172939	-0.0464769	-0.254762	0.207645	-0.0245089	-0.043997	-0.243026	-0.0559393	0.333265	0.230987	0.55397	0.348735	0.694392	0.773865	1	-0.179745	0.334716	-0.505339	0.0131071	-0.17376	0.255774	-0.304255	0.141974	0.111909	-0.202581	-0.0532065	-0.435019	-0.142495	-0.506917	0.0319575	-0.304704	-0.139028	-0.45971	0.0879516	-0.228804	0.0326259	0.0225762	0.0199909	-0.000680598	-0.0541486	-0.0544541	-0.0722098	-0.0675495	0.0719307	0.134589	0.0225223	0.130304
	ENV5	-0.0777727	-0.0679608	-0.170693	-0.160722	-0.0170608	-0.0333478	0.268601	0.18095	0.107233	0.128771	-0.150247	-0.0717577	-0.132518	-0.041344	-0.312658	-0.179745	1	0.735778	0.109118	0.151414	-0.266009	-0.172945	-0.20992	-0.130743	-0.101913	-0.120483	-0.166964	-0.15531	-0.0881028	-0.0961168	0.0448622	0.0030173	0.0617914	-0.00536744	0.209897	0.152012	-0.108735	-0.0841925	0.2393	0.16136	-0.115503	-0.0934997	0.130419	0.119039	-0.115317	-0.215291	-0.19202	0.0942783
	ENV5	-0.28562	-0.153101	-0.292191	-0.450387	0.243937	0.0119542	0.171278	-0.073586	0.130552	0.513873	-0.0295513	0.387371	-0.0557811	0.444364	-0.177489	0.334716	0.735778	1	-0.019466	0.468868	-0.224633	0.24996	-0.227705	0.24694	0.0533709	-0.291101	-0.162617	-0.555941	-0.198992	-0.588772	0.0195241	-0.353848	-0.0659584	-0.458661	0.232667	-0.139002	-0.0185814	0.0226567	0.228977	0.184636	-0.141666	-0.0869158	0.0750639	0.0977335	-0.116429	-0.0499442	-0.151358	0.244103
	ENV6	0.292341	0.316031	-0.0277881	0.0125441	-0.137812	-0.0877667	-0.0765204	-0.0182099	-0.233128	-0.258704	-0.325805	-0.326923	-0.510512	-0.458906	-0.563285	-0.505339	0.109118	-0.019466	1	0.754624	0.0304409	-0.0615773	0.320528	0.1903	-0.0535666	0.00469865	-0.0218875	0.0632399	0.139387	0.163958	0.127812	0.167465	0.0600174	0.116454	-0.183221	-0.103078	-0.153219	-0.0565927	-0.0356799	0.0549826	-0.174091	-0.0657025	0.2551	0.284192	0.0789002	-0.107267	-0.0761628	0.00158349
	ENV6	0.023276	0.180139	-0.200732	-0.320924	0.122855	-0.0412254	-0.0727638	-0.206899	-0.138177	0.193669	-0.201279	0.145147	-0.399447	0.0677668	-0.443542	0.0131071	0.151414	0.468868	0.754624	1	-0.0200687	0.305019	0.183979	0.489176	0.0655726	-0.199344	-0.0651532	-0.383885	-0.00929403	-0.369016	0.0957684	-0.20317	-0.0398973	-0.343105	-0.0735707	-0.323817	-0.084903	0.0192767	0.0478507	0.121639	-0.208414	-0.084171	0.19701	0.249161	0.0329303	-0.00366467	-0.0882475	0.171974
	ENV7	0.134602	0.0214521	0.11218	0.236631	-0.0498991	0.0921752	-0.0852229	0.0777983	-0.311206	-0.278902	-0.571769	-0.476576	-0.380615	-0.316376	-0.179289	-0.17376	-0.266009	-0.224633	0.0304409	-0.0200687	1	0.802421	0.460475	0.362098	0.049099	-0.00263603	0.0892259	0.0025075	-0.0536513	-0.0907881	0.0595023	-0.000130696	-0.219642	-0.186662	0.0136153	-0.0340844	0.141774	0.0547644	-0.0282617	-0.073798	-0.0185231	-0.062776	0.154738	0.0821264	-0.252585	0.0238786	0.0609642	0.0690135
	ENV7	-0.0913132	-0.0674152	-0.0638254	-0.100623	0.178032	0.108198	-0.0797329	-0.107575	-0.208766	0.140003	-0.414311	-0.0178382	-0.288815	0.149144	-0.11826	0.255774	-0.172945	0.24996	-0.0615773	0.305019	0.802421	1	0.309228	0.600883	0.144579	-0.186239	0.0328109	-0.39412	-0.163436	-0.537118	0.038889	-0.31333	-0.271883	-0.557791	0.0878206	-0.242125	0.163501	0.110445	0.0427427	0.00478961	-0.0701869	-0.0766604	0.113922	0.0781241	-0.244831	0.101528	0.031334	0.213912
	ENV8	0.109856	0.0281862	0.074099	0.159501	0.03883	0.124692	-0.152273	-0.0151026	-0.489624	-0.452054	-0.590788	-0.524402	-0.452302	-0.408313	-0.30311	-0.304255	-0.20992	-0.227705	0.320528	0.183979	0.460475	0.309228	1	0.795902	0.0329077	0.0394709	0.0505665	0.0545882	0.215308	0.144479	0.127447	0.119569	-0.197817	-0.0971145	-0.195857	-0.157799	-0.0759151	-0.0483823	0.0539073	0.0648334	-0.0882605	-0.0452579	0.124317	0.121983	-0.0150941	-0.0457908	-0.0950923	0.287015
	ENV8	-0.111841	-0.0576843	-0.097915	-0.165206	0.255485	0.140571	-0.140592	-0.189443	-0.37408	-0.0154814	-0.448196	-0.0700932	-0.36383	0.0643869	-0.231882	0.141974	-0.130743	0.24694	0.1903	0.489176	0.362098	0.600883	0.795902	1	0.131326	-0.152551	0.00164917	-0.355187	0.0710827	-0.341692	0.0996554	-0.21364	-0.257588	-0.492738	-0.0958163	-0.35574	-0.024488	0.0196525	0.119558	0.125744	-0.132574	-0.065651	0.0900345	0.113117	-0.0449394	0.0406669	-0.104945	0.409199
	SOC1	0.00177861	0.0670048	-0.199564	-0.246521	0.328857	0.203667	-0.218985	-0.241264	0.129449	0.203467	-0.0856145	0.0364932	0.0143717	0.128652	-0.00283492	0.111909	-0.101913	0.0533709	-0.0535666	0.0655726	0.049099	0.144579	0.0329077	0.131326	1	0.833399	-0.128921	-0.169189	-0.343057	-0.277214	-0.355842	-0.36267	-0.258188	-0.229592	-0.192921	-0.233985	0.128943	0.0691355	-0.0982396	-0.101746	-0.0494997	-0.0684493	0.023717	-0.0114712	-0.025538	-0.0709835	-0.112148	0.00180213
	SOC1	0.00288555	0.102348	-0.0130633	-0.113089	0.103954	-0.00653175	-0.194204	-0.247069	0.108314	-0.0877578	-0.0675886	-0.224016	0.0275815	-0.183098	-0.00987604	-0.202581	-0.120483	-0.291101	0.00469865	-0.199344	-0.00263603	-0.186239	0.0394709	-0.152551	0.833399	1	-0.106425	0.254149	-0.250487	0.209019	-0.34355	-0.01177	-0.114191	0.235266	-0.212344	0.0649791	0.0619668	-0.0622277	-0.159175	-0.223508	0.00593316	-0.0952304	0.0354043	-0.0659918	0.028226	-0.149097	-0.0777054	-0.131547
	SOC2	0.105467	0.0816638	0.175313	0.197723	-0.210628	-0.130537	-0.0188441	0.0371845	0.0685119	0.0130512	-0.0219641	-0.0574554	-0.0246648	-0.06515	-0.0102105	-0.0532065	-0.166964	-0.162617	-0.0218875	-0.0651532	0.0892259	0.0328109	0.0505665	0.00164917	-0.128921	-0.106425	1	0.687997	0.11209	0.0749606	-0.137495	-0.102853	-0.234871	-0.134661	-0.43358	-0.36707	0.0701957	0.114043	-0.0564122	0.021464	0.0214175	0.06992	0.0826936	0.120181	-0.123876	0.273094	0.230049	-0.0197149
	SOC2	0.0730016	0.0953047	0.344207	0.277429	-0.387372	-0.33842	-0.0123002	-0.0134925	0.0300656	-0.347865	-0.0086204	-0.376622	-0.000525	-0.437343	-0.0196641	-0.435019	-0.15531	-0.555941	0.0632399	-0.383885	0.0025075	-0.39412	0.0545882	-0.355187	-0.169189	0.254149	0.687997	1	0.146123	0.654257	-0.119775	0.345128	-0.0173473	0.490529	-0.338799	0.114725	-0.0155846	-0.0759799	-0.145634	-0.160677	0.0793865	0.00900477	0.0821566	0.0183314	-0.0189672	0.0792087	0.189725	-0.183799
	SOC3	0.0862431	-0.00656493	0.025086	0.152813	-0.189937	-0.0378799	0.199928	0.275042	-0.244564	-0.306797	0.061418	-0.0683118	-0.0598235	-0.177259	-0.0178094	-0.142495	-0.0881028	-0.198992	0.139387	-0.00929403	-0.0536513	-0.163436	0.215308	0.0710827	-0.343057	-0.250487	0.11209	0.146123	1	0.632536	-0.000123358	0.0602058	-0.0765639	0.0132039	-0.331858	-0.231307	-0.0967279	0.106287	0.163833	0.299703	-0.0154028	0.152275	-0.13283	0.0428918	0.107155	0.0431665	-0.051454	0.103606
	SOC3	0.0500449	0.0348521	0.257416	0.239352	-0.366007	-0.288997	0.11114	0.112487	-0.155712	-0.553484	0.039136	-0.399826	-0.0170652	-0.520205	-0.0245415	-0.506917	-0.0961168	-0.588772	0.163958	-0.369016	-0.0907881	-0.537118	0.144479	-0.341692	-0.277214	0.209019	0.0749606	0.654257	0.632536	1	-0.027948	0.47763	0.104349	0.63003	-0.233078	0.259175	-0.119144	-0.101316	-0.0277504	-0.0205112	0.0603994	0.0458777	-0.0439206	-0.0403981	0.128554	-0.0869008	0.00875879	-0.1232
	SOC4	-0.114036	-0.17741	0.19845	0.193403	-0.107721	-0.0645043	0.0552731	0.0741235	-0.311238	-0.252196	-0.0397281	-0.0391573	-0.0928032	-0.0776911	0.0573039	0.0319575	0.0448622	0.0195241	0.127812	0.0957684	0.0595023	0.038889	0.127447	0.0996554	-0.355842	-0.34355	-0.137495	-0.119775	-0.000123358	-0.027948	1	0.798573	-0.268147	-0.188312	-0.281601	-0.266304	-0.0696582	-0.0406873	-0.0411376	0.0133307	-0.0515859	-0.00461126	0.0346114	0.046043	0.112534	0.147138	0.171873	0.0568791
	SOC4	-0.0922906	-0.10843	0.348526	0.278096	-0.293948	-0.260464	0.0468624	0.0288514	-0.267796	-0.503027	-0.0257123	-0.312312	-0.0620132	-0.390015	0.0373494	-0.304704	0.0030173	-0.353848	0.167465	-0.20317	-0.000130696	-0.31333	0.119569	-0.21364	-0.36267	-0.01177	-0.102853	0.345128	0.0602058	0.47763	0.798573	1	-0.0989777	0.327653	-0.27046	0.0822363	-0.111813	-0.163315	-0.118931	-0.133792	0.0118865	-0.0370917	0.0480679	-0.0171489	0.146903	0.0316876	0.16864	-0.0959052
	SOC5	-0.020645	0.0102378	-0.0475658	-0.0486451	-0.0425236	-0.0423897	0.0942421	0.0518595	0.198611	0.064559	0.0880209	-0.0238095	0.113783	-0.021616	-0.052944	-0.139028	0.0617914	-0.0659584	0.0600174	-0.0398973	-0.219642	-0.271883	-0.197817	-0.257588	-0.258188	-0.114191	-0.234871	-0.0173473	-0.0765639	0.104349	-0.268147	-0.0989777	1	0.737943	0.0460776	0.154588	-0.151036	-0.198139	0.0178173	-0.076468	0.0976814	-0.00142714	-0.0490363	-0.105616	0.0946518	-0.141886	0.00937094	-0.0210914
	SOC5	-0.0111482	0.0325217	0.186829	0.104724	-0.24939	-0.260588	0.0554846	-0.00424537	0.103312	-0.294519	0.0552039	-0.331259	0.0829624	-0.381942	-0.0469744	-0.45971	-0.00536744	-0.458661	0.116454	-0.343105	-0.186662	-0.557791	-0.0971145	-0.492738	-0.229592	0.235266	-0.134661	0.490529	0.0132039	0.63003	-0.188312	0.327653	0.737943	1	-0.0107662	0.435468	-0.145819	-0.257521	-0.100943	-0.212891	0.11983	-0.0324154	0.000294703	-0.116358	0.117115	-0.181499	0.0402967	-0.169291
	SOC6	-0.0185429	0.0314939	-0.102559	-0.149525	0.0815768	0.00763725	-0.00767546	-0.0658316	0.125691	0.172923	0.0414928	0.10681	0.0509212	0.123324	0.00598545	0.0879516	0.209897	0.232667	-0.183221	-0.0735707	0.0136153	0.0878206	-0.195857	-0.0958163	-0.192921	-0.212344	-0.43358	-0.338799	-0.331858	-0.233078	-0.281601	-0.27046	0.0460776	-0.0107662	1	0.831681	0.0477256	-0.0517625	0.0665003	-0.0653407	0.0240998	-0.0785236	-0.00120306	-0.0799146	-0.120571	-0.209925	-0.202628	-0.0934484
	SOC6	-0.0148188	0.0645232	0.0808431	-0.0199521	-0.120151	-0.18469	-0.00459505	-0.0867332	0.0989606	-0.122607	0.0436143	-0.165562	0.0579142	-0.193679	-0.00319652	-0.228804	0.152012	-0.139002	-0.103078	-0.323817	-0.0340844	-0.242125	-0.157799	-0.35574	-0.233985	0.0649791	-0.36707	0.114725	-0.231307	0.259175	-0.266304	0.0822363	0.154588	0.435468	0.831681	1	-0.0104275	-0.166706	-0.0180373	-0.189858	0.0712716	-0.0999688	0.0156237	-0.121985	-0.0540413	-0.265761	-0.151309	-0.213548
	SPP_MC1	0.0530582	0.0542816	0.029527	0.0207081	0.0190414	0.0111993	-0.10149	-0.0746281	0.0725493	0.103434	-0.0413598	0.0153481	0.198769	0.195942	-0.0250179	0.0326259	-0.108735	-0.0185814	-0.153219	-0.084903	0.141774	0.163501	-0.0759151	-0.024488	0.128943	0.0619668	0.0701957	-0.0155846	-0.0967279	-0.119144	-0.0696582	-0.111813	-0.151036	-0.145819	0.0477256	-0.0104275	1	0.794554	0.0264989	-0.0172256	-0.16571	-0.160563	-0.462435	-0.436124	-0.387929	0.23406	0.168378	-0.185525
	SPP_MC1	0.0853803	0.00315188	-0.0327998	0.0602888	0.0681791	0.138251	-0.0458451	0.0570162	-0.0148893	0.0555439	0.0529383	0.108805	0.171037	0.199591	-0.0692966	0.0225762	-0.0841925	0.0226567	-0.0565927	0.0192767	0.0547644	0.110445	-0.0483823	0.0196525	0.0691355	-0.0622277	0.114043	-0.0759799	0.106287	-0.101316	-0.0406873	-0.163315	-0.198139	-0.257521	-0.0517625	-0.166706	0.794554	1	0.0872502	0.426214	-0.0919222	0.249786	-0.410091	-0.0682355	-0.354741	0.265772	0.0275463	-0.0950565
	SPP_MC2	-0.0552012	-0.0834602	0.00680422	0.0484683	0.141265	0.165776	-0.101978	-0.0470017	-0.0229871	0.0348447	-0.0865802	-0.0156044	-0.0378256	0.0383483	-0.0577879	0.0199909	0.2393	0.228977	-0.0356799	0.0478507	-0.0282617	0.0427427	0.0539073	0.119558	-0.0982396	-0.159175	-0.0564122	-0.145634	0.163833	-0.0277504	-0.0411376	-0.118931	0.0178173	-0.100943	0.0665003	-0.0180373	0.0264989	0.0872502	1	0.757746	-0.314147	-0.188295	-0.334152	-0.237108	-0.225185	0.0158231	-0.000852857	0.229382
	SPP_MC2	0.00476893	-0.114017	-0.0371578	0.0978769	0.152654	0.252887	-0.0401718	0.0918725	-0.0986129	-0.0156607	0.0195813	0.0761675	-0.0231371	0.0561562	-0.0954382	-0.000680598	0.16136	0.184636	0.0549826	0.121639	-0.073798	0.00478961	0.0648334	0.125744	-0.101746	-0.223508	0.021464	-0.160677	0.299703	-0.0205112	0.0133307	-0.133792	-0.076468	-0.212891	-0.0653407	-0.189858	-0.0172256	0.426214	0.757746	1	-0.173253	0.281782	-0.257131	0.152078	-0.187928	0.0860433	-0.12154	0.228604
	SPP_MC3	-0.0959726	-0.141113	-0.107135	-0.0626444	0.083491	0.0959917	0.142081	0.131378	-0.0283945	-0.074399	0.313504	0.189977	0.127938	0.0309695	0.00622875	-0.0541486	-0.115503	-0.141666	-0.174091	-0.208414	-0.0185231	-0.0701869	-0.0882605	-0.132574	-0.0494997	0.00593316	0.0214175	0.0793865	-0.0154028	0.0603994	-0.0515859	0.0118865	0.0976814	0.11983	0.0240998	0.0712716	-0.16571	-0.0919222	-0.314147	-0.173253	1	0.818465	-0.142247	-0.0855839	-0.330307	-0.247185	-0.279502	-0.0141263
	SPP_MC3	-0.0368191	-0.158635	-0.121306	0.00672098	0.113128	0.195967	0.138133	0.211936	-0.094674	-0.0925885	0.314961	0.225301	0.102555	0.0506195	-0.0436167	-0.0544541	-0.0934997	-0.0869158	-0.0657025	-0.084171	-0.062776	-0.0766604	-0.0452579	-0.065651	-0.0684493	-0.0952304	0.06992	0.00900477	0.152275	0.0458777	-0.00461126	-0.0370917	-0.00142714	-0.0324154	-0.0785236	-0.0999688	-0.160563	0.249786	-0.188295	0.281782	0.818465	1	-0.133112	0.211622	-0.285264	-0.126469	-0.324003	0.0497019
	SPP_MC4	0.0630795	0.080726	-0.12501	-0.119073	-0.0402045	-0.0523249	0.118108	0.0795326	-0.0152219	-0.0223134	-0.258128	-0.208996	-0.377878	-0.2858	-0.0794472	-0.0722098	0.130419	0.0750639	0.2551	0.19701	0.154738	0.113922	0.124317	0.0900345	0.023717	0.0354043	0.0826936	0.0821566	-0.13283	-0.0439206	0.0346114	0.0480679	-0.0490363	0.000294703	-0.00120306	0.0156237	-0.462435	-0.410091	-0.334152	-0.257131	-0.142247	-0.133112	1	0.853959	-0.147323	-0.121479	-0.102983	0.0731335
	SPP_MC4	0.0905622	0.0343122	-0.157769	-0.0666433	0.00955194	0.064567	0.135965	0.171464	-0.0777974	-0.0458935	-0.15194	-0.101502	-0.326121	-0.219286	-0.111273	-0.0675495	0.119039	0.0977335	0.284192	0.249161	0.0821264	0.0781241	0.121983	0.113117	-0.0114712	-0.0659918	0.120181	0.0183314	0.0428918	-0.0403981	0.046043	-0.0171489	-0.105616	-0.116358	-0.0799146	-0.121985	-0.436124	-0.0682355	-0.237108	0.152078	-0.0855839	0.211622	0.853959	1	-0.156646	-0.0454355	-0.186458	0.114939
	SPP_MC5	0.015554	0.0597936	0.185199	0.114604	-0.167187	-0.178465	-0.0621447	-0.0849905	-0.0116455	-0.0406993	0.0888853	0.0369354	0.0994442	0.0349435	0.144698	0.0719307	-0.115317	-0.116429	0.0789002	0.0329303	-0.252585	-0.244831	-0.0150941	-0.0449394	-0.025538	0.028226	-0.123876	-0.0189672	0.107155	0.128554	0.112534	0.146903	0.0946518	0.117115	-0.120571	-0.0540413	-0.387929	-0.354741	-0.225185	-0.187928	-0.330307	-0.285264	-0.147323	-0.156646	1	0.0995877	0.187344	-0.0655391
	SPP_RR1	-0.0100319	0.00343289	0.250469	0.176429	-0.0945824	-0.109991	-0.172146	-0.154263	0.152564	0.199735	0.02277	0.0982732	0.101905	0.166433	0.0605414	0.134589	-0.215291	-0.0499442	-0.107267	-0.00366467	0.0238786	0.101528	-0.0457908	0.0406669	-0.0709835	-0.149097	0.273094	0.0792087	0.0431665	-0.0869008	0.147138	0.0316876	-0.141886	-0.181499	-0.209925	-0.265761	0.23406	0.265772	0.0158231	0.0860433	-0.247185	-0.126469	-0.121479	-0.0454355	0.0995877	1	0.850874	-0.0610224
	SPP_RR1	-0.00989357	0.0101729	0.36245	0.267017	-0.224418	-0.222348	-0.151035	-0.141392	0.21311	0.150022	-0.0101862	-0.024159	0.0332132	0.00352336	0.0567769	0.0225223	-0.19202	-0.151358	-0.0761628	-0.0882475	0.0609642	0.031334	-0.0950923	-0.104945	-0.112148	-0.0777054	0.230049	0.189725	-0.051454	0.00875879	0.171873	0.16864	0.00937094	0.0402967	-0.202628	-0.151309	0.168378	0.0275463	-0.000852857	-0.12154	-0.279502	-0.324003	-0.102983	-0.186458	0.187344	0.850874	1	-0.108256
	SPP_RR2	-0.27138	-0.282018	-0.0316536	-0.0937181	0.183311	0.093407	0.0607473	-0.0158859	-0.053342	0.107227	-0.185353	0.0056584	-0.211614	0.0220103	-0.05049	0.130304	0.0942783	0.244103	0.00158349	0.171974	0.0690135	0.213912	0.287015	0.409199	0.00180213	-0.131547	-0.0197149	-0.183799	0.103606	-0.1232	0.0568791	-0.0959052	-0.0210914	-0.169291	-0.0934484	-0.213548	-0.185525	-0.0950565	0.229382	0.228604	-0.0141263	0.0497019	0.0731335	0.114939	-0.0655391	-0.0610224	-0.108256	1
	SPP_RR2	-0.22799	-0.217797	0.146409	0.054474	-0.0250362	-0.0825262	0.0510019	-0.0258638	0.0629769	0.0752434	-0.179136	-0.112662	-0.238632	-0.140528	-0.0318793	0.00625663	0.0733599	0.081745	0.0147694	0.0456489	0.0969041	0.110942	0.160079	0.171064	-0.0702312	-0.0603298	-0.0144242	-0.00797344	-0.00876315	-0.0036428	0.0884145	0.0747151	0.149565	0.0921913	-0.101029	-0.0854336	-0.191801	-0.319994	0.180197	-0.0478149	-0.0985697	-0.228708	0.057091	-0.0875545	0.071369	-0.0295159	0.268068	0.761575
	SPP_RR3	0.140257	0.0475885	-0.0272556	0.114014	0.0383048	0.161732	-0.054879	0.0883879	0.213153	0.117835	0.0580063	-0.00409013	0.038484	-0.0293547	-0.0691642	-0.106142	0.105935	0.013139	-0.139886	-0.174779	0.0239668	-0.0304994	-0.186447	-0.214745	0.0543741	0.0382388	0.270918	0.166879	-0.0535629	-0.0480462	-0.205808	-0.182047	-0.0502282	-0.0478456	-0.00433551	-0.015337	-0.127415	-0.0726632	-0.0136984	0.0236726	0.194246	0.180594	0.117707	0.131448	-0.154384	-0.0600626	-0.0246852	-0.266412
	SPP_RR3	0.109397	0.0449088	0.146973	0.222128	-0.128302	-0.0141638	-0.052279	0.0560067	0.262279	0.0747167	0.013157	-0.120091	-0.0262107	-0.171488	-0.0482183	-0.182652	0.0697015	-0.110175	-0.0960454	-0.231919	0.06467	-0.0821841	-0.20892	-0.321545	-0.0140484	0.0818774	0.217068	0.267537	-0.138821	0.0505868	-0.107979	0.0124041	0.098696	0.171333	-0.0342473	0.0641479	-0.1301	-0.26927	-0.0266267	-0.191936	0.0738402	-0.0949392	0.0917141	-0.0576963	-0.00853907	-0.0299426	0.296336	-0.273191
	SPP_RR4	-0.0190211	0.0546918	-0.0690973	-0.142392	-0.0762318	-0.147085	0.119946	0.0102186	-0.0915941	-0.169666	0.0942546	-0.0246416	-0.0247671	-0.133696	0.052776	-0.0723723	0.0826158	-0.0629357	0.0857032	-0.0449922	-0.120733	-0.208004	-0.0551166	-0.157222	0.0497161	0.199488	-0.218736	0.0577399	-0.0929531	0.168869	-0.0359118	0.140415	0.120081	0.268573	0.131048	0.270088	0.0858317	-0.00402891	-0.102118	-0.153797	-0.0265595	-0.0934774	0.0595615	-0.012445	-0.0364436	-0.360752	-0.283009	-0.337226
	SPP_RR4	-0.0175006	0.0528288	0.0925884	-0.00195505	-0.206464	-0.251353	0.0932847	-0.00388434	0.0069735	-0.159015	0.0502613	-0.125012	-0.0716128	-0.245047	0.0503758	-0.14892	0.0570411	-0.160581	0.0851564	-0.121371	-0.0609252	-0.226932	-0.101683	-0.268006	-0.0098376	0.213536	-0.181643	0.169692	-0.164064	0.221439	0.0184336	0.257719	0.225675	0.413393	0.0829185	0.295693	0.0458042	-0.193505	-0.0996993	-0.318427	-0.094072	-0.292328	0.048529	-0.155829	0.0714751	-0.287126	0.0459767	-0.33925
	SPP_RR5	0.167737	0.179776	-0.123575	-0.0487809	-0.0498363	0.00888037	0.0434924	0.0755211	-0.211684	-0.250643	0.0133391	-0.0754993	0.09882	-0.0264161	0.00345715	-0.0914566	-0.0637971	-0.14498	0.153998	0.043509	0.00496028	-0.0787255	-0.00868545	-0.0885368	-0.0328132	0.0446356	-0.293967	-0.112556	-0.00271962	0.0874659	0.0288524	0.0983123	0.0909358	0.128261	0.176899	0.224544	-0.0118759	-0.0969309	-0.130946	-0.184457	0.102277	-0.00259509	-0.124664	-0.183765	0.150917	-0.520622	-0.435703	-0.350753
	SPP_RR5	0.137055	0.158491	0.059442	0.0852724	-0.197716	-0.133321	0.0301764	0.0494206	-0.0817708	-0.223343	-0.0175299	-0.173462	0.0262864	-0.165773	0.010242	-0.170351	-0.0636223	-0.234803	0.140742	-0.0542966	0.0455409	-0.123083	-0.070921	-0.222832	-0.08567	0.0853102	-0.240409	0.0387858	-0.0935419	0.159611	0.0719291	0.229468	0.215095	0.311916	0.119083	0.262827	-0.0396265	-0.289555	-0.121893	-0.360799	0.0063496	-0.237815	-0.105124	-0.311887	0.236322	-0.411677	-0.0467984	-0.352481
	SPP_WC1	-0.17861	-0.127692	-0.0529193	-0.111276	0.120395	0.0439128	0.0268521	-0.057125	0.0645287	0.152356	0.015084	0.111631	-0.0595218	0.0808552	-0.202664	-0.0314296	0.108992	0.199991	-0.0247277	0.116856	0.0855094	0.192146	0.00608656	0.132483	0.00607361	-0.0614599	-0.147783	-0.204354	-0.166162	-0.209548	0.107236	0.00596208	-0.0708538	-0.153992	0.168508	0.0736363	0.0341574	0.0980731	0.177208	0.197402	-0.0294515	0.0425031	-0.0482478	0.017401	-0.102771	0.0104381	-0.0549785	0.0998087
	SPP_WC1	-0.174803	-0.0552822	-0.154687	-0.267276	0.204238	0.0476052	-0.0191795	-0.161529	0.00547257	0.163217	-0.0132532	0.146705	0.0393296	0.218758	-0.0884639	0.117468	0.0757074	0.24631	-0.0901134	0.126829	0.0159826	0.193468	0.0620286	0.242193	0.106605	0.00437868	-0.19974	-0.27082	-0.16672	-0.243006	0.0199885	-0.0920711	-0.13428	-0.221429	0.23385	0.105842	0.0166729	-0.0667873	0.0550486	-0.0485936	-0.044018	-0.11057	-0.0479857	-0.111104	0.0259523	-0.0639484	-0.284732	0.0825987
	SPP_WC2	0.136729	0.210413	-0.209597	-0.204881	0.010599	-0.0212465	0.0428139	-0.00254904	0.293768	0.241346	0.049276	0.0492138	0.225802	0.17695	-0.101162	-0.0609899	-0.101833	-0.0547085	-0.0696784	-0.0413996	-0.193635	-0.148052	-0.0742612	-0.0485596	0.133313	0.130469	0.254115	0.181148	0.124859	0.0786181	-0.325748	-0.258786	0.0103098	0.0119907	-0.119485	-0.0948914	0.147927	0.0904034	-0.0279359	-0.0652656	-0.0102394	-0.0477216	-0.164869	-0.172737	0.0517179	0.235928	0.132393	-0.00123584
	SPP_WC2	0.0580913	0.176481	-0.235011	-0.297729	0.111558	-0.00250092	-0.018108	-0.116588	0.160225	0.204389	-0.00264683	0.0766101	0.234303	0.26182	-0.00912121	0.0830149	-0.0888373	0.0355626	-0.112357	-0.0013419	-0.168808	-0.057078	0.013613	0.0990441	0.195876	0.148108	0.0952395	0.0255361	0.0358998	-0.0218922	-0.263482	-0.248361	-0.0783502	-0.0856681	0.00381104	-0.0258756	0.0968063	-0.0721355	-0.102373	-0.235267	-0.0315356	-0.168899	-0.122272	-0.237792	0.138365	0.0938446	-0.138009	0.010031
	SPP_WC3	-0.169794	-0.136801	0.0409511	-0.0538035	0.000587418	-0.0827401	0.0699526	-0.0275158	-0.0754386	-0.0503929	-0.124239	-0.0869211	-0.202009	-0.136267	-0.0692295	-0.042513	0.0367899	0.0348015	0.066409	0.0615523	0.188456	0.164678	0.127806	0.116718	0.0464293	0.0726228	0.110219	0.119806	-0.0616249	0.0154257	0.0135064	0.0473204	0.00335444	0.0481952	-0.110962	-0.0638725	-0.131018	-0.276627	-0.161595	-0.293984	0.0684085	-0.10647	0.200435	0.0318373	-0.00155311	-0.0595721	0.0594511	-0.0329151
	SPP_WC3	-0.170856	-0.0719017	-0.0692195	-0.207308	0.101992	-0.0540882	0.0191432	-0.129535	-0.101092	0.000763022	-0.123815	-0.0159052	-0.0853508	0.0320766	0.00543488	0.0939903	0.0212775	0.110977	-0.0109939	0.0825121	0.107466	0.174346	0.156055	0.221689	0.130809	0.106269	0.010398	-0.00636691	-0.086251	-0.0619906	-0.0441412	-0.0479343	-0.0708265	-0.0546644	0.00453196	-0.00720127	-0.113916	-0.352208	-0.204618	-0.419199	0.0352409	-0.216182	0.151649	-0.0877506	0.0946474	-0.113641	-0.172944	-0.0207203
	SPP_WC4	0.197392	0.0692873	0.167552	0.297051	-0.1104	0.0520657	-0.116986	0.0745643	-0.210742	-0.267404	0.0596275	-0.0549631	0.05756	-0.0822145	0.30932	0.110402	-0.0474645	-0.158425	0.0150942	-0.121829	-0.0919649	-0.195734	-0.0617378	-0.178353	-0.147266	-0.111123	-0.165094	-0.0703697	0.100302	0.104001	0.144416	0.149424	0.0491522	0.078589	0.0461118	0.066109	-0.0253381	0.0928627	0.0140501	0.14224	-0.0277571	0.0943023	-0.0112202	0.0881638	0.0490811	-0.135137	-0.106428	-0.0544116
	SPP_WC4	0.145547	0.119078	0.0168774	0.0712883	0.0107614	0.0623792	-0.132796	-0.0427965	-0.234042	-0.190686	0.0477964	0.029681	0.140212	0.0909269	0.353106	0.252072	-0.0374198	-0.0352836	-0.0604783	-0.0650025	-0.149928	-0.137312	-0.0144777	-0.0250571	-0.043688	-0.0624799	-0.236381	-0.186136	0.0719585	0.013282	0.0419014	0.0115228	-0.0202265	-0.034061	0.160717	0.117743	-0.0370504	-0.0547324	-0.0590242	-0.0667325	-0.0408042	-0.0544324	-0.0240865	-0.0416072	0.144103	-0.192305	-0.335498	-0.0512204
	SPS_BS1	-0.106374	-0.160652	-0.0632488	-0.0309196	0.152608	0.150347	0.0287314	0.0451037	-0.150958	-0.132587	0.0843604	0.0510774	0.028244	0.00226219	0.108186	0.062841	-0.0389363	-0.0446876	-0.111119	-0.116549	-0.0132405	-0.02956	0.0953687	0.0637867	0.0426052	0.0444423	-0.157278	-0.0942554	0.020414	0.0256024	0.0325875	0.0356616	-0.0140648	0.00585673	0.045964	0.0473502	0.0324127	-0.0157642	0.116951	0.0392664	0.0667437	0.0149495	-0.0484246	-0.0788167	-0.13745	-0.370955	-0.361211	0.0205803
	SPS_BS1	-0.0646241	-0.0844049	-0.0338468	0.00720469	0.0507564	0.0805262	0.0502323	0.0601018	-0.0909764	-0.131568	0.0233842	-0.0436414	-0.0134143	-0.0769344	-0.00727227	-0.0704465	0.0620751	-0.0286915	-0.00776494	-0.0599683	-0.0558487	-0.100142	0.0914594	0.0313509	-0.0439465	0.0190531	-0.126345	-0.0247344	-0.0794518	0.0157221	0.105027	0.14111	0.107366	0.110599	0.0211988	0.0719934	0.0702154	0.00803678	0.0731438	-0.00583287	0.0117979	-0.0404207	-0.0239212	-0.0641498	-0.114333	-0.177202	-0.109037	-0.0972164
	SPS_BS2	-0.144935	-0.114822	0.0712003	0.00317305	0.00877627	-0.0425212	0.00785041	-0.0524877	-0.114887	-0.0127386	0.106044	0.158057	0.238915	0.264214	0.333848	0.336032	-0.0961426	0.0290544	-0.325899	-0.179471	-0.0151962	0.0744535	-0.0677539	0.031447	-0.0118784	-0.0652119	-0.076196	-0.130368	0.0160566	-0.0775361	0.109658	0.0266587	0.0303372	-0.0606556	-0.0640772	-0.112831	-0.0790013	0.0074345	0.067804	0.126011	0.0389563	0.0997224	-0.147937	-0.0669781	0.134512	0.136203	0.0844751	0.149574
	SPS_BS2	-0.0832804	-0.0492687	0.0498622	0.0301454	-0.0442956	-0.0424891	0.0380543	0.0010005	-0.0625956	-0.0559596	0.0314165	0.0150335	0.110617	0.0769405	0.120224	0.0860643	0.033555	0.0177552	-0.129411	-0.0921918	-0.0585887	-0.0399561	-0.00931365	0.00882165	-0.0817456	-0.0491728	-0.0721658	-0.0409213	-0.0870959	-0.0474383	0.153633	0.139399	0.140094	0.0752274	-0.0471973	-0.0243571	0.00416977	0.0236115	0.0388171	0.0434561	-0.00920324	0.00762339	-0.0814499	-0.0543114	0.0536612	0.146289	0.179911	-0.0255932
	SPS_BS3	0.25739	0.285879	-0.00248915	0.0300456	-0.172444	-0.119323	-0.0385915	0.00346866	0.275539	0.154875	-0.195331	-0.211016	-0.266421	-0.26354	-0.44603	-0.399526	0.136799	0.0192431	0.441321	0.30244	0.0292268	-0.0418573	-0.0353864	-0.0995307	-0.0339828	0.0167533	0.244085	0.229988	-0.0377754	0.0491509	-0.143342	-0.0646161	-0.0148875	0.0536586	0.0139989	0.0606925	0.0432904	0.00957009	-0.192514	-0.166671	-0.110125	-0.114595	0.198167	0.150774	0.0145713	0.263486	0.304151	-0.169904
	SPS_BS3	0.159823	0.189602	0.0103589	0.0483684	-0.150604	-0.0888253	0.00340419	0.0298442	0.166926	0.0438656	-0.144032	-0.199038	-0.186359	-0.232433	-0.332769	-0.341457	0.156872	0.00384956	0.324961	0.192148	-0.0310034	-0.107842	0.00936734	-0.0701749	-0.0915052	-0.000942706	0.121538	0.17388	-0.116147	0.028632	0.00651012	0.0856415	0.102174	0.137109	-0.00410254	0.0733425	0.0713695	0.0189696	-0.125002	-0.135848	-0.0937533	-0.115876	0.125576	0.0752083	-0.00982252	0.215898	0.300488	-0.20736
	SPS_IMT1	0.11372	-0.0119004	0.0171482	0.162902	-0.104082	0.0487617	0.11282	0.23407	-0.0829627	-0.176226	-0.0929616	-0.182179	-0.0542842	-0.171356	0.0877515	-0.0622152	0.145753	-0.0365641	-0.0833741	-0.208664	0.0477947	-0.0824568	0.0481906	-0.0842852	-0.017522	0.027689	0.307075	0.270551	0.193546	0.177283	-0.124663	-0.0518024	-0.0931272	0.00588581	-0.166872	-0.0993215	0.058778	0.0865831	-0.027628	0.0217629	0.0746182	0.0940813	0.204834	0.211764	-0.304818	0.0168171	-0.0533682	-0.033622
	SPS_IMT1	0.0885488	0.0261912	-0.0221475	0.0406604	-0.10181	-0.0362231	0.121668	0.160647	-0.0632594	-0.134421	0.0199796	-0.0677837	0.0684355	-0.054238	0.11927	-0.0109161	-0.0239412	-0.121396	-0.0770831	-0.182511	0.0558447	-0.0540931	-0.0793933	-0.177298	-0.0527824	0.00825879	0.423624	0.375158	0.151872	0.184374	-0.179225	-0.0778224	-0.0873401	0.0408416	-0.147276	-0.066704	0.105833	0.117168	-0.115802	-0.0443659	0.216945	0.200374	0.0796232	0.0949695	-0.28096	-0.0249705	-0.0998081	-0.100403
	SPS_IMT2	-0.149857	-0.134571	-0.0226518	-0.082122	0.156056	0.0738158	-0.042877	-0.0907029	0.0121597	0.114381	-0.0853374	0.0390045	0.254871	0.305585	0.120051	0.20668	-0.0424173	0.0976003	-0.262413	-0.105548	0.111007	0.202171	-0.0683682	0.0489847	0.0255164	-0.059567	-0.118558	-0.18398	-0.132013	-0.183589	-0.0489601	-0.127616	-0.00949981	-0.0995466	0.207757	0.0989958	0.0134728	-0.0392424	0.0319145	-0.0302981	0.0761499	0.0131198	-0.179387	-0.200258	0.0718412	-0.0328124	-0.0465531	0.0823936
	SPS_IMT2	-0.0790169	-0.0366964	-0.0628628	-0.142575	0.0554917	-0.0411307	0.0365224	-0.0499343	0.00284112	0.0538159	0.0543235	0.0946609	0.271875	0.252955	0.130871	0.152466	-0.165069	-0.0517867	-0.174746	-0.103775	0.0937952	0.124291	-0.179477	-0.115961	-0.0327135	-0.044709	0.189792	0.122566	-0.047239	-0.0284484	-0.156364	-0.137112	-0.0295343	-0.0128576	0.0849575	0.0632119	0.091282	0.0550584	-0.0869484	-0.0794372	0.244169	0.173221	-0.180921	-0.176151	-0.0551914	-0.0643481	-0.104711	-0.0495488
	SPS_IMT3	0.0136201	0.121873	0.0020985	-0.0892568	-0.0279752	-0.107463	-0.0733025	-0.15065	0.0697986	0.0755975	0.15942	0.143176	-0.156949	-0.0859887	-0.182896	-0.109777	-0.105348	-0.0449313	0.29551	0.287265	-0.137052	-0.0866124	0.00976322	0.0408515	-0.00408979	0.0222552	-0.197993	-0.109187	-0.0777826	-0.0198215	0.160053	0.154536	0.0973467	0.0760287	-0.0100227	0.0142711	-0.0675768	-0.0510558	0.000377889	0.00393556	-0.134242	-0.101235	-0.0497621	-0.0392994	0.23416	0.0107547	0.0895206	-0.0352817
	SPS_IMT3	0.00343407	0.117898	-0.0652261	-0.173518	-0.04566	-0.152666	0.0260385	-0.0953696	0.0488834	0.0482243	0.211994	0.173788	0.0210751	0.0266277	-0.0751578	-0.044604	-0.194738	-0.120611	0.168327	0.154145	-0.0552891	-0.0367995	-0.142863	-0.1159	-0.0462809	0.00796859	0.12597	0.151781	-0.0148011	0.0633815	-0.0505353	0.0133839	0.0482618	0.0931047	-0.0283027	0.0258184	0.0470501	0.0575822	-0.0829883	-0.042187	0.112883	0.101701	-0.12159	-0.0908672	0.0421978	-0.0414529	-0.0222672	-0.12551
	SPS_ISE1	-0.019423	0.0625069	-0.054233	-0.123314	0.0799301	-0.00382588	-0.0861556	-0.146235	-0.00038184	0.0451137	-0.0128334	0.0347881	0.0797485	0.112131	0.0229597	0.0696032	0.0154593	0.0663915	-0.137361	-0.0573655	-0.00178138	0.0509984	0.0484223	0.0977286	0.21289	0.183961	-0.0721007	-0.0652782	-0.107988	-0.0798083	0.0744051	0.0490162	0.0135799	-0.0115502	-0.175217	-0.162291	-0.135008	-0.125562	-0.132912	-0.108257	-0.0230811	-0.031971	0.0650558	0.0454633	0.194964	0.0845655	0.0275721	0.0697823
	SPS_ISE1	0.117729	0.188043	-0.0485165	-0.0867814	-0.037539	-0.0772458	-0.0618379	-0.0908929	0.0192624	0.0855507	-0.0493751	0.032309	0.145501	0.187009	0.152504	0.192258	0.10105	0.153891	-0.0813112	0.0110432	-0.0860432	0.000985571	-0.138794	-0.0478696	0.0933253	0.0270612	-0.23672	-0.232754	-0.0991942	-0.132585	0.16683	0.0761168	0.00953386	-0.060399	-0.0105728	-0.0658302	0.0362629	0.00332614	-0.014979	-0.037376	-0.192212	-0.173524	-0.0658825	-0.0805918	0.213016	-0.00630687	-0.0344402	0.0569617
	SPS_ISE2	0.0413047	0.0813493	0.111292	0.0952118	-0.17807	-0.145463	0.0148643	0.00190056	-0.105962	-0.105813	-0.0938168	-0.0970119	0.0920007	0.0434426	0.160258	0.0964787	-0.0579496	-0.0646694	-0.0957129	-0.0886303	-0.0104675	-0.0204801	0.113772	0.0937051	-0.14961	-0.106175	0.0347563	0.0428475	0.00116393	0.0159383	0.124275	0.123182	-0.0880926	-0.0502097	0.0724906	0.0858087	0.145525	0.159831	0.0850374	0.0949541	-0.0711756	-0.0235352	-0.122313	-0.0740737	-0.0257581	0.0978431	0.0682441	-0.134192
	SPS_ISE2	0.151309	0.197955	0.0391275	0.0295952	-0.1737	-0.151382	-0.0088188	-0.0116908	-0.0354936	0.00648978	-0.0909168	-0.0364278	0.151135	0.149821	0.225059	0.206198	0.0616325	0.083977	-0.0562816	-0.00373719	-0.0915647	-0.0381421	-0.107127	-0.0532903	-0.0992516	-0.127771	-0.180958	-0.176228	-0.0414609	-0.0819153	0.193778	0.115511	-0.043755	-0.0801956	0.121031	0.0655041	0.184505	0.153142	0.0990533	0.0686696	-0.217491	-0.16947	-0.164533	-0.144273	0.096824	-0.00165628	-0.0142686	-0.0497036
	SPS_ISE3	-0.0176112	-0.122778	-0.0457912	0.0280724	0.0792511	0.12517	0.0628757	0.126259	0.0890762	0.0491753	0.089791	0.0508322	-0.146773	-0.134418	-0.154288	-0.141653	0.0350166	-0.00388482	0.200251	0.124381	0.0103239	-0.0274352	-0.137619	-0.16392	-0.060829	-0.0719134	0.0339284	0.0211872	0.0934372	0.056427	-0.169131	-0.146019	0.0619044	0.0521485	0.0924792	0.070024	-0.00384052	-0.0240807	0.0449844	0.0151237	0.0797886	0.0476624	0.0455593	0.0222885	-0.148882	-0.155877	-0.0812599	0.0513756
	SPS_ISE3	0.111641	0.0750162	-0.0530569	-0.00769191	-0.0283484	0.00522442	0.0286588	0.068334	0.0760534	0.0938234	0.0114477	0.0445697	0.00950857	0.0434465	0.0379064	0.063616	0.123275	0.123243	0.113199	0.119227	-0.0755018	-0.038407	-0.24904	-0.198098	-0.0563582	-0.113864	-0.177336	-0.186277	0.0209442	-0.0545052	0.0111705	-0.0503436	0.0428655	-0.0232875	0.144669	0.0677493	0.108238	0.0605412	0.0942192	0.0381405	-0.131007	-0.126219	-0.073752	-0.0896004	0.00791298	-0.147567	-0.0995548	0.050144
	SPS_PE1	0.10263	0.0514364	-0.18909	-0.0650978	0.0965425	0.168885	0.0545519	0.124398	0.128057	0.198499	-0.0661202	0.0464124	-0.104627	0.0416873	-0.0554133	0.0713685	-0.087591	0.0603388	-0.115843	0.0228169	0.102628	0.195106	0.155735	0.248909	0.0213774	-0.132694	-0.033742	-0.227917	0.148428	-0.138105	-0.0314302	-0.194485	-0.0386116	-0.220057	-0.035283	-0.18521	0.108131	0.0857052	0.0875952	0.0524977	-0.169142	-0.138827	-0.00650987	-0.00941969	-0.0196428	0.201843	0.189309	0.175756
	SPS_PE1	0.130797	0.121048	0.0268306	0.105042	-0.0538329	0.0365429	-0.0699703	0.0119117	0.0530858	0.0901213	-0.0994756	-0.0303221	-0.11263	-0.0190394	0.0178685	0.0724552	-0.0817356	0.00617272	-0.0874126	0.00520198	0.133209	0.178488	0.135818	0.192953	0.00988134	-0.07922	0.0168249	-0.125221	0.0175255	-0.142508	-0.0404222	-0.140861	-0.0125534	-0.151481	0.0124062	-0.0846921	0.022403	-0.0135595	0.045872	-0.0075912	-0.353224	-0.309519	0.0605443	0.0252714	0.194369	0.196236	0.235817	0.0637243
	SPS_PE2	-0.0602155	0.02757	0.0343222	-0.0446629	0.0707594	-0.00307803	-0.144671	-0.193638	-0.065916	-0.0253322	0.0386817	0.0543427	0.0670653	0.0832129	0.0888167	0.0990998	-0.0467513	0.00246555	0.146367	0.175347	-0.114738	-0.0563423	-0.0986368	-0.0401356	0.0660511	0.0764981	0.039607	0.0310769	-0.127349	-0.0718867	0.0205646	0.025333	0.0655736	0.0308626	-0.083575	-0.0615231	-0.137757	-0.162794	-0.19725	-0.199164	-0.0307512	-0.0781428	0.185535	0.120698	0.136767	0.0222321	0.0196015	-0.200037
	SPS_PE2	0.0284544	0.104375	0.194021	0.131596	-0.0834678	-0.0920859	-0.207963	-0.20183	-0.0840599	-0.074738	-0.0224803	-0.0284779	0.0102101	0.00215271	0.125707	0.0876632	-0.0696441	-0.0550453	0.0928148	0.0940561	-0.0193771	-0.00973977	-0.0359033	-0.0177378	0.0300327	0.0595439	0.0693607	0.0661539	-0.17579	-0.0845729	0.0202886	0.039001	0.0491727	0.0306228	-0.0257332	0.002537	-0.145195	-0.185426	-0.16309	-0.185929	-0.238688	-0.24969	0.181635	0.103499	0.3048	0.0631827	0.109702	-0.183769
	SPS_PE3	-0.048549	-0.069376	0.149213	0.095423	-0.145044	-0.154779	0.0620727	0.0352615	-0.0677669	-0.164983	0.0313658	-0.085583	0.0450643	-0.103704	-0.0177045	-0.14372	0.117986	-0.0580799	-0.00635285	-0.158006	-0.00601888	-0.137636	-0.0680044	-0.200351	-0.0714156	0.0638289	0.000509864	0.18788	-0.0388079	0.184605	0.0132114	0.161246	-0.015212	0.180732	0.0980261	0.220361	0.00681418	0.0472142	0.0723313	0.106489	0.181404	0.190156	-0.138659	-0.0853778	-0.0883969	-0.205194	-0.191478	-0.00754539
	SPS_PE3	0.0128172	0.0217841	0.265897	0.21321	-0.226414	-0.199391	-0.0506565	-0.0434847	-0.0891454	-0.178044	-0.022734	-0.125542	0.0014384	-0.126219	0.0382681	-0.0941187	0.0772249	-0.0786349	-0.00847523	-0.134031	0.0493655	-0.0733704	-0.032526	-0.145307	-0.0607935	0.0657935	0.0378286	0.183331	-0.112128	0.105918	-0.00726115	0.125101	0.00256093	0.148794	0.112219	0.218496	-0.0454556	-0.0314485	0.0420683	0.0429045	-0.0687653	-0.0418767	-0.0492924	-0.0374674	0.12023	-0.115301	-0.0601348	-0.0641933
	SPS_PPF1	0.00380058	0.154351	0.0139016	-0.116485	0.00700685	-0.110754	-0.15509	-0.252326	0.11325	0.213713	-0.0989363	0.0469186	0.0993754	0.222028	-0.0349861	0.118684	0.0118798	0.161802	-0.00746477	0.156861	-0.00353961	0.14052	-0.0643047	0.0938928	0.0160576	-0.0519707	-0.0426408	-0.130646	-0.07356	-0.154376	0.0180678	-0.065668	-0.124409	-0.183062	0.137307	0.0476724	0.0862989	0.105503	0.0770964	0.0859629	-0.229274	-0.149842	0.0159491	0.0427461	0.041168	0.163006	0.0949031	-0.0311308
	SPS_PPF1	0.0309686	0.0696103	-0.0746782	-0.0762867	0.15631	0.122791	-0.158774	-0.14223	0.0101491	0.116754	0.00436651	0.110948	-0.0557315	0.0900133	-0.119377	0.0365893	-0.12628	0.0472101	0.147206	0.263687	-0.0213068	0.104325	0.110648	0.224334	0.000533184	-0.108356	-0.0112893	-0.159655	0.0900748	-0.114986	0.00380305	-0.120527	-0.0993584	-0.210511	0.0168731	-0.0977296	-0.0352037	0.0844042	0.056406	0.150264	-0.0351431	0.0708855	0.10975	0.193008	-0.0894216	0.0803335	-0.0382445	0.101701
	SPS_PPF2	0.17177	0.0140662	0.130427	0.311724	-0.186038	0.0317543	0.06006	0.245067	-0.00680727	-0.204819	-0.0603407	-0.245191	-0.0363549	-0.261232	0.0192002	-0.211954	-0.0543113	-0.279036	-0.0176724	-0.252005	0.0936643	-0.134975	0.0415471	-0.181638	0.031042	0.141811	-0.0332994	0.128656	0.0230625	0.175205	-0.105355	0.0383995	0.260618	0.303534	-0.107334	0.0217095	-0.0626677	-0.047095	-0.101346	-0.0519295	0.0755568	0.0743322	0.00661245	0.0106136	0.0695111	-0.063286	0.0330253	-0.160454
	SPS_PPF2	0.144231	-0.0167387	0.00373236	0.209746	0.0205464	0.212381	-0.0139838	0.188162	-0.0594599	-0.154226	0.0180576	-0.0934841	-0.142002	-0.228562	-0.0906339	-0.188817	-0.156652	-0.237035	0.132846	-0.0121719	0.0509963	-0.0710342	0.174705	0.0378647	0.0159234	0.0277003	-0.0120911	0.00804237	0.153755	0.102987	-0.0955327	-0.0646776	0.165143	0.116009	-0.135115	-0.10439	-0.127001	-0.0069901	-0.0490376	0.0697373	0.153012	0.210503	0.100625	0.172451	-0.072539	-0.0635752	-0.0713802	0.00336928
	SPS_PPF3	-0.195819	-0.163234	-0.159215	-0.237467	0.201456	0.0703066	0.0810034	-0.0330777	-0.100604	0.0249438	0.162056	0.229501	-0.0542857	0.0801162	0.0119498	0.123735	0.0494149	0.157588	0.0269063	0.132067	-0.101416	0.0167403	0.0149631	0.113506	-0.0500763	-0.109005	0.0780047	-0.0191054	0.0444891	-0.048512	0.100613	0.0197876	-0.172713	-0.164682	-0.0111165	-0.0698453	-0.0123494	-0.0481248	0.0397203	-0.0240429	0.134553	0.0600196	-0.0226392	-0.0527229	-0.117113	-0.0849576	-0.127639	0.209275
	SPS_PPF3	-0.0952562	-0.125283	-0.17808	-0.154296	0.271379	0.224346	-0.0120728	-0.0116955	-0.119973	0.00278192	0.164299	0.223873	-0.144097	0.00821378	-0.0839437	0.045596	-0.098838	0.0487432	0.162245	0.243756	-0.0832201	0.02741	0.152213	0.230563	-0.0411474	-0.142725	0.0638712	-0.087647	0.155007	-0.0510297	0.0601956	-0.0612322	-0.133013	-0.198576	-0.0716296	-0.165755	-0.0918731	-0.0125052	0.0311309	0.0757248	0.184501	0.192046	0.0814547	0.125409	-0.180615	-0.0711765	-0.171682	0.247423
	SPS_SUS1	0.0591399	0.0557362	0.193815	0.182137	-0.169206	-0.123367	-0.065958	-0.0293658	0.0739328	0.0207011	0.106469	0.0450119	0.0824404	0.0161806	0.282485	0.167696	-0.102537	-0.114452	-0.114657	-0.138947	-0.0676068	-0.0948751	-0.213012	-0.22492	-0.23799	-0.186414	-0.0275866	0.0160685	-0.0495698	0.0087161	0.133963	0.139535	-0.0176155	0.0197968	0.187957	0.190902	0.0316474	0.0801729	0.0177201	0.0757461	0.00674914	0.0607325	-0.0174436	0.0310965	-0.0338159	-0.133063	-0.0349409	-0.0705986
	SPS_SUS1	-0.195974	-0.240747	0.125716	0.0781997	0.0041196	-0.0222067	0.0595257	0.0293877	0.145927	0.0884657	0.043153	0.00875402	0.0110941	-0.0247175	0.121593	0.0588049	0.0545981	0.0045358	-0.282055	-0.282819	0.0164408	-0.0210169	-0.0689482	-0.0993367	-0.0347689	0.00734407	-0.111191	-0.0134697	0.0326226	0.0874936	0.0173424	0.0624918	-0.0914985	0.009648	0.152304	0.174796	-0.0691222	-0.0334991	0.102697	0.105209	0.141153	0.139339	-0.00719135	0.0145537	-0.13412	-0.100174	-0.0214457	0.0665091
	SPS_SUS2	-0.123074	-0.0514293	-0.266712	-0.328585	0.275383	0.133491	0.0194609	-0.0901736	0.0809743	0.2669	-0.00931271	0.195804	-0.0532638	0.200699	-0.131965	0.132276	0.140736	0.342269	-0.0451128	0.199084	0.0123928	0.226098	0.0135074	0.230603	0.279927	0.0868176	-0.0704364	-0.263289	-0.101126	-0.286798	-0.0562522	-0.225684	-0.10769	-0.266829	-0.0393961	-0.20013	-0.149403	-0.179984	0.0757373	-0.0109361	-0.114738	-0.144994	0.144018	0.0781885	0.042663	0.129365	0.0193301	0.147477
	SPS_SUS2	-0.268029	-0.268678	-0.170349	-0.246095	0.283284	0.139487	0.0873729	-0.0218747	0.114457	0.214698	-0.0376687	0.0974681	-0.0738838	0.0895063	-0.151791	0.0252126	0.164606	0.260987	-0.178514	-0.0267066	0.0593892	0.169673	0.10628	0.208952	0.304711	0.186175	-0.111035	-0.17159	-0.0176934	-0.107316	-0.0693172	-0.142473	-0.145191	-0.16468	-0.0484634	-0.124664	-0.18652	-0.220173	0.0771605	-0.00566819	0.053877	-0.0106605	0.103249	0.0350825	-0.0314987	0.0910687	0.0220249	0.202338
	SPS_SUS3	0.0518451	-0.0224758	0.0189395	0.10392	-0.0635337	0.028028	0.0723426	0.141418	-0.194664	-0.324362	-0.141195	-0.280395	-0.0584436	-0.244782	-0.256109	-0.384758	-0.00961405	-0.215343	0.212982	-0.0222803	0.0824982	-0.114835	0.28815	0.0652166	0.0293121	0.169304	0.117078	0.268056	0.182266	0.304494	-0.128449	0.0508354	0.144055	0.266663	-0.223896	-0.050485	0.120053	0.0848008	-0.108897	-0.0956886	0.117176	0.0737991	-0.134312	-0.130638	0.000973519	0.0463826	0.0283556	-0.0625053
	SPS_SUS3	-0.177513	-0.267287	0.00434523	0.0124172	0.0852071	0.0770933	0.122834	0.116957	-0.040148	-0.129378	-0.114018	-0.183785	-0.0771097	-0.175409	-0.220443	-0.278305	0.0798775	-0.0672363	-0.042349	-0.173728	0.102494	-0.0321788	0.266762	0.10755	0.157199	0.237484	-0.00684174	0.141422	0.152095	0.24738	-0.11183	0.0237327	-0.0022212	0.150903	-0.15036	-0.0277209	-0.0322571	-0.067147	-0.0262544	-0.0504785	0.1998	0.126678	-0.0612942	-0.0877692	-0.0637252	0.0373468	0.0264679	0.0833867
	Inner Model Residual Scores
	Case ID	SPM	SPP	SPS	TBS	TECON_	TENV	TIMT	TISE	TMC	TPE	TPPF	TRR	TSOC_	TSUS	TWC
	1		-1.40631	0.938184	0.264994	-2.45696	2.1755	-1.09909	-0.111649	0.210819	0.316568	0.0290222	-0.890969	-1.53709	0.534145	0.794825
	2		-0.5293	-0.285471	0.115552	-0.386974	-0.174732	0.920943	-0.0494465	0.0465387	-0.53355	0.366292	-0.417289	0.423363	-0.800613	0.385311
	3		0.109442	1.09051	-0.00140816	-0.260963	0.47338	0.122106	-0.347346	-0.209206	-0.947332	0.458374	0.0435512	-0.427101	0.574809	0.138019
	4		0.136946	0.42708	0.895935	-0.139872	-0.100821	-0.544166	0.078281	-0.25184	0.976388	-1.21489	0.249162	0.174735	-0.25136	-0.397506
	5		1.52434	1.01306	0.0221721	-0.257322	0.379487	-0.206725	0.357269	-0.0148534	-0.365618	0.49742	-0.21545	-0.353918	-0.329194	0.40793
	6		-0.660634	1.40519	-0.153523	0.409234	-0.695923	-1.0791	0.0918982	0.152148	0.3938	0.276798	0.180751	0.727423	0.444927	-0.32374
	7		0.541256	-1.63968	0.176364	-1.63868	0.445285	-0.0486015	-0.483712	-0.201802	-0.463283	0.313519	-0.00369324	0.270283	0.381174	0.124952
	8		-2.69162	-0.363224	-0.290529	-1.09374	0.0372204	0.250861	1.28372	-1.06353	1.20357	-0.635478	0.364479	0.544147	-1.48521	0.623599
	9		-0.358267	-0.437486	-0.564746	-0.23029	0.11751	0.821952	0.371252	0.390462	-1.13871	0.88539	-0.981095	-0.0357902	-0.326044	0.745879
	10		-0.363592	0.459084	0.477608	0.707548	-0.237346	0.701948	-1.22507	1.08376	-0.342487	0.759003	-0.250156	-0.0481167	-0.455114	-0.653554
	11		-1.38083	-0.898726	-0.258114	0.544328	-0.293333	-0.344314	0.293965	0.631609	-0.14604	-0.274042	-0.544857	0.129144	0.678821	0.186853
	12		0.0983788	-0.0870658	0.268242	0.162259	-0.0400157	0.18508	-0.23598	-0.194252	-0.873413	0.21464	-0.0296427	-0.0131309	0.295267	0.132868
	13		0.117601	0.0194706	1.51661	-0.701133	-0.314208	-0.66728	-0.324178	-1.60501	0.483662	-1.02027	2.21058	0.786299	-0.209395	-0.570479
	14		-0.500278	-0.248118	-0.1511	-0.0380172	-0.0909035	0.0762787	-0.760728	1.05678	0.296669	0.886546	-0.2786	0.15775	-0.309299	-0.610187
	15		-0.381144	-0.133227	0.140992	0.571859	-0.25335	-1.1248	-0.0279257	-0.998547	-0.103582	0.444457	0.39031	-0.00231419	0.529963	0.516749
	16		-1.16628	-0.459805	0.0953772	0.328909	-0.548757	-0.120456	-0.552222	-0.908597	-0.0243854	0.237842	0.607944	0.563255	0.303891	0.0457785
	17		1.32211	-0.0481608	-1.15901	-1.14234	0.0368349	-0.120718	1.35044	-0.449346	0.737343	-0.934298	-0.827983	0.594783	0.413169	1.60618
	18		-0.397636	0.665741	0.867392	0.667536	0.148921	-0.412457	0.558459	-1.02075	-0.921582	0.408202	0.336462	-0.550963	-0.702729	0.346932
	19		0.368425	0.00471896	-0.116463	-0.23029	0.11751	0.174866	-0.245718	-0.201802	-0.338218	0.203883	-0.00369324	-0.0357902	0.284281	0.124952
	20		-0.244977	2.0429	-0.409291	-0.23029	0.11751	0.398334	-0.0077244	-0.900358	-0.213153	0.0942472	0.214199	-0.0357902	0.187388	0.649077
	21		-0.999309	-0.613683	-0.324926	-0.244193	0.352227	0.0468608	0.574127	0.676875	0.0323253	-0.154903	-0.0519048	-0.292999	-0.0971904	-0.561738
	22		-0.722192	1.37566	-0.918058	-0.534452	-0.0111132	0.782642	0.359962	0.122334	0.736526	0.188942	0.228863	0.296305	-0.800446	-0.295441
	23		-0.467046	-0.950732	-0.282757	-0.711682	0.0740701	0.224913	-0.222927	-0.429044	-0.18233	-0.223044	0.380709	0.270493	0.675353	-0.213904
	24		-1.10017	-0.624163	-0.571904	0.318558	0.111444	0.815601	0.365197	0.430503	0.319944	-0.385688	-0.643981	-0.27564	-0.332875	0.34112
	25		-0.0772166	-0.0445024	-0.19745	0.262224	-0.236522	0.103012	-0.314229	-0.201802	0.10068	0.128206	-0.00369324	0.171978	0.206998	0.124952
	26		0.319484	0.260353	-0.351175	0.148416	0.0246934	-0.033378	-0.444271	-0.201802	0.913048	-0.015439	-0.00369324	-0.122462	0.0603038	0.124952
	27		0.570538	0.5181	0.325879	0.572321	0.117248	0.062735	-0.867713	-0.57685	-1.00832	0.341958	0.218113	-0.492801	0.888938	0.178491
	28		-0.0220864	0.0546099	0.0663624	0.20332	-0.099798	0.27141	1.21999	-0.128126	-1.1386	-0.521311	0.516749	0.016541	0.0328065	-0.729608
	29		-1.02663	-1.40315	-0.485682	0.303984	-0.253843	0.408825	0.920509	-0.00075191	-0.839958	-0.469111	-0.290223	0.225427	0.495176	0.141325
	30		1.01399	-0.846825	1.0436	0.447967	-0.477574	-0.323974	-0.746268	-0.273358	-0.339364	0.0234977	-0.0345129	0.427505	0.0849971	-0.0679759
	31		-1.01385	1.75917	0.216036	0.549018	-0.483724	0.124558	0.179569	-0.57852	0.529594	0.150898	-0.122337	0.335829	-1.07613	0.922034
	32		2.37025	-1.09225	-0.12694	-0.23933	0.124161	0.705796	-0.254581	0.0459069	-0.860473	0.194094	-0.12667	-0.0454752	0.274284	0.0893506
	33		1.574	0.340212	-0.409291	0.138467	-0.0951594	0.398334	-0.0077244	0.0459069	-0.213153	0.0942472	-0.12667	0.0537744	0.187388	0.0893506
	34		1.18551	0.262284	0.708205	0.333666	0.133623	-1.12614	0.433291	-0.193134	0.805297	-0.511793	-0.121502	-0.418495	-0.350453	0.167745
	35		0.18173	-0.530644	-0.432938	-1.26992	0.232616	-0.711812	0.797614	-0.562192	-0.267379	0.276516	0.590947	0.359847	0.358456	-0.252878
	36		0.368425	0.118521	0.9627	-0.23029	0.11751	0.0875211	-0.328998	-0.201802	-0.427939	-0.712735	-0.00369324	-0.0357902	0.190337	0.124952
	37		0.00344492	1.58753	-0.409291	0.395569	-0.574678	0.398334	-0.0077244	-0.201802	-0.213153	0.0942472	-0.00369324	0.539491	0.187388	0.124952
	38		0.0821118	0.227558	0.0266693	-0.177452	0.242999	-0.237748	-0.55708	-0.475678	0.778433	-0.0675413	-0.105794	-0.248899	0.0782083	0.249202
	39		-0.693675	1.39657	0.339014	0.0250646	1.19656	-0.308803	-0.352279	-0.869157	-0.076858	0.793488	-0.0458724	-1.54173	-0.450973	0.629139
	40		-0.486726	-0.94672	-0.373699	-0.093532	0.122212	-0.205526	0.344245	0.168615	0.840699	-0.67638	0.149916	-0.114059	0.212394	-0.306477
	41		1.86822	-0.443606	-0.827264	0.214021	-0.321154	-0.455781	-0.847016	0.0459069	0.479156	0.804077	-0.12667	0.313651	0.912286	0.0893506
	42		0.713273	-0.979566	-0.227165	-0.308472	0.055965	0.151621	0.138961	-0.0896673	0.0738529	-0.0246239	0.128815	0.0548776	-0.0191767	-0.132572
	43		0.822473	0.666199	-0.0846181	0.266403	1.2265	-0.594893	0.898333	0.977316	0.217292	1.09508	-1.24049	-1.81609	-1.40313	0.719508
	44		2.47021	0.258696	-0.0902744	0.331489	-1.01107	0.141152	0.262146	0.0459069	0.0775881	-0.872043	-0.12667	1.12952	0.491816	0.0893506
	45		1.12558	-0.639277	-0.334215	0.499733	-0.347441	-0.25967	0.359032	-0.860155	1.26862	-1.30063	-0.0861311	0.184154	0.432616	1.11187
	46		0.034595	-0.0414717	0.0531859	0.528475	0.0430614	0.325385	-0.616023	-0.297304	-0.183605	0.362409	-0.0728957	-0.334107	0.0220412	0.0015671
	47		-0.1112	1.22573	-0.0115665	-0.922726	0.453918	0.751209	0.328728	-0.167217	0.14932	-0.359239	-0.53639	-0.135667	-0.739375	1.02
	48		-0.637096	-0.129519	0.224838	0.0584437	-0.290008	-0.114006	-0.114303	0.358841	-0.304923	0.905616	-0.543599	0.329282	-0.602806	0.315448
	49		-1.25994	-1.566	0.0280964	-0.685227	0.631787	0.883904	0.0400377	-0.416687	-0.818517	-0.372335	0.0740463	-0.401133	0.169875	-0.192655
	50		0.133225	0.16854	-0.207927	0.0935022	-0.482088	0.633941	-0.323091	-0.119127	-0.421575	0.118417	0.12781	0.555862	0.197001	0.255719
	51		0.59791	-0.574696	0.377068	-0.472093	0.0344871	-0.342897	0.171782	0.0847593	1.03106	-0.599334	0.841473	0.203184	-0.551056	-0.813549
	52		0.446962	0.348641	0.881645	0.0530798	-1.22361	-0.940036	0.0661928	0.315012	0.0438754	0.0361508	0.105908	1.55082	-0.264997	-0.141146
	53		0.403747	0.410952	-0.458088	-0.171898	0.0431151	-0.128236	0.947188	-0.201802	0.81561	-0.940476	-0.00369324	0.0267626	-0.0417205	0.124952
	54		-2.00255	-0.305225	-0.391189	-0.55426	0.176772	-0.0119301	-0.96383	0.373176	-0.980533	1.04757	-0.133901	0.0465318	1.14588	-0.0912127
	55		0.399698	-0.479677	0.682446	-0.545709	-0.476907	0.883687	-4.01559	-0.13641	0.796664	0.95041	0.0867285	0.91339	0.542472	-0.289387
	56		-0.433289	-0.252253	-0.116463	0.138467	-0.0951594	0.174866	-0.245718	-0.201802	-0.338218	0.203883	-0.00369324	0.0537744	0.284281	0.124952
	57		0.146175	-0.41064	-0.317283	0.430639	0.0952219	0.626092	-0.901309	0.90027	0.991759	-0.147761	-0.832114	-0.344756	-0.0898971	0.447289
	58		-1.54879	-0.366915	0.179239	0.301458	0.0918264	-0.726914	-0.112314	0.787699	-0.61436	0.0927723	-0.56229	-0.261586	0.957913	-0.0704653
	59		-0.913491	-0.30574	-0.601127	-0.282059	0.0965262	0.374256	0.340476	0.640574	-0.626178	0.0262623	-0.717403	0.0313106	0.521408	0.245024
	60		1.24324	-0.104575	0.388545	0.697666	-0.761427	-0.42189	0.6672	0.591172	0.107186	-0.424619	0.448202	0.652819	-0.357562	-1.01854
	61		-0.103811	-0.115376	-0.259961	0.0692196	0.236994	0.0475497	0.0966497	0.0663761	-0.0622157	0.0697936	-0.136312	-0.340842	0.147346	-0.00692345
	62		-0.149207	0.264479	0.507857	0.202636	-0.173733	-0.316032	-0.71377	0.661136	0.622706	-0.313129	0.417063	0.122516	0.13428	-0.942334
	63		0.180707	-1.64312	-0.562401	-0.23029	0.11751	0.406423	0.522134	0.0144579	-1.20318	0.355233	0.157607	-0.0357902	0.423774	-0.572369
	64		-0.143603	-0.866788	-0.0217867	-0.0947662	0.00476171	-0.224408	0.830565	0.511513	0.960207	-0.25701	-0.853472	0.0629979	-1.11421	0.497701
	65		0.50484	0.816204	-0.415688	-1.30941	0.355476	1.10636	-0.300728	-0.210718	-0.951039	-0.424447	0.00119204	0.186419	0.948913	0.115605
	66		-0.955834	-1.03878	0.26411	0.720055	-0.100029	-0.147019	-0.526226	-0.537665	-0.555146	0.339064	1.01095	-0.239367	0.478375	-0.766588
	67		0.368425	0.00471896	-0.116463	-0.23029	0.11751	0.174866	-0.245718	-0.201802	-0.338218	0.203883	-0.00369324	-0.0357902	0.284281	0.124952
	68		-0.565704	-0.302264	-0.332525	1.15927	1.07591	0.682673	0.238455	1.91542	-0.769068	-0.140317	-1.25414	-2.07219	0.326271	-0.137861
	69		0.131754	-0.297906	-0.314449	-0.599046	0.33018	-0.484069	0.582989	-0.917624	0.55458	-0.145113	0.250565	-0.125355	-0.0871932	1.01221
	70		-0.515628	0.549704	-0.718471	0.573771	-0.402837	0.685562	0.24121	0.0375921	-0.326339	0.741745	-0.133901	0.209951	-0.472738	-0.0912127
	71		-0.19642	0.30724	0.086178	-1.95721	0.980724	0.0962724	-0.0742949	-0.335554	-0.56032	-0.100918	0.383546	-0.283363	0.477656	-0.0652916
	72		-0.0691735	1.1434	-0.264013	0.261028	-0.248128	0.52723	0.115173	-0.0745225	-1.00024	0.23	0.364358	0.185069	0.326023	-0.122821
	73		0.261616	-0.612377	-0.466159	-0.130829	-0.114581	-0.616479	0.810076	0.441725	0.621834	0.244967	0.447364	0.205397	-0.39531	-0.770743
	74		0.440669	0.79586	0.170546	0.610661	-0.631077	-0.265555	0.30244	-0.505632	0.674556	-0.645337	0.791675	0.486385	-0.189415	-0.13157
	75		-1.17596	-0.445818	-1.32697	1.50318	0.512413	-0.337592	0.722649	-0.000556811	1.21775	0.00915509	1.38551	-1.50298	0.07035	-1.44744
	76		-1.40904	0.623848	0.918697	-1.28821	0.805766	-1.12986	-0.537072	0.773086	-0.108778	0.0537605	0.161633	-0.40349	0.524523	-0.479873
	77		-0.690428	-0.113604	-0.315802	0.116859	-0.258706	1.04282	-0.900057	0.667549	0.553347	-0.146378	-0.273605	0.285219	-0.0884844	-0.230134
	78		0.368425	0.00471896	-0.116463	-0.23029	0.11751	0.174866	-0.245718	-0.201802	-0.338218	0.203883	-0.00369324	-0.0357902	0.284281	0.124952
	79		1.574	0.0425996	-0.151836	0.138467	-0.0951594	-0.901335	0.210068	0.0459069	0.021483	0.334822	-0.12667	0.0537744	0.43307	0.0893506
	80		0.885016	-0.923763	0.368545	0.589237	-0.0626284	-0.92291	0.164572	1.18344	0.103803	-0.607299	-0.529199	-0.204002	0.74711	-0.397611
	81		-1.3006	0.339508	0.64563	0.328909	-0.548757	-0.67707	-1.08293	-0.449511	0.356329	0.916008	0.119283	0.563255	-0.294777	0.160554
	82		-0.60938	0.540968	-0.277671	0.644997	-0.357918	0.0318371	1.09981	0.460086	-0.485138	0.0532452	-0.619702	0.0917871	-0.373737	-0.0829366
	83		0.0508861	0.49639	0.374516	0.50124	-0.12352	-0.103226	-0.510868	0.014174	0.295615	-0.0890024	-0.365788	-0.128839	-0.0148211	0.35138
	84		1.61451	0.353196	-0.409291	-0.2054	-0.0183342	0.398334	-0.0077244	0.0459069	-0.213153	0.0942472	-0.12667	0.125513	0.187388	0.0893506
	85		0.511969	0.572833	-0.116463	0.841729	-1.2773	0.174866	-0.245718	-0.091559	-0.338218	0.203883	0.51068	1.27853	0.284281	-0.488813
	86		-0.0680345	0.898591	0.529622	1.07749	-0.797583	0.815953	-0.231599	0.875243	0.0968557	-1.11742	-0.212063	0.527208	-0.0967386	-0.321951
	87		0.59832	-1.97674	0.264777	0.884006	0.666864	-1.1343	0.451916	-0.361178	0.503854	-0.0456826	-0.74738	-1.33102	-0.0713176	1.18633
	88		0.301203	0.838165	-0.325696	-0.554685	0.108268	1.16757	0.72571	-1.93837	0.577004	-1.62438	0.826829	0.164931	-0.291559	0.572522
	89		-0.431265	-1.40827	-0.61251	0.328909	-0.548757	0.296299	-0.154863	-0.0952014	-0.515784	0.23751	0.641787	0.563255	0.752133	-0.582257
	90		0.287043	0.390856	0.866322	-0.934862	0.369808	0.159043	0.567049	0.366915	0.436692	-0.802795	0.109208	-0.04593	-1.20793	-0.526561
	91		0.179824	-0.242014	0.159114	0.173534	-0.340618	0.00395076	-0.476354	0.287744	-0.460869	0.0760216	-0.195692	0.446231	0.547256	-0.120542
	92		0.802249	0.0909541	-0.173352	0.620903	0.682415	0.124392	-0.798166	0.372584	0.529424	0.150724	0.222577	-1.23793	0.229994	-0.379202
	93		-0.151887	0.53449	-0.379383	0.148416	0.0246934	-0.0442029	0.00916731	0.182372	0.495147	-0.0268398	0.106442	-0.122462	0.0486611	-0.33
	94		0.509769	0.705949	0.491967	0.41234	0.239761	-0.330131	-0.222889	0.190262	0.608224	-0.327978	-0.338026	-0.526762	-0.258869	0.122958
	95		0.349347	0.261651	-0.344017	-0.261829	-0.0620326	-0.0270271	-0.438215	-0.201802	-0.545603	1.25564	-0.00369324	0.218136	0.0671345	0.124952
	96		0.468752	-0.911131	0.587179	-0.31958	0.0150759	0.799163	0.349524	0.0663761	0.303059	-1.66739	-0.136312	0.15627	-0.350554	-0.00692345
	97		-0.692439	0.546609	0.0366366	0.846675	0.408105	-0.64494	-0.116204	0.787699	-0.60547	1.61133	-0.56229	-0.986075	-0.371737	-0.0704653
	98		0.217375	-0.991728	0.82658	1.03494	-0.372889	-0.218236	0.718715	0.45032	0.334871	-0.198363	0.407788	-0.0850733	-1.46289	-0.797717
	99		0.74514	-0.523847	-0.396608	-0.234823	0.215988	1.80416	0.818853	0.471085	0.7182	-0.514669	0.779147	-0.194573	-2.01322	-1.14506
	100		0.658685	0.60918	1.12351	0.479832	-0.526584	-2.82599	0.784613	0.343463	0.231322	0.755804	0.571179	0.441407	-0.332129	-0.982936
	101		-1.4793	-0.11107	0.506893	-0.140231	-0.181615	0.312512	0.281606	0.11226	-0.689601	-0.0926525	-0.426198	0.370753	-0.427169	0.475845
	Inner Model Residual Correlation
		SPM	SPP	SPS	TBS	TECON_	TENV	TIMT	TISE	TMC	TPE	TPPF	TRR	TSOC_	TSUS	TWC
	SPM
	SPP		1	-8.44209e-16	0.0457491	0.0723721	-0.167309	-0.0480433	0.00249222	-0.0436034	0.100034	-0.153663	0.0259686	0.13224	0.0600355	0.0210683
	SPS		-8.44209e-16	1	0.0888628	-0.00533419	-0.00346082	-0.0354116	-0.0321579	-0.117569	0.0424756	0.102176	0.0117092	-6.19758e-05	-0.152151	0.163823
	TBS		0.0457491	0.0888628	1	0.0257869	-0.10128	-0.386801	-0.259044	-0.0531176	0.00344422	-0.107594	0.176659	0.0962426	-0.195704	-0.154696
	TECON_		0.0723721	-0.00533419	0.0257869	1	-0.452963	-0.0989658	-0.00413165	0.241173	0.0235354	0.125356	-0.0219722	-0.0879253	-0.0697603	-0.22386
	TENV		-0.167309	-0.00346082	-0.10128	-0.452963	1	-0.023729	0.0957014	0.0711542	-0.0439293	0.0775506	-0.277849	-0.847296	-0.0132626	0.231926
	TIMT		-0.0480433	-0.0354116	-0.386801	-0.0989658	-0.023729	1	-0.138314	0.0194328	-0.21454	-0.165011	-0.0964443	0.0872345	-0.122285	0.0466286
	TISE		0.00249222	-0.0321579	-0.259044	-0.00413165	0.0957014	-0.138314	1	-0.0356775	0.0649954	-0.384816	-0.0148998	-0.107409	-0.383109	0.093093
	TMC		-0.0436034	-0.117569	-0.0531176	0.241173	0.0711542	0.0194328	-0.0356775	1	-0.0708579	0.191572	-0.53691	-0.22251	-0.0526106	-0.350081
	TPE		0.100034	0.0424756	0.00344422	0.0235354	-0.0439293	-0.21454	0.0649954	-0.0708579	1	-0.400771	0.149285	0.0279877	-0.376722	-0.000453463
	TPPF		-0.153663	0.102176	-0.107594	0.125356	0.0775506	-0.165011	-0.384816	0.191572	-0.400771	1	-0.193009	-0.161323	0.0755434	-0.0139421
	TRR		0.0259686	0.0117092	0.176659	-0.0219722	-0.277849	-0.0964443	-0.0148998	-0.53691	0.149285	-0.193009	1	0.317302	-0.00341786	-0.550685
	TSOC_		0.13224	-6.19758e-05	0.0962426	-0.0879253	-0.847296	0.0872345	-0.107409	-0.22251	0.0279877	-0.161323	0.317302	1	0.0656496	-0.121654
	TSUS		0.0600355	-0.152151	-0.195704	-0.0697603	-0.0132626	-0.122285	-0.383109	-0.0526106	-0.376722	0.0755434	-0.00341786	0.0656496	1	0.0154511
	TWC		0.0210683	0.163823	-0.154696	-0.22386	0.231926	0.0466286	0.093093	-0.350081	-0.000453463	-0.0139421	-0.550685	-0.121654	0.0154511	1
	Quality Criteria
	R Square
		R Square	R Square Adjusted
	SPP	0.211175	0.203207
	SPS	0.400697	0.388466
	TBS	0.748342	0.7458
	TECON_	0.577116	0.572844
	TENV	0.759541	0.757112
	TIMT	0.589085	0.584935
	TISE	0.535529	0.530838
	TMC	0.664247	0.660856
	TPE	0.621567	0.617744
	TPPF	0.653426	0.649925
	TRR	0.73834	0.735697
	TSOC_	0.662291	0.65888
	TSUS	0.681462	0.678244
	TWC	0.730094	0.727368
	f Square
		SPM	SPP	SPS	TBS	TECON_	TENV	TIMT	TISE	TMC	TPE	TPPF	TRR	TSOC_	TSUS	TWC
	SPM		0.267708	0.0285566		1.36471	3.15871							1.96113
	SPP			0.400559						1.97838			2.82175			2.705
	SPS				2.97365			1.4336	1.15299		1.64247	1.88539			2.13934
	TBS
	TECON_
	TENV
	TIMT
	TISE
	TMC
	TPE
	TPPF
	TRR
	TSOC_
	TSUS
	TWC
	Construct Reliability and Validity
		Cronbach's Alpha	rho_A	Composite Reliability	Average Variance Extracted (AVE)
	SPM	0.929577	0.932435	0.938335	0.512085
	SPP	0.900586	0.902563	0.916139	0.527659
	SPS	0.942234	0.944345	0.948577	0.50797
	TBS	0.924587	0.924882	0.952137	0.868961
	TECON_	0.728086	0.758301	0.831231	0.498154
	TENV	0.94408	0.944879	0.927346	0.719404
	TIMT	0.846119	0.858024	0.906804	0.764654
	TISE	0.895152	0.895095	0.934723	0.826811
	TMC	0.815045	0.820282	0.872103	0.578922
	TPE	0.806114	0.807481	0.885795	0.721331
	TPPF	0.872707	0.872944	0.921821	0.797213
	TRR	0.85886	0.861517	0.898608	0.639546
	TSOC_	0.904451	0.907813	0.92743	0.68237
	TSUS	0.872046	0.874596	0.921353	0.796232
	TWC	0.844586	0.844888	0.895709	0.682463
	Discriminant Validity
	Fornell-Larcker Criterion
		SPM	SPP	SPS	TBS	TECON_	TENV	TIMT	TISE	TMC	TPE	TPPF	TRR	TSOC_	TSUS	TWC
	SPM	0.679768
	SPP	0.459538	0.676505
	SPS	0.4008	0.619341	0.71272
	TBS	0.23256	0.503695	0.865068	0.932181
	TECON_	0.759681	0.390902	0.324854	0.202708	0.740794
	TENV	0.871516	0.327628	0.307793	0.141856	0.517633	0.848177
	TIMT	0.389114	0.485452	0.767519	0.539571	0.269985	0.2998	0.874445
	TISE	0.33356	0.47324	0.731799	0.544491	0.266477	0.292308	0.501244	0.909292
	TMC	0.423361	0.815014	0.459225	0.355678	0.446562	0.329796	0.367911	0.338278	0.760869
	TPE	0.190293	0.485178	0.788395	0.683078	0.170039	0.119864	0.520506	0.604196	0.334261	0.849312
	TPPF	0.318388	0.417725	0.808348	0.6675	0.306333	0.266312	0.558151	0.437154	0.368984	0.492157	0.892868
	TRR	0.369192	0.859267	0.533034	0.478881	0.309076	0.18945	0.386165	0.402071	0.541174	0.464548	0.301506	0.799716
	TSOC_	0.813813	0.442231	0.3638	0.249865	0.585011	0.467801	0.378039	0.256449	0.325238	0.194531	0.234331	0.453423	0.826057
	TSUS	0.455306	0.59855	0.825507	0.65871	0.337103	0.358869	0.589351	0.456744	0.433023	0.520029	0.692397	0.514034	0.423125	0.892319
	TWC	0.3715	0.854455	0.591971	0.444369	0.242308	0.320592	0.478504	0.48326	0.591006	0.463907	0.403405	0.58786	0.323922	0.567784	0.826113
	Cross Loadings
		SPM	SPP	SPS	TBS	TECON_	TENV	TIMT	TISE	TMC	TPE	TPPF	TRR	TSOC_	TSUS	TWC
	ECON4	0.416544	0.177274	0.268068	0.187342	0.685902	0.210191	0.241852	0.307661	0.200175	0.204808	0.233048	0.140501	0.340214	0.125948	0.114704
	ECON4	0.416544	0.177274	0.268068	0.187342	0.685902	0.210191	0.241852	0.307661	0.200175	0.204808	0.233048	0.140501	0.340214	0.125948	0.114704
	ECON6	0.62022	0.444992	0.339487	0.237133	0.766752	0.347277	0.249168	0.259482	0.430404	0.292617	0.266601	0.455474	0.595017	0.325827	0.249023
	ECON6	0.62022	0.444992	0.339487	0.237133	0.766752	0.347277	0.249168	0.259482	0.430404	0.292617	0.266601	0.455474	0.595017	0.325827	0.249023
	ECON7	0.609122	0.271389	0.188886	0.0852275	0.728857	0.550716	0.143144	0.114319	0.34822	0.0135497	0.263942	0.11688	0.33686	0.271185	0.228073
	ECON7	0.609122	0.271389	0.188886	0.0852275	0.728857	0.550716	0.143144	0.114319	0.34822	0.0135497	0.263942	0.11688	0.33686	0.271185	0.228073
	ECON8	0.567115	0.226556	0.172108	0.100048	0.778138	0.377167	0.179968	0.141128	0.304769	0.00867771	0.143153	0.170489	0.436044	0.238601	0.10194
	ECON8	0.567115	0.226556	0.172108	0.100048	0.778138	0.377167	0.179968	0.141128	0.304769	0.00867771	0.143153	0.170489	0.436044	0.238601	0.10194
	ENV1	0.691278	0.259018	0.225727	0.0946482	0.371901	0.824978	0.224354	0.229806	0.221988	0.0570004	0.172176	0.193987	0.356196	0.303801	0.234336
	ENV1	0.691278	0.259018	0.225727	0.0946482	0.371901	0.824978	0.224354	0.229806	0.221988	0.0570004	0.172176	0.193987	0.356196	0.303801	0.234336
	ENV2	0.686219	0.179355	0.276434	0.125304	0.33012	0.827299	0.310335	0.237999	0.241923	0.0925483	0.265077	0.0633821	0.361726	0.299122	0.175762
	ENV2	0.686219	0.179355	0.276434	0.125304	0.33012	0.827299	0.310335	0.237999	0.241923	0.0925483	0.265077	0.0633821	0.361726	0.299122	0.175762
	ENV3	0.754505	0.271619	0.293872	0.135202	0.409991	0.881612	0.329663	0.313686	0.278796	0.109407	0.211298	0.128668	0.407353	0.318088	0.301091
	ENV3	0.754505	0.271619	0.293872	0.135202	0.409991	0.881612	0.329663	0.313686	0.278796	0.109407	0.211298	0.128668	0.407353	0.318088	0.301091
	ENV4	0.741217	0.266532	0.342028	0.164122	0.414254	0.867652	0.34156	0.364973	0.248109	0.189375	0.253904	0.152435	0.388732	0.340957	0.290705
	ENV4	0.741217	0.266532	0.342028	0.164122	0.414254	0.867652	0.34156	0.364973	0.248109	0.189375	0.253904	0.152435	0.388732	0.340957	0.290705
	ENV5	0.761352	0.236886	0.1708	0.0598396	0.438253	0.897359	0.140104	0.219732	0.250135	0.0149142	0.110252	0.116497	0.388077	0.26847	0.236167
	ENV5	0.761352	0.236886	0.1708	0.0598396	0.438253	0.897359	0.140104	0.219732	0.250135	0.0149142	0.110252	0.116497	0.388077	0.26847	0.236167
	ENV6	0.778736	0.298779	0.29294	0.170386	0.491049	0.844486	0.26637	0.267507	0.333382	0.126575	0.312804	0.185608	0.46304	0.262938	0.258159
	ENV6	0.778736	0.298779	0.29294	0.170386	0.491049	0.844486	0.26637	0.267507	0.333382	0.126575	0.312804	0.185608	0.46304	0.262938	0.258159
	ENV7	0.737759	0.358193	0.218926	0.0696457	0.527042	0.822297	0.235119	0.175935	0.312209	0.0988955	0.183461	0.253454	0.375371	0.292689	0.315766
	ENV7	0.737759	0.358193	0.218926	0.0696457	0.527042	0.822297	0.235119	0.175935	0.312209	0.0988955	0.183461	0.253454	0.375371	0.292689	0.315766
	ENV8	0.752777	0.343829	0.266677	0.140416	0.514576	0.815827	0.191107	0.171457	0.342039	0.12163	0.295233	0.187134	0.424817	0.350833	0.353947
	ENV8	0.752777	0.343829	0.266677	0.140416	0.514576	0.815827	0.191107	0.171457	0.342039	0.12163	0.295233	0.187134	0.424817	0.350833	0.353947
	SOC1	0.646105	0.378376	0.226776	0.117523	0.410877	0.447788	0.220423	0.147098	0.259768	0.107639	0.135581	0.342015	0.72511	0.351457	0.341776
	SOC1	0.646105	0.378376	0.226776	0.117523	0.410877	0.447788	0.220423	0.147098	0.259768	0.107639	0.135581	0.342015	0.72511	0.351457	0.341776
	SOC2	0.71008	0.392417	0.343763	0.232905	0.536369	0.389804	0.447946	0.165423	0.314307	0.207043	0.230337	0.402698	0.879372	0.36442	0.254094
	SOC2	0.71008	0.392417	0.343763	0.232905	0.536369	0.389804	0.447946	0.165423	0.314307	0.207043	0.230337	0.402698	0.879372	0.36442	0.254094
	SOC3	0.723844	0.342334	0.296477	0.173556	0.570145	0.369954	0.327712	0.195318	0.313149	0.118305	0.224315	0.330027	0.92252	0.374374	0.230652
	SOC3	0.723844	0.342334	0.296477	0.173556	0.570145	0.369954	0.327712	0.195318	0.313149	0.118305	0.224315	0.330027	0.92252	0.374374	0.230652
	SOC4	0.65412	0.512186	0.443879	0.367712	0.491411	0.37558	0.351464	0.380331	0.405454	0.272603	0.306977	0.524793	0.783481	0.436585	0.362678
	SOC4	0.65412	0.512186	0.443879	0.367712	0.491411	0.37558	0.351464	0.380331	0.405454	0.272603	0.306977	0.524793	0.783481	0.436585	0.362678
	SOC5	0.654699	0.334612	0.291931	0.229538	0.460113	0.322089	0.302992	0.206107	0.207449	0.153768	0.17496	0.411328	0.884807	0.321639	0.207795
	SOC5	0.654699	0.334612	0.291931	0.229538	0.460113	0.322089	0.302992	0.206107	0.207449	0.153768	0.17496	0.411328	0.884807	0.321639	0.207795
	SOC6	0.63252	0.226676	0.191725	0.113689	0.412279	0.415563	0.204382	0.180099	0.0967619	0.102352	0.077791	0.232669	0.739844	0.240251	0.211966
	SOC6	0.63252	0.226676	0.191725	0.113689	0.412279	0.415563	0.204382	0.180099	0.0967619	0.102352	0.077791	0.232669	0.739844	0.240251	0.211966
	SPP_MC1	0.38189	0.664125	0.321803	0.265066	0.388292	0.325853	0.301291	0.293182	0.783604	0.201647	0.217604	0.429261	0.263982	0.262682	0.479862
	SPP_MC1	0.38189	0.664125	0.321803	0.265066	0.388292	0.325853	0.301291	0.293182	0.783604	0.201647	0.217604	0.429261	0.263982	0.262682	0.479862
	SPP_MC2	0.286499	0.655706	0.258925	0.186849	0.343417	0.243057	0.17018	0.216961	0.851742	0.169206	0.212635	0.421297	0.172093	0.27973	0.435591
	SPP_MC2	0.286499	0.655706	0.258925	0.186849	0.343417	0.243057	0.17018	0.216961	0.851742	0.169206	0.212635	0.421297	0.172093	0.27973	0.435591
	SPP_MC3	0.323414	0.60907	0.388415	0.291236	0.359295	0.223139	0.409193	0.194583	0.786375	0.165166	0.360489	0.354664	0.280187	0.424508	0.426812
	SPP_MC3	0.323414	0.60907	0.388415	0.291236	0.359295	0.223139	0.409193	0.194583	0.786375	0.165166	0.360489	0.354664	0.280187	0.424508	0.426812
	SPP_MC4	0.355388	0.603626	0.356985	0.282497	0.350003	0.273566	0.239936	0.204702	0.715731	0.300671	0.339633	0.403375	0.289748	0.339511	0.434003
	SPP_MC4	0.355388	0.603626	0.356985	0.282497	0.350003	0.273566	0.239936	0.204702	0.715731	0.300671	0.339633	0.403375	0.289748	0.339511	0.434003
	SPP_MC5	0.25695	0.558636	0.439272	0.341458	0.246991	0.178059	0.286885	0.388811	0.651503	0.465136	0.28644	0.452903	0.236019	0.354262	0.474185
	SPP_RR1	0.324889	0.65501	0.42023	0.402123	0.252488	0.223589	0.28149	0.289918	0.45283	0.39236	0.230424	0.776096	0.329625	0.409425	0.408754
	SPP_RR1	0.324889	0.65501	0.42023	0.402123	0.252488	0.223589	0.28149	0.289918	0.45283	0.39236	0.230424	0.776096	0.329625	0.409425	0.408754
	SPP_RR2	0.332532	0.753901	0.452784	0.367817	0.239528	0.250294	0.286053	0.350031	0.513766	0.36467	0.308152	0.83503	0.323099	0.484675	0.524458
	SPP_RR2	0.332532	0.753901	0.452784	0.367817	0.239528	0.250294	0.286053	0.350031	0.513766	0.36467	0.308152	0.83503	0.323099	0.484675	0.524458
	SPP_RR3	0.289707	0.684319	0.393953	0.338543	0.323451	0.120153	0.330347	0.235584	0.445611	0.287185	0.254205	0.816136	0.353134	0.430478	0.418164
	SPP_RR3	0.289707	0.684319	0.393953	0.338543	0.323451	0.120153	0.330347	0.235584	0.445611	0.287185	0.254205	0.816136	0.353134	0.430478	0.418164
	SPP_RR4	0.297891	0.645985	0.372238	0.404668	0.192656	0.102546	0.295464	0.283909	0.357837	0.340237	0.14973	0.767336	0.465307	0.298953	0.463242
	SPP_RR4	0.297891	0.645985	0.372238	0.404668	0.192656	0.102546	0.295464	0.283909	0.357837	0.340237	0.14973	0.767336	0.465307	0.298953	0.463242
	SPP_RR5	0.231038	0.68999	0.48807	0.407214	0.227245	0.0529165	0.352521	0.442709	0.38513	0.47415	0.251953	0.802028	0.352358	0.420267	0.529591
	SPP_RR5	0.231038	0.68999	0.48807	0.407214	0.227245	0.0529165	0.352521	0.442709	0.38513	0.47415	0.251953	0.802028	0.352358	0.420267	0.529591
	SPP_WC1	0.229546	0.718165	0.437664	0.35677	0.0992991	0.247969	0.340507	0.318922	0.531775	0.33574	0.329577	0.460344	0.16082	0.41228	0.84466
	SPP_WC1	0.229546	0.718165	0.437664	0.35677	0.0992991	0.247969	0.340507	0.318922	0.531775	0.33574	0.329577	0.460344	0.16082	0.41228	0.84466
	SPP_WC2	0.297994	0.667769	0.518081	0.399169	0.173588	0.262899	0.449444	0.443889	0.435881	0.347962	0.347573	0.417012	0.26498	0.494415	0.856482
	SPP_WC2	0.297994	0.667769	0.518081	0.399169	0.173588	0.262899	0.449444	0.443889	0.435881	0.347962	0.347573	0.417012	0.26498	0.494415	0.856482
	SPP_WC3	0.327812	0.682091	0.455676	0.360785	0.165537	0.286642	0.413788	0.326963	0.376227	0.389237	0.226247	0.530491	0.305396	0.469363	0.808396
	SPP_WC3	0.327812	0.682091	0.455676	0.360785	0.165537	0.286642	0.413788	0.326963	0.376227	0.389237	0.226247	0.530491	0.305396	0.469363	0.808396
	SPP_WC4	0.368702	0.746473	0.540596	0.352347	0.351689	0.261626	0.380774	0.50064	0.593185	0.453168	0.420168	0.52804	0.336832	0.49844	0.793306
	SPP_WC4	0.368702	0.746473	0.540596	0.352347	0.351689	0.261626	0.380774	0.50064	0.593185	0.453168	0.420168	0.52804	0.336832	0.49844	0.793306
	SPS_BS1	0.230448	0.483562	0.807324	0.925077	0.208004	0.139229	0.474139	0.491736	0.328479	0.659619	0.629295	0.438772	0.247187	0.638803	0.451804
	SPS_BS1	0.230448	0.483562	0.807324	0.925077	0.208004	0.139229	0.474139	0.491736	0.328479	0.659619	0.629295	0.438772	0.247187	0.638803	0.451804
	SPS_BS2	0.194558	0.474051	0.819901	0.938833	0.151666	0.136517	0.529953	0.53754	0.358922	0.643909	0.622698	0.440784	0.193642	0.611477	0.417762
	SPS_BS2	0.194558	0.474051	0.819901	0.938833	0.151666	0.136517	0.529953	0.53754	0.358922	0.643909	0.622698	0.440784	0.193642	0.611477	0.417762
	SPS_BS3	0.225893	0.450571	0.79151	0.932581	0.208179	0.120673	0.504474	0.492683	0.306362	0.606046	0.614572	0.46003	0.259064	0.591457	0.372274
	SPS_BS3	0.225893	0.450571	0.79151	0.932581	0.208179	0.120673	0.504474	0.492683	0.306362	0.606046	0.614572	0.46003	0.259064	0.591457	0.372274
	SPS_IMT1	0.3518	0.402223	0.581291	0.3271	0.333882	0.21794	0.824342	0.337596	0.325401	0.402051	0.43051	0.282908	0.365208	0.497338	0.389319
	SPS_IMT1	0.3518	0.402223	0.581291	0.3271	0.333882	0.21794	0.824342	0.337596	0.325401	0.402051	0.43051	0.282908	0.365208	0.497338	0.389319
	SPS_IMT2	0.373588	0.451356	0.684655	0.504829	0.234684	0.326775	0.912015	0.444776	0.323105	0.433394	0.469204	0.351805	0.325793	0.536801	0.474855
	SPS_IMT2	0.373588	0.451356	0.684655	0.504829	0.234684	0.326775	0.912015	0.444776	0.323105	0.433394	0.469204	0.351805	0.325793	0.536801	0.474855
	SPS_IMT3	0.302208	0.419811	0.734019	0.558672	0.16146	0.238584	0.884675	0.514843	0.319566	0.520418	0.554381	0.370041	0.309723	0.512917	0.391519
	SPS_IMT3	0.302208	0.419811	0.734019	0.558672	0.16146	0.238584	0.884675	0.514843	0.319566	0.520418	0.554381	0.370041	0.309723	0.512917	0.391519
	SPS_ISE1	0.28235	0.425273	0.660761	0.496034	0.192669	0.264395	0.378425	0.914505	0.297832	0.569197	0.377749	0.344421	0.210848	0.459892	0.47252
	SPS_ISE1	0.28235	0.425273	0.660761	0.496034	0.192669	0.264395	0.378425	0.914505	0.297832	0.569197	0.377749	0.344421	0.210848	0.459892	0.47252
	SPS_ISE2	0.238588	0.409942	0.660217	0.504186	0.191558	0.203933	0.467809	0.921714	0.303944	0.562392	0.373437	0.343375	0.186779	0.372732	0.415721
	SPS_ISE2	0.238588	0.409942	0.660217	0.504186	0.191558	0.203933	0.467809	0.921714	0.303944	0.562392	0.373437	0.343375	0.186779	0.372732	0.415721
	SPS_ISE3	0.386946	0.45488	0.674597	0.484944	0.340418	0.327515	0.519441	0.891379	0.320506	0.516873	0.440114	0.407835	0.300321	0.413027	0.429892
	SPS_ISE3	0.386946	0.45488	0.674597	0.484944	0.340418	0.327515	0.519441	0.891379	0.320506	0.516873	0.440114	0.407835	0.300321	0.413027	0.429892
	SPS_PE1	0.135936	0.391405	0.695436	0.612669	0.171489	0.124987	0.388966	0.537918	0.263988	0.853581	0.476795	0.387922	0.0590991	0.491952	0.364774
	SPS_PE1	0.135936	0.391405	0.695436	0.612669	0.171489	0.124987	0.388966	0.537918	0.263988	0.853581	0.476795	0.387922	0.0590991	0.491952	0.364774
	SPS_PE2	0.0869541	0.372803	0.644687	0.586916	0.0494966	0.048757	0.449008	0.411016	0.226376	0.882144	0.409331	0.363696	0.107889	0.390265	0.391125
	SPS_PE2	0.0869541	0.372803	0.644687	0.586916	0.0494966	0.048757	0.449008	0.411016	0.226376	0.882144	0.409331	0.363696	0.107889	0.390265	0.391125
	SPS_PE3	0.260434	0.470625	0.66488	0.537977	0.207741	0.128708	0.489684	0.584874	0.359703	0.810686	0.363748	0.430309	0.331348	0.437703	0.426285
	SPS_PE3	0.260434	0.470625	0.66488	0.537977	0.207741	0.128708	0.489684	0.584874	0.359703	0.810686	0.363748	0.430309	0.331348	0.437703	0.426285
	SPS_PPF1	0.231625	0.361048	0.72518	0.619219	0.177143	0.239372	0.415558	0.426791	0.333033	0.493855	0.908857	0.241619	0.132343	0.590128	0.362622
	SPS_PPF1	0.231625	0.361048	0.72518	0.619219	0.177143	0.239372	0.415558	0.426791	0.333033	0.493855	0.908857	0.241619	0.132343	0.590128	0.362622
	SPS_PPF2	0.286287	0.437763	0.735504	0.633131	0.375319	0.155333	0.517731	0.383731	0.386407	0.447323	0.876433	0.364969	0.269509	0.635153	0.370702
	SPS_PPF2	0.286287	0.437763	0.735504	0.633131	0.375319	0.155333	0.517731	0.383731	0.386407	0.447323	0.876433	0.364969	0.269509	0.635153	0.370702
	SPS_PPF3	0.336288	0.317291	0.703381	0.532836	0.266251	0.32221	0.563151	0.35937	0.266007	0.374797	0.893018	0.197344	0.225329	0.629091	0.346461
	SPS_PPF3	0.336288	0.317291	0.703381	0.532836	0.266251	0.32221	0.563151	0.35937	0.266007	0.374797	0.893018	0.197344	0.225329	0.629091	0.346461
	SPS_SUS1	0.381345	0.548525	0.794156	0.650038	0.293639	0.283602	0.532429	0.527362	0.426608	0.525554	0.679106	0.507919	0.369857	0.863979	0.450315
	SPS_SUS1	0.381345	0.548525	0.794156	0.650038	0.293639	0.283602	0.532429	0.527362	0.426608	0.525554	0.679106	0.507919	0.369857	0.863979	0.450315
	SPS_SUS2	0.415869	0.516514	0.687691	0.546552	0.257598	0.408779	0.494389	0.324044	0.347443	0.418158	0.580578	0.404872	0.307324	0.892234	0.560159
	SPS_SUS2	0.415869	0.516514	0.687691	0.546552	0.257598	0.408779	0.494389	0.324044	0.347443	0.418158	0.580578	0.404872	0.307324	0.892234	0.560159
	SPS_SUS3	0.422913	0.532624	0.716542	0.555747	0.34888	0.274413	0.546548	0.353139	0.377501	0.437822	0.582966	0.453729	0.451845	0.919867	0.515476
	SPS_SUS3	0.422913	0.532624	0.716542	0.555747	0.34888	0.274413	0.546548	0.353139	0.377501	0.437822	0.582966	0.453729	0.451845	0.919867	0.515476
	Heterotrait-Monotrait Ratio (HTMT)
		SPM	SPP	SPS	TBS	TECON_	TENV	TIMT	TISE	TMC	TPE	TPPF	TRR	TSOC_	TSUS	TWC
	SPM
	SPP	0.500059
	SPS	0.431495	0.668455
	TBS	0.249315	0.551007	0.517183
	TECON_	0.519026	0.474045	0.405562	0.250864
	TENV	0.429732	0.355275	0.33003	0.151325	0.600961
	TIMT	0.440079	0.554751	0.561195	0.599176	0.359847	0.334924
	TISE	0.36736	0.520124	0.805031	0.598222	0.34229	0.317172	0.567555
	TMC	0.483059	0.561645	0.531469	0.415084	0.559829	0.372655	0.448166	0.400792
	TPE	0.233635	0.564042	0.510412	0.790056	0.27867	0.143918	0.626796	0.709219	0.423202
	TPPF	0.35357	0.467627	0.586523	0.741957	0.382305	0.294578	0.645659	0.493734	0.441891	0.584167
	TRR	0.408573	0.975315	0.589586	0.539274	0.378435	0.210843	0.449965	0.456672	0.64756	0.558338	0.343556
	TSOC_	0.582085	0.492719	0.394096	0.274045	0.707482	0.507695	0.433305	0.286321	0.379628	0.230329	0.262051	0.518881
	TSUS	0.5024	0.669537	0.500008	0.728864	0.405365	0.398488	0.684697	0.509213	0.516316	0.613492	0.788997	0.586656	0.474953
	TWC	0.415617	0.566812	0.665438	0.502925	0.300698	0.357708	0.567509	0.553708	0.710005	0.560233	0.466434	0.686439	0.372224	0.663972
	Collinearity Statistics (VIF)
	Outer VIF Values
		VIF
	ECON4	1.88775
	ECON4	1.38399
	ECON6	1.39785
	ECON6	2.24334
	ECON7	1.29058
	ECON7	1.8819
	ECON8	1.48674
	ECON8	2.10279
	ENV1	2.30626
	ENV1	2.14826
	ENV2	2.3859
	ENV2	2.98174
	ENV3	2.64803
	ENV3	2.46565
	ENV4	2.93162
	ENV4	2.20297
	ENV5	2.59183
	ENV5	2.81018
	ENV6	2.10557
	ENV6	2.5853
	ENV7	2.75315
	ENV7	2.39209
	ENV8	2.48078
	ENV8	2.17013
	SOC1	1.66558
	SOC1	2.10266
	SOC2	2.5962
	SOC2	2.2577
	SOC3	2.18456
	SOC3	2.68859
	SOC4	2.14198
	SOC4	2.61413
	SOC5	2.49554
	SOC5	2.12769
	SOC6	1.86664
	SOC6	2.34901
	SPP_MC1	1.9998
	SPP_MC1	2.59824
	SPP_MC2	2.35345
	SPP_MC2	2.59906
	SPP_MC3	1.78063
	SPP_MC3	1.9565
	SPP_MC4	1.50422
	SPP_MC4	1.73049
	SPP_MC5	1.3409
	SPP_RR1	1.95859
	SPP_RR1	2.36626
	SPP_RR2	2.1045
	SPP_RR2	2.54756
	SPP_RR3	2.07351
	SPP_RR3	2.32843
	SPP_RR4	1.8869
	SPP_RR4	2.09011
	SPP_RR5	2.14359
	SPP_RR5	2.78747
	SPP_WC1	2.10296
	SPP_WC1	2.46744
	SPP_WC2	2.29544
	SPP_WC2	2.61257
	SPP_WC3	1.79154
	SPP_WC3	2.15834
	SPP_WC4	1.60185
	SPP_WC4	2.36887
	SPS_BS1	2.2313
	SPS_BS1	2.13271
	SPS_BS2	2.81397
	SPS_BS2	2.56115
	SPS_BS3	2.63447
	SPS_BS3	2.57067
	SPS_IMT1	1.83115
	SPS_IMT1	2.71676
	SPS_IMT2	2.61709
	SPS_IMT2	2.3419
	SPS_IMT3	2.12421
	SPS_IMT3	2.92665
	SPS_ISE1	2.9795
	SPS_ISE1	2.98854
	SPS_ISE2	2.15383
	SPS_ISE2	2.4169
	SPS_ISE3	2.31874
	SPS_ISE3	2.19406
	SPS_PE1	1.87182
	SPS_PE1	2.75022
	SPS_PE2	2.16981
	SPS_PE2	2.71296
	SPS_PE3	1.55473
	SPS_PE3	2.36148
	SPS_PPF1	2.6805
	SPS_PPF1	2.97648
	SPS_PPF2	2.06792
	SPS_PPF2	2.32641
	SPS_PPF3	2.46697
	SPS_PPF3	2.54547
	SPS_SUS1	1.85892
	SPS_SUS1	2.30047
	SPS_SUS2	2.91342
	SPS_SUS2	2.30662
	SPS_SUS3	2.32564
	SPS_SUS3	2.26587
	Inner VIF Values
		SPM	SPP	SPS	TBS	TECON_	TENV	TIMT	TISE	TMC	TPE	TPPF	TRR	TSOC_	TSUS	TWC
	SPM		1	1.26771		1	1							1
	SPP			1.26771						1			1			1
	SPS				1			1	1		1	1			1
	TBS
	TECON_
	TENV
	TIMT
	TISE
	TMC
	TPE
	TPPF
	TRR
	TSOC_
	TSUS
	TWC
	Model_Fit
	Fit Summary
		Saturated Model	Estimated Model
	SRMR	0.114493	0.121272
	d_ULS	64.8881	72.7988
	d_G	n/a	n/a
	Chi-Square	infinite	infinite
	NFI	n/a	n/a
	rms Theta
	rms Theta	0.172798
	Model Selection Criteria
		AIC (Akaike's Information Criterion)	AICu (Unbiased Akaikes Information Criterion	AICc (Corrected Akaikes Information Criterion)	BIC (Bayesian Information Criteria)	HQ (Hannan Quinn Criterion)	HQc (Corrected Hannan-Quinn Criterion)
	SPP	-20.9632	-18.9432	82.2842	-15.733	-18.8459	-18.5936
	SPS	-46.7157	-43.6703	56.7009	-38.8704	-43.5397	-43.0618
	TBS	-136.353	-134.333	-33.1058	-131.123	-134.236	-133.984
	TECON_	-83.9314	-81.9113	19.3161	-78.7011	-81.814	-81.5617
	TENV	-140.951	-138.931	-37.7032	-135.72	-138.833	-138.581
	TIMT	-86.8313	-84.8113	16.4161	-81.6011	-84.714	-84.4617
	TISE	-74.4575	-72.4375	28.7899	-69.2273	-72.3402	-72.0879
	TMC	-107.234	-105.214	-3.98693	-102.004	-105.117	-104.865
	TPE	-95.1482	-93.1282	8.09919	-89.918	-93.0309	-92.7786
	TPPF	-104.031	-102.01	-0.783142	-98.8003	-101.913	-101.661
	TRR	-132.417	-130.396	-29.1691	-127.186	-130.299	-130.047
	TSOC_	-106.648	-104.628	-3.40018	-101.417	-104.53	-104.278
	TSUS	-112.55	-110.53	-9.30287	-107.32	-110.433	-110.181
	TWC	-129.283	-127.263	-26.0354	-124.053	-127.166	-126.913
	Interim Results
	Stop Criterion Changes
		ECON4	ECON4	ECON6	ECON6	ECON7	ECON7	ECON8	ECON8	ENV1	ENV1	ENV2	ENV2	ENV3	ENV3	ENV4	ENV4	ENV5	ENV5	ENV6	ENV6	ENV7	ENV7	ENV8	ENV8	SOC1	SOC1	SOC2	SOC2	SOC3	SOC3	SOC4	SOC4	SOC5	SOC5	SOC6	SOC6	SPP_MC1	SPP_MC1	SPP_MC2	SPP_MC2	SPP_MC3	SPP_MC3	SPP_MC4	SPP_MC4	SPP_MC5	SPP_RR1	SPP_RR1	SPP_RR2
	Iteration 0	0.0823495	0.336874	0.336874	0.0823495	0.336874	0.0823495	0.336874	0.0823495	0.147449	0.0823495	0.147449	0.0823495	0.147449	0.0823495	0.147449	0.0823495	0.147449	0.0823495	0.147449	0.0823495	0.147449	0.0823495	0.147449	0.0823495	0.202604	0.0823495	0.202604	0.0823495	0.202604	0.0823495	0.202604	0.0823495	0.202604	0.0823495	0.202604	0.0823495	0.263805	0.113913	0.263805	0.113913	0.263805	0.113913	0.263805	0.113913	0.263805	0.250165	0.113913	0.250165
	Iteration 1	0.0619449	0.260062	0.369608	0.0868052	0.369736	0.0764531	0.345327	0.0740955	0.139096	0.0768125	0.137357	0.0744251	0.150856	0.0843836	0.147852	0.0839045	0.152277	0.082006	0.155178	0.0891178	0.14696	0.0853305	0.14929	0.087027	0.195773	0.0797107	0.213098	0.0908696	0.217367	0.0907819	0.195071	0.0889796	0.197391	0.0827794	0.192791	0.07478	0.281822	0.110141	0.278859	0.105608	0.259946	0.104803	0.257403	0.104308	0.234838	0.239237	0.110884	0.273513
	Iteration 2	0.0599026	0.253867	0.376352	0.0871336	0.369503	0.0770031	0.344397	0.0739417	0.138067	0.0766753	0.136987	0.0745029	0.150648	0.0844463	0.147971	0.084049	0.152034	0.0821118	0.155574	0.0888687	0.14732	0.0854681	0.1503	0.0873741	0.19462	0.0795428	0.213866	0.0908735	0.217993	0.0909483	0.196869	0.0892973	0.1972	0.0827561	0.190556	0.074514	0.28208	0.110537	0.27844	0.106085	0.258766	0.104841	0.256585	0.103964	0.237403	0.238564	0.110679	0.274502
	Iteration 3	0.0597491	0.253049	0.376605	0.0872809	0.369961	0.0769792	0.344441	0.0739059	0.138048	0.0766138	0.137028	0.074491	0.150664	0.0844226	0.148005	0.084058	0.152033	0.0820874	0.155501	0.0888532	0.147312	0.0854934	0.150308	0.0874157	0.194606	0.079494	0.213846	0.0909121	0.21799	0.0909872	0.196973	0.0894025	0.197177	0.082751	0.190514	0.0744519	0.282141	0.110528	0.278564	0.106092	0.258761	0.10481	0.256451	0.10393	0.237321	0.23858	0.110681	0.274597
	Iteration 4	0.0597266	0.252995	0.376683	0.087283	0.369938	0.0769887	0.344432	0.0739041	0.138037	0.0766144	0.137026	0.0744954	0.150662	0.0844255	0.148008	0.0840617	0.152029	0.0820886	0.155502	0.0888486	0.147319	0.0854942	0.150318	0.0874169	0.194585	0.0794924	0.213853	0.0909092	0.217998	0.090986	0.196998	0.0894063	0.197174	0.0827495	0.190494	0.0744495	0.282144	0.110532	0.278567	0.106097	0.258755	0.10481	0.256444	0.103925	0.237329	0.238579	0.110683	0.274599
	Iteration 5	0.0597253	0.252985	0.376684	0.0872849	0.369946	0.0769879	0.344432	0.0739038	0.138037	0.0766137	0.137027	0.0744952	0.150662	0.0844252	0.148009	0.0840618	0.152029	0.0820882	0.155501	0.0888484	0.147318	0.0854944	0.150317	0.0874173	0.194585	0.0794916	0.213852	0.0909097	0.217998	0.0909866	0.196999	0.0894077	0.197174	0.0827495	0.190494	0.0744489	0.282144	0.110532	0.278568	0.106097	0.258755	0.10481	0.256442	0.103925	0.237329	0.23858	0.110683	0.2746
	Iteration 6	0.059725	0.252985	0.376685	0.0872849	0.369945	0.076988	0.344432	0.0739037	0.138037	0.0766137	0.137027	0.0744953	0.150662	0.0844252	0.148009	0.0840619	0.152029	0.0820883	0.155501	0.0888483	0.147318	0.0854944	0.150317	0.0874173	0.194585	0.0794916	0.213852	0.0909097	0.217998	0.0909865	0.196999	0.0894077	0.197174	0.0827495	0.190494	0.0744489	0.282145	0.110532	0.278568	0.106097	0.258755	0.10481	0.256442	0.103925	0.237329	0.23858	0.110683	0.2746
	Iteration 7	0.059725	0.252985	0.376685	0.0872849	0.369945	0.076988	0.344432	0.0739037	0.138037	0.0766137	0.137027	0.0744953	0.150662	0.0844252	0.148009	0.0840619	0.152029	0.0820882	0.155501	0.0888483	0.147318	0.0854944	0.150317	0.0874173	0.194585	0.0794916	0.213852	0.0909097	0.217998	0.0909865	0.196999	0.0894077	0.197174	0.0827495	0.190494	0.0744489	0.282145	0.110532	0.278568	0.106097	0.258755	0.10481	0.256442	0.103925	0.237329	0.23858	0.110683	0.2746
	Iteration 8	0.059725	0.252985	0.376685	0.0872849	0.369945	0.076988	0.344432	0.0739037	0.138037	0.0766137	0.137027	0.0744953	0.150662	0.0844252	0.148009	0.0840619	0.152029	0.0820882	0.155501	0.0888483	0.147318	0.0854944	0.150317	0.0874173	0.194585	0.0794916	0.213852	0.0909097	0.217998	0.0909865	0.196999	0.0894077	0.197174	0.0827495	0.190494	0.0744489	0.282145	0.110532	0.278568	0.106097	0.258755	0.10481	0.256442	0.103925	0.237329	0.23858	0.110683	0.2746
	Base Data
	Setting
	Data file Settings
	Data file	PLS Filtered data-101 [101 records]
	Missing value marker	none
	Data Setup Settings
	Algorithm to handle missing data	None
	Weighting Vector	-
	PLS Algorithm Settings
	Data metric	Mean 0, Var 1
	Initial Weights	1.0
	Max. number of iterations	300
	Stop criterion	7
	Use Lohmoeller settings?	No
	Weighting scheme	Factor
	Construct Outer Weighting Mode Settings
	SPM	Automatic
	SPP	Automatic
	SPS	Automatic
	TBS	Automatic
	TECON_	Automatic
	TENV	Automatic
	TIMT	Automatic
	TISE	Automatic
	TMC	Automatic
	TPE	Automatic
	TPPF	Automatic
	TRR	Automatic
	TSOC_	Automatic
	TSUS	Automatic
	TWC	Automatic
	Inner Model
		SPM	SPP	SPS	TBS	TECON_	TENV	TIMT	TISE	TMC	TPE	TPPF	TRR	TSOC_	TSUS	TWC
	SPM		1	1		1	1							1
	SPP			1						1			1			1
	SPS				1			1	1		1	1			1
	TBS
	TECON_
	TENV
	TIMT
	TISE
	TMC
	TPE
	TPPF
	TRR
	TSOC_
	TSUS
	TWC
	Outer Model
		SPM	SPP	SPS	TBS	TECON_	TENV	TIMT	TISE	TMC	TPE	TPPF	TRR	TSOC_	TSUS	TWC
	ECON4	-1
	ECON4					-1
	ECON6					-1
	ECON6	-1
	ECON7					-1
	ECON7	-1
	ECON8					-1
	ECON8	-1
	ENV1						-1
	ENV1	-1
	ENV2						-1
	ENV2	-1
	ENV3						-1
	ENV3	-1
	ENV4						-1
	ENV4	-1
	ENV5						-1
	ENV5	-1
	ENV6						-1
	ENV6	-1
	ENV7						-1
	ENV7	-1
	ENV8						-1
	ENV8	-1
	SOC1													-1
	SOC1	-1
	SOC2													-1
	SOC2	-1
	SOC3													-1
	SOC3	-1
	SOC4													-1
	SOC4	-1
	SOC5													-1
	SOC5	-1
	SOC6													-1
	SOC6	-1
	SPP_MC1									-1
	SPP_MC1		-1
	SPP_MC2									-1
	SPP_MC2		-1
	SPP_MC3									-1
	SPP_MC3		-1
	SPP_MC4									-1
	SPP_MC4		-1
	SPP_MC5									-1
	SPP_RR1												-1
	SPP_RR1		-1
	SPP_RR2												-1
	SPP_RR2		-1
	SPP_RR3												-1
	SPP_RR3		-1
	SPP_RR4												-1
	SPP_RR4		-1
	SPP_RR5												-1
	SPP_RR5		-1
	SPP_WC1															-1
	SPP_WC1		-1
	SPP_WC2															-1
	SPP_WC2		-1
	SPP_WC3															-1
	SPP_WC3		-1
	SPP_WC4															-1
	SPP_WC4		-1
	SPS_BS1				-1
	SPS_BS1			-1
	SPS_BS2				-1
	SPS_BS2			-1
	SPS_BS3				-1
	SPS_BS3			-1
	SPS_IMT1							-1
	SPS_IMT1			-1
	SPS_IMT2							-1
	SPS_IMT2			-1
	SPS_IMT3							-1
	SPS_IMT3			-1
	SPS_ISE1								-1
	SPS_ISE1			-1
	SPS_ISE2								-1
	SPS_ISE2			-1
	SPS_ISE3								-1
	SPS_ISE3			-1
	SPS_PE1										-1
	SPS_PE1			-1
	SPS_PE2										-1
	SPS_PE2			-1
	SPS_PE3										-1
	SPS_PE3			-1
	SPS_PPF1											-1
	SPS_PPF1			-1
	SPS_PPF2											-1
	SPS_PPF2			-1
	SPS_PPF3											-1
	SPS_PPF3			-1
	SPS_SUS1														-1
	SPS_SUS1			-1
	SPS_SUS2														-1
	SPS_SUS2			-1
	SPS_SUS3														-1
	SPS_SUS3			-1
	Indicator Data (Original)
	Case ID	ECON4	ECON4	ECON6	ECON6	ECON7	ECON7	ECON8	ECON8	ENV1	ENV1	ENV2	ENV2	ENV3	ENV3	ENV4	ENV4	ENV5	ENV5	ENV6	ENV6	ENV7	ENV7	ENV8	ENV8	SOC1	SOC1	SOC2	SOC2	SOC3	SOC3	SOC4	SOC4	SOC5	SOC5	SOC6	SOC6	SPP_MC1	SPP_MC1	SPP_MC2	SPP_MC2	SPP_MC3	SPP_MC3	SPP_MC4	SPP_MC4	SPP_MC5	SPP_RR1	SPP_RR1	SPP_RR2
	1	2	2	1	1	3	3	1	1	5	5	5	5	5	5	5	5	5	5	3	3	3	3	3	3	3	3	1	1	1	1	2	2	1	1	3	3	3	3	4	4	2	2	3	3	3	3	3	2
	2	5	5	4	4	5	5	4	4	4	4	4	4	5	5	5	5	4	4	5	5	5	5	5	5	5	5	5	5	5	5	5	5	5	5	5	5	4	4	4	4	4	4	4	4	4	4	4	4
	3	3	3	3	3	5	5	4	4	4	4	4	4	5	5	4	4	4	4	4	4	3	3	4	4	4	4	3	3	3	3	3	3	4	4	4	4	4	4	4	4	4	4	3	3	4	4	4	4
	4	5	5	4	4	3	3	4	4	3	3	3	3	4	4	3	3	4	4	4	4	4	4	4	4	4	4	4	4	4	4	4	4	4	4	4	4	4	4	4	4	4	4	4	4	3	4	4	4
	5	4	4	3	3	4	4	3	3	4	4	4	4	4	4	4	4	3	3	3	3	3	3	3	3	4	4	3	3	3	3	3	3	3	3	3	3	4	4	4	4	4	4	5	5	5	4	4	4
	6	5	5	4	4	5	5	4	4	3	3	3	3	3	3	3	3	4	4	4	4	4	4	4	4	4	4	5	5	5	5	4	4	5	5	5	5	3	3	4	4	4	4	4	4	4	3	3	4
	7	3	3	3	3	3	3	3	3	4	4	4	4	4	4	4	4	4	4	4	4	4	4	4	4	4	4	4	4	4	4	4	4	4	4	4	4	4	4	4	4	4	4	4	4	4	4	4	4
	8	5	5	4	4	3	3	2	2	4	4	4	4	4	4	4	4	4	4	5	5	3	3	3	3	5	5	4	4	4	4	3	3	5	5	5	5	3	3	2	2	1	1	2	2	3	3	3	1
	9	4	4	4	4	4	4	4	4	4	4	4	4	4	4	4	4	4	4	4	4	4	4	4	4	4	4	4	4	4	4	4	4	4	4	4	4	4	4	4	4	4	4	4	4	4	3	3	3
	10	4	4	3	3	4	4	4	4	2	2	3	3	3	3	2	2	2	2	3	3	3	3	2	2	3	3	3	3	3	3	3	3	3	3	3	3	4	4	4	4	4	4	4	4	4	3	3	3
	11	4	4	4	4	4	4	5	5	2	2	4	4	4	4	4	4	4	4	3	3	3	3	3	3	4	4	3	3	4	4	4	4	4	4	4	4	3	3	4	4	4	4	3	3	4	2	2	2
	12	5	5	4	4	5	5	4	4	5	5	4	4	4	4	4	4	4	4	5	5	4	4	4	4	4	4	4	4	4	4	4	4	5	5	5	5	4	4	4	4	4	4	4	4	4	5	5	4
	13	3	3	4	4	3	3	3	3	3	3	3	3	3	3	3	3	3	3	3	3	3	3	3	3	4	4	3	3	4	4	4	4	5	5	4	4	2	2	3	3	3	3	2	2	5	5	5	5
	14	4	4	3	3	3	3	4	4	3	3	3	3	3	3	3	3	2	2	3	3	3	3	3	3	4	4	3	3	4	4	2	2	4	4	3	3	4	4	4	4	4	4	4	4	4	3	3	3
	15	5	5	5	5	5	5	4	4	3	3	3	3	5	5	5	5	4	4	4	4	4	4	5	5	5	5	4	4	4	4	5	5	4	4	4	4	3	3	3	3	3	3	4	4	4	4	4	4
	16	4	4	4	4	4	4	4	4	3	3	3	3	3	3	3	3	3	3	3	3	3	3	3	3	4	4	4	4	4	4	4	4	4	4	4	4	3	3	3	3	2	2	3	3	3	4	4	3
	17	3	3	3	3	3	3	2	2	3	3	2	2	3	3	3	3	3	3	3	3	3	3	3	3	5	5	2	2	3	3	3	3	3	3	5	5	3	3	4	4	4	4	4	4	5	3	3	5
	18	4	4	5	5	4	4	5	5	4	4	4	4	4	4	4	4	4	4	4	4	4	4	4	4	2	2	3	3	4	4	4	4	4	4	5	5	3	3	4	4	3	3	3	3	3	4	4	4
	19	4	4	4	4	4	4	4	4	4	4	4	4	4	4	4	4	4	4	4	4	4	4	4	4	4	4	4	4	4	4	4	4	4	4	4	4	4	4	4	4	4	4	4	4	4	4	4	4
	20	4	4	4	4	4	4	4	4	4	4	4	4	4	4	4	4	4	4	4	4	4	4	4	4	4	4	4	4	4	4	4	4	4	4	4	4	3	3	3	3	4	4	3	3	4	3	3	4
	21	4	4	4	4	5	5	4	4	5	5	5	5	5	5	5	5	5	5	4	4	4	4	4	4	4	4	4	4	4	4	4	4	4	4	5	5	4	4	4	4	4	4	4	4	4	3	3	3
	22	3	3	4	4	3	3	4	4	3	3	5	5	3	3	5	5	3	3	3	3	3	3	3	3	3	3	3	3	4	4	5	5	3	3	5	5	3	3	3	3	4	4	4	4	4	3	3	3
	23	3	3	3	3	3	3	3	3	3	3	2	2	2	2	3	3	3	3	3	3	4	4	3	3	4	4	3	3	3	3	3	3	4	4	3	3	3	3	3	3	3	3	4	4	3	3	3	3
	24	5	5	5	5	5	5	5	5	5	5	5	5	5	5	5	5	5	5	5	5	5	5	5	5	5	5	5	5	5	5	3	3	5	5	5	5	4	4	4	4	4	4	4	4	4	3	3	3
	25	5	5	5	5	4	4	5	5	5	5	4	4	4	4	4	4	4	4	4	4	5	5	5	5	5	5	5	5	4	4	4	4	5	5	5	5	4	4	4	4	4	4	4	4	4	4	4	4
	26	4	4	5	5	4	4	4	4	4	4	4	4	4	4	4	4	4	4	4	4	4	4	4	4	4	4	4	4	4	4	4	4	4	4	4	4	4	4	4	4	4	4	4	4	4	4	4	4
	27	5	5	5	5	4	4	5	5	4	4	4	4	4	4	5	5	4	4	4	4	5	5	5	5	4	4	4	4	4	4	4	4	4	4	4	4	4	4	4	4	4	4	4	4	4	4	4	5
	28	5	5	4	4	3	3	3	3	3	3	3	3	3	3	3	3	3	3	3	3	3	3	3	3	4	4	3	3	3	3	3	3	3	3	4	4	4	4	4	4	4	4	3	3	3	3	3	4
	29	5	5	3	3	4	4	5	5	3	3	3	3	4	4	3	3	4	4	3	3	4	4	4	4	4	4	3	3	5	5	3	3	4	4	5	5	5	5	4	4	3	3	2	2	3	3	3	3
	30	4	4	3	3	3	3	4	4	2	2	2	2	2	2	2	2	3	3	2	2	2	2	2	2	3	3	3	3	3	3	3	3	3	3	4	4	4	4	4	4	4	4	4	4	3	3	3	4
	31	5	5	3	3	3	3	3	3	2	2	2	2	2	2	2	2	2	2	2	2	2	2	2	2	3	3	3	3	3	3	3	3	3	3	3	3	2	2	2	2	3	3	3	3	4	3	3	2
	32	4	4	4	4	4	4	4	4	4	4	3	3	5	5	4	4	4	4	4	4	4	4	4	4	4	4	4	4	4	4	4	4	4	4	4	4	5	5	5	5	5	5	5	5	5	5	5	5
	33	5	5	5	5	5	5	5	5	5	5	5	5	5	5	5	5	5	5	5	5	5	5	5	5	5	5	5	5	5	5	5	5	5	5	5	5	5	5	5	5	5	5	5	5	5	5	5	5
	34	4	4	5	5	3	3	4	4	3	3	2	2	3	3	5	5	3	3	3	3	5	5	4	4	3	3	3	3	3	3	4	4	3	3	4	4	5	5	4	4	4	4	4	4	4	5	5	5
	35	4	4	4	4	4	4	4	4	5	5	5	5	5	5	5	5	5	5	5	5	5	5	5	5	5	5	5	5	5	5	5	5	5	5	5	5	4	4	4	4	4	4	4	4	4	5	5	5
	36	4	4	4	4	4	4	4	4	4	4	4	4	4	4	4	4	4	4	4	4	4	4	4	4	4	4	4	4	4	4	4	4	4	4	4	4	4	4	4	4	4	4	4	4	4	4	4	4
	37	5	5	5	5	4	4	5	5	4	4	4	4	4	4	4	4	4	4	4	4	4	4	4	4	4	4	5	5	5	5	5	5	5	5	5	5	4	4	4	4	4	4	4	4	4	4	4	4
	38	4	4	4	4	3	3	4	4	3	3	4	4	4	4	3	3	4	4	4	4	4	4	3	3	3	3	4	4	3	3	4	4	3	3	4	4	4	4	3	3	4	4	4	4	3	4	4	3
	39	5	5	3	3	4	4	5	5	5	5	5	5	5	5	5	5	5	5	5	5	5	5	4	4	4	4	2	2	2	2	2	2	3	3	5	5	3	3	3	3	3	3	4	4	3	3	3	3
	40	4	4	4	4	4	4	4	4	3	3	4	4	4	4	4	4	4	4	4	4	4	4	4	4	4	4	3	3	4	4	4	4	4	4	4	4	3	3	4	4	4	4	4	4	4	3	3	4
	41	5	5	5	5	5	5	4	4	4	4	4	4	4	4	4	4	4	4	5	5	5	5	5	5	5	5	5	5	5	5	4	4	5	5	5	5	5	5	5	5	5	5	5	5	5	5	5	5
	42	4	4	4	4	3	3	3	3	3	3	3	3	4	4	3	3	3	3	3	3	4	4	3	3	3	3	3	3	3	3	4	4	4	4	4	4	4	4	4	4	4	4	4	4	4	5	5	4
	43	4	4	4	4	5	5	2	2	2	2	5	5	5	5	5	5	3	3	4	4	4	4	5	5	3	3	1	1	2	2	3	3	2	2	2	2	5	5	5	5	5	5	3	3	5	3	3	4
	44	4	4	5	5	3	3	5	5	3	3	3	3	3	3	3	3	3	3	3	3	3	3	3	3	5	5	5	5	5	5	5	5	5	5	3	3	5	5	5	5	5	5	5	5	5	5	5	5
	45	5	5	5	5	4	4	4	4	3	3	3	3	5	5	5	5	3	3	2	2	5	5	4	4	5	5	4	4	4	4	4	4	3	3	5	5	5	5	4	4	3	3	3	3	5	5	5	3
	46	5	5	4	4	5	5	4	4	4	4	4	4	4	4	4	4	4	4	4	4	4	4	4	4	4	4	4	4	4	4	4	4	3	3	4	4	4	4	4	4	4	4	4	4	3	4	4	3
	47	5	5	3	3	3	3	5	5	5	5	5	5	5	5	5	5	4	4	5	5	4	4	5	5	4	4	5	5	5	5	4	4	4	4	4	4	4	4	3	3	4	4	4	4	5	4	4	3
	48	5	5	4	4	4	4	3	3	3	3	3	3	4	4	3	3	3	3	4	4	3	3	4	4	4	4	4	4	4	4	4	4	4	4	4	4	4	4	3	3	4	4	4	4	4	3	3	2
	49	3	3	3	3	5	5	4	4	5	5	4	4	5	5	5	5	5	5	3	3	5	5	4	4	4	4	4	4	3	3	3	3	4	4	5	5	3	3	3	3	4	4	4	4	2	3	3	4
	50	4	4	5	5	4	4	4	4	3	3	3	3	4	4	3	3	4	4	4	4	4	4	4	4	4	4	5	5	5	5	5	5	4	4	4	4	4	4	4	4	4	4	3	3	5	4	4	4
	51	4	4	4	4	3	3	4	4	4	4	4	4	4	4	4	4	4	4	4	4	3	3	3	3	4	4	4	4	4	4	4	4	4	4	4	4	4	4	4	4	3	3	5	5	5	5	5	5
	52	5	5	5	5	3	3	3	3	2	2	2	2	2	2	2	2	3	3	4	4	2	2	4	4	4	4	5	5	5	5	5	5	5	5	5	5	4	4	5	5	3	3	4	4	5	4	4	4
	53	4	4	4	4	4	4	4	4	4	4	3	3	4	4	4	4	4	4	4	4	4	4	4	4	4	4	4	4	4	4	4	4	4	4	4	4	4	4	4	4	4	4	4	4	4	4	4	4
	54	5	5	5	5	3	3	5	5	5	5	5	5	5	5	5	5	5	5	5	5	5	5	5	5	5	5	5	5	5	5	4	4	5	5	5	5	3	3	3	3	4	4	4	4	4	3	3	3
	55	3	3	4	4	4	4	2	2	2	2	2	2	2	2	2	2	2	2	3	3	4	4	5	5	5	5	5	5	4	4	3	3	3	3	4	4	4	4	4	4	4	4	4	4	3	4	4	4
	56	5	5	5	5	5	5	5	5	5	5	5	5	5	5	5	5	5	5	5	5	5	5	5	5	5	5	5	5	5	5	5	5	5	5	5	5	4	4	4	4	4	4	4	4	4	4	4	4
	57	4	4	3	3	4	4	4	4	3	3	3	3	3	3	3	3	3	3	3	3	3	3	3	3	3	3	3	3	3	3	3	3	3	3	3	3	3	3	5	5	4	4	4	4	5	3	3	3
	58	5	5	5	5	5	5	5	5	5	5	5	5	5	5	5	5	5	5	5	5	5	5	5	5	5	5	5	5	5	5	4	4	4	4	5	5	4	4	4	4	4	4	4	4	4	3	3	3
	59	5	5	4	4	4	4	4	4	4	4	5	5	5	5	5	5	4	4	4	4	4	4	4	4	4	4	4	4	5	5	4	4	4	4	5	5	4	4	4	4	4	4	4	4	4	3	3	3
	60	5	5	5	5	5	5	5	5	4	4	4	4	4	4	4	4	4	4	4	4	4	4	4	4	5	5	5	5	5	5	5	5	5	5	5	5	5	5	5	5	5	5	5	5	5	5	5	5
	61	4	4	5	5	5	5	5	5	5	5	5	5	5	5	5	5	5	5	5	5	5	5	5	5	5	5	4	4	4	4	5	5	4	4	5	5	5	5	4	4	4	4	4	4	4	4	4	4
	62	5	5	5	5	5	5	5	5	4	4	5	5	5	5	5	5	5	5	5	5	5	5	5	5	5	5	5	5	5	5	5	5	5	5	5	5	4	4	4	4	5	5	5	5	5	5	5	5
	63	4	4	4	4	4	4	4	4	4	4	4	4	4	4	4	4	4	4	4	4	4	4	4	4	4	4	4	4	4	4	4	4	4	4	4	4	4	4	5	5	5	5	3	3	3	4	4	4
	64	4	4	4	4	3	3	4	4	3	3	3	3	4	4	3	3	4	4	3	3	3	3	4	4	3	3	4	4	3	3	3	3	4	4	5	5	4	4	4	4	4	4	4	4	4	3	3	3
	65	4	4	4	4	3	3	2	2	4	4	4	4	4	4	4	4	4	4	4	4	4	4	4	4	4	4	4	4	4	4	4	4	4	4	4	4	4	4	4	4	4	4	4	4	4	5	5	4
	66	4	4	4	4	4	4	4	4	3	3	3	3	3	3	3	3	3	3	3	3	3	3	3	3	4	4	3	3	3	3	3	3	3	3	3	3	3	3	3	3	3	3	3	3	3	4	4	3
	67	4	4	4	4	4	4	4	4	4	4	4	4	4	4	4	4	4	4	4	4	4	4	4	4	4	4	4	4	4	4	4	4	4	4	4	4	4	4	4	4	4	4	4	4	4	4	4	4
	68	5	5	5	5	5	5	5	5	5	5	5	5	5	5	5	5	5	5	5	5	5	5	5	5	4	4	4	4	3	3	3	3	1	1	2	2	5	5	5	5	5	5	4	4	5	5	5	3
	69	3	3	3	3	3	3	3	3	3	3	3	3	3	3	3	3	3	3	3	3	3	3	3	3	3	3	3	3	3	3	3	3	3	3	3	3	3	3	3	3	2	2	3	3	5	4	4	4
	70	5	5	3	3	3	3	4	4	2	2	2	2	2	2	2	2	2	2	3	3	3	3	3	3	4	4	3	3	3	3	3	3	3	3	3	3	3	3	3	3	4	4	4	4	3	3	3	3
	71	3	3	2	2	3	3	3	3	4	4	4	4	4	4	3	3	4	4	5	5	5	5	5	5	4	4	3	3	3	3	4	4	3	3	4	4	4	4	3	3	4	4	3	3	4	3	3	4
	72	5	5	5	5	5	5	5	5	4	4	4	4	5	5	5	5	5	5	5	5	5	5	5	5	5	5	5	5	5	5	5	5	5	5	5	5	4	4	4	4	3	3	5	5	5	4	4	5
	73	5	5	5	5	5	5	4	4	5	5	5	5	5	5	5	5	4	4	5	5	5	5	5	5	5	5	5	5	5	5	5	5	5	5	5	5	4	4	5	5	4	4	5	5	5	5	5	5
	74	5	5	5	5	3	3	4	4	3	3	3	3	3	3	3	3	3	3	3	3	3	3	3	3	4	4	4	4	4	4	4	4	4	4	4	4	3	3	3	3	4	4	4	4	5	5	5	4
	75	5	5	5	5	5	5	5	5	5	5	3	3	4	4	4	4	4	4	4	4	5	5	5	5	3	3	3	3	3	3	3	3	3	3	3	3	4	4	4	4	2	2	3	3	4	5	5	5
	76	4	4	3	3	3	3	4	4	4	4	4	4	5	5	5	5	5	5	5	5	4	4	5	5	4	4	3	3	4	4	4	4	4	4	4	4	3	3	4	4	3	3	4	4	5	4	4	3
	77	4	4	4	4	3	3	4	4	3	3	3	3	3	3	3	3	3	3	3	3	3	3	3	3	3	3	4	4	4	4	3	3	4	4	4	4	3	3	4	4	4	4	4	4	4	3	3	3
	78	4	4	4	4	4	4	4	4	4	4	4	4	4	4	4	4	4	4	4	4	4	4	4	4	4	4	4	4	4	4	4	4	4	4	4	4	4	4	4	4	4	4	4	4	4	4	4	4
	79	5	5	5	5	5	5	5	5	5	5	5	5	5	5	5	5	5	5	5	5	5	5	5	5	5	5	5	5	5	5	5	5	5	5	5	5	5	5	5	5	5	5	5	5	5	5	5	5
	80	3	3	5	5	5	5	5	5	4	4	4	4	4	4	4	4	4	4	4	4	4	4	4	4	4	4	4	4	4	4	4	4	4	4	4	4	5	5	5	5	5	5	5	5	5	4	4	4
	81	4	4	4	4	4	4	4	4	3	3	3	3	3	3	3	3	3	3	3	3	3	3	3	3	4	4	4	4	4	4	4	4	4	4	4	4	3	3	3	3	3	3	3	3	3	3	3	3
	82	5	5	4	4	5	5	5	5	2	2	2	2	4	4	4	4	4	4	5	5	5	5	5	5	4	4	4	4	5	5	5	5	4	4	4	4	4	4	4	4	4	4	5	5	3	3	3	3
	83	5	5	5	5	4	4	4	4	4	4	3	3	4	4	4	4	4	4	4	4	4	4	4	4	4	4	4	4	4	4	4	4	4	4	4	4	4	4	4	4	4	4	4	4	4	4	4	4
	84	5	5	5	5	5	5	4	4	5	5	5	5	5	5	5	5	5	5	5	5	5	5	5	5	5	5	5	5	5	5	5	5	5	5	5	5	5	5	5	5	5	5	5	5	5	5	5	5
	85	5	5	3	3	3	3	5	5	3	3	2	2	2	2	2	2	2	2	2	2	1	1	1	1	4	4	4	4	4	4	4	4	4	4	4	4	4	4	4	4	4	4	3	3	4	4	4	4
	86	5	5	4	4	5	5	5	5	3	3	3	3	4	4	4	4	3	3	3	3	3	3	3	3	4	4	4	4	4	4	4	4	5	5	5	5	4	4	4	4	5	5	4	4	5	3	3	2
	87	5	5	2	2	5	5	5	5	4	4	2	2	2	2	2	2	5	5	5	5	4	4	5	5	4	4	1	1	2	2	3	3	2	2	3	3	3	3	4	4	3	3	5	5	4	2	2	4
	88	5	5	3	3	4	4	3	3	4	4	4	4	5	5	5	5	3	3	3	3	4	4	3	3	5	5	5	5	3	3	3	3	4	4	4	4	3	3	3	3	3	3	3	3	3	4	4	4
	89	4	4	4	4	4	4	4	4	3	3	3	3	3	3	3	3	3	3	3	3	3	3	3	3	4	4	4	4	4	4	4	4	4	4	4	4	3	3	3	3	4	4	4	4	4	4	4	4
	90	4	4	3	3	3	3	4	4	4	4	4	4	4	4	4	4	4	4	4	4	4	4	4	4	4	4	4	4	3	3	5	5	4	4	3	3	5	5	4	4	4	4	4	4	4	5	5	4
	91	4	4	4	4	5	5	4	4	5	5	5	5	5	5	3	3	4	4	3	3	3	3	2	2	5	5	3	3	4	4	4	4	5	5	5	5	5	5	4	4	5	5	3	3	4	4	4	3
	92	5	5	4	4	4	4	4	4	4	4	4	4	4	4	4	4	4	4	4	4	4	4	4	4	3	3	2	2	2	2	3	3	3	3	4	4	4	4	4	4	5	5	4	4	5	4	4	4
	93	4	4	5	5	4	4	4	4	4	4	4	4	4	4	4	4	4	4	4	4	4	4	4	4	4	4	4	4	4	4	4	4	4	4	4	4	4	4	4	4	4	4	4	4	4	4	4	4
	94	5	5	4	4	5	5	3	3	4	4	3	3	4	4	4	4	4	4	4	4	4	4	4	4	4	4	3	3	3	3	3	3	4	4	4	4	5	5	4	4	4	4	4	4	4	4	4	4
	95	4	4	4	4	4	4	4	4	3	3	3	3	4	4	5	5	4	4	4	4	4	4	4	4	5	5	4	4	4	4	4	4	4	4	4	4	4	4	4	4	4	4	4	4	4	4	4	4
	96	4	4	4	4	4	4	4	4	4	4	4	4	4	4	4	4	4	4	4	4	4	4	4	4	5	5	4	4	4	4	4	4	4	4	4	4	5	5	4	4	4	4	4	4	4	4	4	4
	97	5	5	4	4	5	5	4	4	4	4	4	4	4	4	4	4	4	4	4	4	4	4	4	4	4	4	3	3	3	3	3	3	3	3	3	3	4	4	4	4	4	4	4	4	4	3	3	3
	98	5	5	4	4	3	3	3	3	2	2	1	1	1	1	1	1	2	2	3	3	4	4	2	2	3	3	2	2	2	2	3	3	2	2	4	4	4	4	4	4	3	3	4	4	4	4	4	2
	99	5	5	5	5	3	3	4	4	4	4	4	4	5	5	5	5	5	5	5	5	4	4	3	3	4	4	5	5	4	4	4	4	4	4	4	4	5	5	5	5	4	4	4	4	5	4	4	5
	100	4	4	4	4	3	3	3	3	3	3	2	2	2	2	2	2	2	2	2	2	2	2	2	2	4	4	3	3	3	3	3	3	3	3	3	3	4	4	4	4	4	4	4	4	4	4	4	4
	101	4	4	4	4	5	5	5	5	5	5	5	5	5	5	5	5	4	4	4	4	4	4	4	4	5	5	5	5	5	5	4	4	5	5	5	5	4	4	3	3	4	4	3	3	4	3	3	3
	Indicator Data (Standardized)
	Case ID	ECON4	ECON4	ECON6	ECON6	ECON7	ECON7	ECON8	ECON8	ENV1	ENV1	ENV2	ENV2	ENV3	ENV3	ENV4	ENV4	ENV5	ENV5	ENV6	ENV6	ENV7	ENV7	ENV8	ENV8	SOC1	SOC1	SOC2	SOC2	SOC3	SOC3	SOC4	SOC4	SOC5	SOC5	SOC6	SOC6	SPP_MC1	SPP_MC1	SPP_MC2	SPP_MC2	SPP_MC3	SPP_MC3	SPP_MC4	SPP_MC4	SPP_MC5	SPP_RR1	SPP_RR1	SPP_RR2
	1	-3.29973	-3.29973	-3.70877	-3.70877	-1.23174	-1.23174	-3.56654	-3.56654	1.43001	1.43001	1.38935	1.38935	1.13468	1.13468	1.15556	1.15556	1.44442	1.44442	-1.00048	-1.00048	-1.02256	-1.02256	-0.940579	-0.940579	-1.61035	-1.61035	-2.95545	-2.95545	-3.29732	-3.29732	-2.44146	-2.44146	-3.36626	-3.36626	-1.52832	-1.52832	-1.24425	-1.24425	0.151724	0.151724	-2.52833	-2.52833	-1.29765	-1.29765	-1.51201	-1.07781	-1.07781	-2.04541
	2	0.954815	0.954815	-0.0483227	-0.0483227	1.28151	1.28151	0.0118097	0.0118097	0.327483	0.327483	0.357553	0.357553	1.13468	1.13468	1.15556	1.15556	0.24863	0.24863	1.37714	1.37714	1.32469	1.32469	1.26869	1.26869	1.34684	1.34684	1.24878	1.24878	1.31208	1.31208	1.53576	1.53576	1.27527	1.27527	1.1562	1.1562	0.152075	0.152075	0.151724	0.151724	0.173906	0.173906	0.174964	0.174964	-0.0980004	0.218128	0.218128	0.302162
	3	-1.88155	-1.88155	-1.26847	-1.26847	1.28151	1.28151	0.0118097	0.0118097	0.327483	0.327483	0.357553	0.357553	1.13468	1.13468	0.140677	0.140677	0.24863	0.24863	0.188327	0.188327	-1.02256	-1.02256	0.164054	0.164054	-0.131756	-0.131756	-0.853334	-0.853334	-0.992618	-0.992618	-1.11572	-1.11572	0.114889	0.114889	-0.186056	-0.186056	0.152075	0.152075	0.151724	0.151724	0.173906	0.173906	-1.29765	-1.29765	-0.0980004	0.218128	0.218128	0.302162
	4	0.954815	0.954815	-0.0483227	-0.0483227	-1.23174	-1.23174	0.0118097	0.0118097	-0.775043	-0.775043	-0.674242	-0.674242	0.0832791	0.0832791	-0.874206	-0.874206	0.24863	0.24863	0.188327	0.188327	0.151061	0.151061	0.164054	0.164054	-0.131756	-0.131756	0.197724	0.197724	0.159732	0.159732	0.210018	0.210018	0.114889	0.114889	-0.186056	-0.186056	0.152075	0.152075	0.151724	0.151724	0.173906	0.173906	0.174964	0.174964	-1.51201	0.218128	0.218128	0.302162
	5	-0.463366	-0.463366	-1.26847	-1.26847	0.0248836	0.0248836	-1.18097	-1.18097	0.327483	0.327483	0.357553	0.357553	0.0832791	0.0832791	0.140677	0.140677	-0.94716	-0.94716	-1.00048	-1.00048	-1.02256	-1.02256	-0.940579	-0.940579	-0.131756	-0.131756	-0.853334	-0.853334	-0.992618	-0.992618	-1.11572	-1.11572	-1.04549	-1.04549	-1.52832	-1.52832	0.152075	0.152075	0.151724	0.151724	0.173906	0.173906	1.64757	1.64757	1.31601	0.218128	0.218128	0.302162
	6	0.954815	0.954815	-0.0483227	-0.0483227	1.28151	1.28151	0.0118097	0.0118097	-0.775043	-0.775043	-0.674242	-0.674242	-0.96812	-0.96812	-0.874206	-0.874206	0.24863	0.24863	0.188327	0.188327	0.151061	0.151061	0.164054	0.164054	-0.131756	-0.131756	1.24878	1.24878	1.31208	1.31208	0.210018	0.210018	1.27527	1.27527	1.1562	1.1562	-1.24425	-1.24425	0.151724	0.151724	0.173906	0.173906	0.174964	0.174964	-0.0980004	-1.07781	-1.07781	0.302162
	7	-1.88155	-1.88155	-1.26847	-1.26847	-1.23174	-1.23174	-1.18097	-1.18097	0.327483	0.327483	0.357553	0.357553	0.0832791	0.0832791	0.140677	0.140677	0.24863	0.24863	0.188327	0.188327	0.151061	0.151061	0.164054	0.164054	-0.131756	-0.131756	0.197724	0.197724	0.159732	0.159732	0.210018	0.210018	0.114889	0.114889	-0.186056	-0.186056	0.152075	0.152075	0.151724	0.151724	0.173906	0.173906	0.174964	0.174964	-0.0980004	0.218128	0.218128	0.302162
	8	0.954815	0.954815	-0.0483227	-0.0483227	-1.23174	-1.23174	-2.37376	-2.37376	0.327483	0.327483	0.357553	0.357553	0.0832791	0.0832791	0.140677	0.140677	0.24863	0.24863	1.37714	1.37714	-1.02256	-1.02256	-0.940579	-0.940579	1.34684	1.34684	0.197724	0.197724	0.159732	0.159732	-1.11572	-1.11572	1.27527	1.27527	1.1562	1.1562	-1.24425	-1.24425	-2.91311	-2.91311	-3.87945	-3.87945	-2.77026	-2.77026	-1.51201	-1.07781	-1.07781	-3.21919
	9	-0.463366	-0.463366	-0.0483227	-0.0483227	0.0248836	0.0248836	0.0118097	0.0118097	0.327483	0.327483	0.357553	0.357553	0.0832791	0.0832791	0.140677	0.140677	0.24863	0.24863	0.188327	0.188327	0.151061	0.151061	0.164054	0.164054	-0.131756	-0.131756	0.197724	0.197724	0.159732	0.159732	0.210018	0.210018	0.114889	0.114889	-0.186056	-0.186056	0.152075	0.152075	0.151724	0.151724	0.173906	0.173906	0.174964	0.174964	-0.0980004	-1.07781	-1.07781	-0.871622
	10	-0.463366	-0.463366	-1.26847	-1.26847	0.0248836	0.0248836	0.0118097	0.0118097	-1.87757	-1.87757	-0.674242	-0.674242	-0.96812	-0.96812	-1.88909	-1.88909	-2.14295	-2.14295	-1.00048	-1.00048	-1.02256	-1.02256	-2.04521	-2.04521	-1.61035	-1.61035	-0.853334	-0.853334	-0.992618	-0.992618	-1.11572	-1.11572	-1.04549	-1.04549	-1.52832	-1.52832	0.152075	0.152075	0.151724	0.151724	0.173906	0.173906	0.174964	0.174964	-0.0980004	-1.07781	-1.07781	-0.871622
	11	-0.463366	-0.463366	-0.0483227	-0.0483227	0.0248836	0.0248836	1.20459	1.20459	-1.87757	-1.87757	0.357553	0.357553	0.0832791	0.0832791	0.140677	0.140677	0.24863	0.24863	-1.00048	-1.00048	-1.02256	-1.02256	-0.940579	-0.940579	-0.131756	-0.131756	-0.853334	-0.853334	0.159732	0.159732	0.210018	0.210018	0.114889	0.114889	-0.186056	-0.186056	-1.24425	-1.24425	0.151724	0.151724	0.173906	0.173906	-1.29765	-1.29765	-0.0980004	-2.37375	-2.37375	-2.04541
	12	0.954815	0.954815	-0.0483227	-0.0483227	1.28151	1.28151	0.0118097	0.0118097	1.43001	1.43001	0.357553	0.357553	0.0832791	0.0832791	0.140677	0.140677	0.24863	0.24863	1.37714	1.37714	0.151061	0.151061	0.164054	0.164054	-0.131756	-0.131756	0.197724	0.197724	0.159732	0.159732	0.210018	0.210018	1.27527	1.27527	1.1562	1.1562	0.152075	0.152075	0.151724	0.151724	0.173906	0.173906	0.174964	0.174964	-0.0980004	1.51407	1.51407	0.302162
	13	-1.88155	-1.88155	-0.0483227	-0.0483227	-1.23174	-1.23174	-1.18097	-1.18097	-0.775043	-0.775043	-0.674242	-0.674242	-0.96812	-0.96812	-0.874206	-0.874206	-0.94716	-0.94716	-1.00048	-1.00048	-1.02256	-1.02256	-0.940579	-0.940579	-0.131756	-0.131756	-0.853334	-0.853334	0.159732	0.159732	0.210018	0.210018	1.27527	1.27527	-0.186056	-0.186056	-2.64058	-2.64058	-1.38069	-1.38069	-1.17721	-1.17721	-2.77026	-2.77026	1.31601	1.51407	1.51407	1.47595
	14	-0.463366	-0.463366	-1.26847	-1.26847	-1.23174	-1.23174	0.0118097	0.0118097	-0.775043	-0.775043	-0.674242	-0.674242	-0.96812	-0.96812	-0.874206	-0.874206	-2.14295	-2.14295	-1.00048	-1.00048	-1.02256	-1.02256	-0.940579	-0.940579	-0.131756	-0.131756	-0.853334	-0.853334	0.159732	0.159732	-2.44146	-2.44146	0.114889	0.114889	-1.52832	-1.52832	0.152075	0.152075	0.151724	0.151724	0.173906	0.173906	0.174964	0.174964	-0.0980004	-1.07781	-1.07781	-0.871622
	15	0.954815	0.954815	1.17183	1.17183	1.28151	1.28151	0.0118097	0.0118097	-0.775043	-0.775043	-0.674242	-0.674242	1.13468	1.13468	1.15556	1.15556	0.24863	0.24863	0.188327	0.188327	0.151061	0.151061	1.26869	1.26869	1.34684	1.34684	0.197724	0.197724	0.159732	0.159732	1.53576	1.53576	0.114889	0.114889	-0.186056	-0.186056	-1.24425	-1.24425	-1.38069	-1.38069	-1.17721	-1.17721	0.174964	0.174964	-0.0980004	0.218128	0.218128	0.302162
	16	-0.463366	-0.463366	-0.0483227	-0.0483227	0.0248836	0.0248836	0.0118097	0.0118097	-0.775043	-0.775043	-0.674242	-0.674242	-0.96812	-0.96812	-0.874206	-0.874206	-0.94716	-0.94716	-1.00048	-1.00048	-1.02256	-1.02256	-0.940579	-0.940579	-0.131756	-0.131756	0.197724	0.197724	0.159732	0.159732	0.210018	0.210018	0.114889	0.114889	-0.186056	-0.186056	-1.24425	-1.24425	-1.38069	-1.38069	-2.52833	-2.52833	-1.29765	-1.29765	-1.51201	0.218128	0.218128	-0.871622
	17	-1.88155	-1.88155	-1.26847	-1.26847	-1.23174	-1.23174	-2.37376	-2.37376	-0.775043	-0.775043	-1.70604	-1.70604	-0.96812	-0.96812	-0.874206	-0.874206	-0.94716	-0.94716	-1.00048	-1.00048	-1.02256	-1.02256	-0.940579	-0.940579	1.34684	1.34684	-1.90439	-1.90439	-0.992618	-0.992618	-1.11572	-1.11572	-1.04549	-1.04549	1.1562	1.1562	-1.24425	-1.24425	0.151724	0.151724	0.173906	0.173906	0.174964	0.174964	1.31601	-1.07781	-1.07781	1.47595
	18	-0.463366	-0.463366	1.17183	1.17183	0.0248836	0.0248836	1.20459	1.20459	0.327483	0.327483	0.357553	0.357553	0.0832791	0.0832791	0.140677	0.140677	0.24863	0.24863	0.188327	0.188327	0.151061	0.151061	0.164054	0.164054	-3.08894	-3.08894	-0.853334	-0.853334	0.159732	0.159732	0.210018	0.210018	0.114889	0.114889	1.1562	1.1562	-1.24425	-1.24425	0.151724	0.151724	-1.17721	-1.17721	-1.29765	-1.29765	-1.51201	0.218128	0.218128	0.302162
	19	-0.463366	-0.463366	-0.0483227	-0.0483227	0.0248836	0.0248836	0.0118097	0.0118097	0.327483	0.327483	0.357553	0.357553	0.0832791	0.0832791	0.140677	0.140677	0.24863	0.24863	0.188327	0.188327	0.151061	0.151061	0.164054	0.164054	-0.131756	-0.131756	0.197724	0.197724	0.159732	0.159732	0.210018	0.210018	0.114889	0.114889	-0.186056	-0.186056	0.152075	0.152075	0.151724	0.151724	0.173906	0.173906	0.174964	0.174964	-0.0980004	0.218128	0.218128	0.302162
	20	-0.463366	-0.463366	-0.0483227	-0.0483227	0.0248836	0.0248836	0.0118097	0.0118097	0.327483	0.327483	0.357553	0.357553	0.0832791	0.0832791	0.140677	0.140677	0.24863	0.24863	0.188327	0.188327	0.151061	0.151061	0.164054	0.164054	-0.131756	-0.131756	0.197724	0.197724	0.159732	0.159732	0.210018	0.210018	0.114889	0.114889	-0.186056	-0.186056	-1.24425	-1.24425	-1.38069	-1.38069	0.173906	0.173906	-1.29765	-1.29765	-0.0980004	-1.07781	-1.07781	0.302162
	21	-0.463366	-0.463366	-0.0483227	-0.0483227	1.28151	1.28151	0.0118097	0.0118097	1.43001	1.43001	1.38935	1.38935	1.13468	1.13468	1.15556	1.15556	1.44442	1.44442	0.188327	0.188327	0.151061	0.151061	0.164054	0.164054	-0.131756	-0.131756	0.197724	0.197724	0.159732	0.159732	0.210018	0.210018	0.114889	0.114889	1.1562	1.1562	0.152075	0.152075	0.151724	0.151724	0.173906	0.173906	0.174964	0.174964	-0.0980004	-1.07781	-1.07781	-0.871622
	22	-1.88155	-1.88155	-0.0483227	-0.0483227	-1.23174	-1.23174	0.0118097	0.0118097	-0.775043	-0.775043	1.38935	1.38935	-0.96812	-0.96812	1.15556	1.15556	-0.94716	-0.94716	-1.00048	-1.00048	-1.02256	-1.02256	-0.940579	-0.940579	-1.61035	-1.61035	-0.853334	-0.853334	0.159732	0.159732	1.53576	1.53576	-1.04549	-1.04549	1.1562	1.1562	-1.24425	-1.24425	-1.38069	-1.38069	0.173906	0.173906	0.174964	0.174964	-0.0980004	-1.07781	-1.07781	-0.871622
	23	-1.88155	-1.88155	-1.26847	-1.26847	-1.23174	-1.23174	-1.18097	-1.18097	-0.775043	-0.775043	-1.70604	-1.70604	-2.01952	-2.01952	-0.874206	-0.874206	-0.94716	-0.94716	-1.00048	-1.00048	0.151061	0.151061	-0.940579	-0.940579	-0.131756	-0.131756	-0.853334	-0.853334	-0.992618	-0.992618	-1.11572	-1.11572	0.114889	0.114889	-1.52832	-1.52832	-1.24425	-1.24425	-1.38069	-1.38069	-1.17721	-1.17721	0.174964	0.174964	-1.51201	-1.07781	-1.07781	-0.871622
	24	0.954815	0.954815	1.17183	1.17183	1.28151	1.28151	1.20459	1.20459	1.43001	1.43001	1.38935	1.38935	1.13468	1.13468	1.15556	1.15556	1.44442	1.44442	1.37714	1.37714	1.32469	1.32469	1.26869	1.26869	1.34684	1.34684	1.24878	1.24878	1.31208	1.31208	-1.11572	-1.11572	1.27527	1.27527	1.1562	1.1562	0.152075	0.152075	0.151724	0.151724	0.173906	0.173906	0.174964	0.174964	-0.0980004	-1.07781	-1.07781	-0.871622
	25	0.954815	0.954815	1.17183	1.17183	0.0248836	0.0248836	1.20459	1.20459	1.43001	1.43001	0.357553	0.357553	0.0832791	0.0832791	0.140677	0.140677	0.24863	0.24863	0.188327	0.188327	1.32469	1.32469	1.26869	1.26869	1.34684	1.34684	1.24878	1.24878	0.159732	0.159732	0.210018	0.210018	1.27527	1.27527	1.1562	1.1562	0.152075	0.152075	0.151724	0.151724	0.173906	0.173906	0.174964	0.174964	-0.0980004	0.218128	0.218128	0.302162
	26	-0.463366	-0.463366	1.17183	1.17183	0.0248836	0.0248836	0.0118097	0.0118097	0.327483	0.327483	0.357553	0.357553	0.0832791	0.0832791	0.140677	0.140677	0.24863	0.24863	0.188327	0.188327	0.151061	0.151061	0.164054	0.164054	-0.131756	-0.131756	0.197724	0.197724	0.159732	0.159732	0.210018	0.210018	0.114889	0.114889	-0.186056	-0.186056	0.152075	0.152075	0.151724	0.151724	0.173906	0.173906	0.174964	0.174964	-0.0980004	0.218128	0.218128	0.302162
	27	0.954815	0.954815	1.17183	1.17183	0.0248836	0.0248836	1.20459	1.20459	0.327483	0.327483	0.357553	0.357553	0.0832791	0.0832791	1.15556	1.15556	0.24863	0.24863	0.188327	0.188327	1.32469	1.32469	1.26869	1.26869	-0.131756	-0.131756	0.197724	0.197724	0.159732	0.159732	0.210018	0.210018	0.114889	0.114889	-0.186056	-0.186056	0.152075	0.152075	0.151724	0.151724	0.173906	0.173906	0.174964	0.174964	-0.0980004	0.218128	0.218128	1.47595
	28	0.954815	0.954815	-0.0483227	-0.0483227	-1.23174	-1.23174	-1.18097	-1.18097	-0.775043	-0.775043	-0.674242	-0.674242	-0.96812	-0.96812	-0.874206	-0.874206	-0.94716	-0.94716	-1.00048	-1.00048	-1.02256	-1.02256	-0.940579	-0.940579	-0.131756	-0.131756	-0.853334	-0.853334	-0.992618	-0.992618	-1.11572	-1.11572	-1.04549	-1.04549	-0.186056	-0.186056	0.152075	0.152075	0.151724	0.151724	0.173906	0.173906	-1.29765	-1.29765	-1.51201	-1.07781	-1.07781	0.302162
	29	0.954815	0.954815	-1.26847	-1.26847	0.0248836	0.0248836	1.20459	1.20459	-0.775043	-0.775043	-0.674242	-0.674242	0.0832791	0.0832791	-0.874206	-0.874206	0.24863	0.24863	-1.00048	-1.00048	0.151061	0.151061	0.164054	0.164054	-0.131756	-0.131756	-0.853334	-0.853334	1.31208	1.31208	-1.11572	-1.11572	0.114889	0.114889	1.1562	1.1562	1.5484	1.5484	0.151724	0.151724	-1.17721	-1.17721	-2.77026	-2.77026	-1.51201	-1.07781	-1.07781	-0.871622
	30	-0.463366	-0.463366	-1.26847	-1.26847	-1.23174	-1.23174	0.0118097	0.0118097	-1.87757	-1.87757	-1.70604	-1.70604	-2.01952	-2.01952	-1.88909	-1.88909	-0.94716	-0.94716	-2.1893	-2.1893	-2.19619	-2.19619	-2.04521	-2.04521	-1.61035	-1.61035	-0.853334	-0.853334	-0.992618	-0.992618	-1.11572	-1.11572	-1.04549	-1.04549	-0.186056	-0.186056	0.152075	0.152075	0.151724	0.151724	0.173906	0.173906	0.174964	0.174964	-1.51201	-1.07781	-1.07781	0.302162
	31	0.954815	0.954815	-1.26847	-1.26847	-1.23174	-1.23174	-1.18097	-1.18097	-1.87757	-1.87757	-1.70604	-1.70604	-2.01952	-2.01952	-1.88909	-1.88909	-2.14295	-2.14295	-2.1893	-2.1893	-2.19619	-2.19619	-2.04521	-2.04521	-1.61035	-1.61035	-0.853334	-0.853334	-0.992618	-0.992618	-1.11572	-1.11572	-1.04549	-1.04549	-1.52832	-1.52832	-2.64058	-2.64058	-2.91311	-2.91311	-1.17721	-1.17721	-1.29765	-1.29765	-0.0980004	-1.07781	-1.07781	-2.04541
	32	-0.463366	-0.463366	-0.0483227	-0.0483227	0.0248836	0.0248836	0.0118097	0.0118097	0.327483	0.327483	-0.674242	-0.674242	1.13468	1.13468	0.140677	0.140677	0.24863	0.24863	0.188327	0.188327	0.151061	0.151061	0.164054	0.164054	-0.131756	-0.131756	0.197724	0.197724	0.159732	0.159732	0.210018	0.210018	0.114889	0.114889	-0.186056	-0.186056	1.5484	1.5484	1.68414	1.68414	1.52502	1.52502	1.64757	1.64757	1.31601	1.51407	1.51407	1.47595
	33	0.954815	0.954815	1.17183	1.17183	1.28151	1.28151	1.20459	1.20459	1.43001	1.43001	1.38935	1.38935	1.13468	1.13468	1.15556	1.15556	1.44442	1.44442	1.37714	1.37714	1.32469	1.32469	1.26869	1.26869	1.34684	1.34684	1.24878	1.24878	1.31208	1.31208	1.53576	1.53576	1.27527	1.27527	1.1562	1.1562	1.5484	1.5484	1.68414	1.68414	1.52502	1.52502	1.64757	1.64757	1.31601	1.51407	1.51407	1.47595
	34	-0.463366	-0.463366	1.17183	1.17183	-1.23174	-1.23174	0.0118097	0.0118097	-0.775043	-0.775043	-1.70604	-1.70604	-0.96812	-0.96812	1.15556	1.15556	-0.94716	-0.94716	-1.00048	-1.00048	1.32469	1.32469	0.164054	0.164054	-1.61035	-1.61035	-0.853334	-0.853334	-0.992618	-0.992618	0.210018	0.210018	-1.04549	-1.04549	-0.186056	-0.186056	1.5484	1.5484	0.151724	0.151724	0.173906	0.173906	0.174964	0.174964	-0.0980004	1.51407	1.51407	1.47595
	35	-0.463366	-0.463366	-0.0483227	-0.0483227	0.0248836	0.0248836	0.0118097	0.0118097	1.43001	1.43001	1.38935	1.38935	1.13468	1.13468	1.15556	1.15556	1.44442	1.44442	1.37714	1.37714	1.32469	1.32469	1.26869	1.26869	1.34684	1.34684	1.24878	1.24878	1.31208	1.31208	1.53576	1.53576	1.27527	1.27527	1.1562	1.1562	0.152075	0.152075	0.151724	0.151724	0.173906	0.173906	0.174964	0.174964	-0.0980004	1.51407	1.51407	1.47595
	36	-0.463366	-0.463366	-0.0483227	-0.0483227	0.0248836	0.0248836	0.0118097	0.0118097	0.327483	0.327483	0.357553	0.357553	0.0832791	0.0832791	0.140677	0.140677	0.24863	0.24863	0.188327	0.188327	0.151061	0.151061	0.164054	0.164054	-0.131756	-0.131756	0.197724	0.197724	0.159732	0.159732	0.210018	0.210018	0.114889	0.114889	-0.186056	-0.186056	0.152075	0.152075	0.151724	0.151724	0.173906	0.173906	0.174964	0.174964	-0.0980004	0.218128	0.218128	0.302162
	37	0.954815	0.954815	1.17183	1.17183	0.0248836	0.0248836	1.20459	1.20459	0.327483	0.327483	0.357553	0.357553	0.0832791	0.0832791	0.140677	0.140677	0.24863	0.24863	0.188327	0.188327	0.151061	0.151061	0.164054	0.164054	-0.131756	-0.131756	1.24878	1.24878	1.31208	1.31208	1.53576	1.53576	1.27527	1.27527	1.1562	1.1562	0.152075	0.152075	0.151724	0.151724	0.173906	0.173906	0.174964	0.174964	-0.0980004	0.218128	0.218128	0.302162
	38	-0.463366	-0.463366	-0.0483227	-0.0483227	-1.23174	-1.23174	0.0118097	0.0118097	-0.775043	-0.775043	0.357553	0.357553	0.0832791	0.0832791	-0.874206	-0.874206	0.24863	0.24863	0.188327	0.188327	0.151061	0.151061	-0.940579	-0.940579	-1.61035	-1.61035	0.197724	0.197724	-0.992618	-0.992618	0.210018	0.210018	-1.04549	-1.04549	-0.186056	-0.186056	0.152075	0.152075	-1.38069	-1.38069	0.173906	0.173906	0.174964	0.174964	-1.51201	0.218128	0.218128	-0.871622
	39	0.954815	0.954815	-1.26847	-1.26847	0.0248836	0.0248836	1.20459	1.20459	1.43001	1.43001	1.38935	1.38935	1.13468	1.13468	1.15556	1.15556	1.44442	1.44442	1.37714	1.37714	1.32469	1.32469	0.164054	0.164054	-0.131756	-0.131756	-1.90439	-1.90439	-2.14497	-2.14497	-2.44146	-2.44146	-1.04549	-1.04549	1.1562	1.1562	-1.24425	-1.24425	-1.38069	-1.38069	-1.17721	-1.17721	0.174964	0.174964	-1.51201	-1.07781	-1.07781	-0.871622
	40	-0.463366	-0.463366	-0.0483227	-0.0483227	0.0248836	0.0248836	0.0118097	0.0118097	-0.775043	-0.775043	0.357553	0.357553	0.0832791	0.0832791	0.140677	0.140677	0.24863	0.24863	0.188327	0.188327	0.151061	0.151061	0.164054	0.164054	-0.131756	-0.131756	-0.853334	-0.853334	0.159732	0.159732	0.210018	0.210018	0.114889	0.114889	-0.186056	-0.186056	-1.24425	-1.24425	0.151724	0.151724	0.173906	0.173906	0.174964	0.174964	-0.0980004	-1.07781	-1.07781	0.302162
	41	0.954815	0.954815	1.17183	1.17183	1.28151	1.28151	0.0118097	0.0118097	0.327483	0.327483	0.357553	0.357553	0.0832791	0.0832791	0.140677	0.140677	0.24863	0.24863	1.37714	1.37714	1.32469	1.32469	1.26869	1.26869	1.34684	1.34684	1.24878	1.24878	1.31208	1.31208	0.210018	0.210018	1.27527	1.27527	1.1562	1.1562	1.5484	1.5484	1.68414	1.68414	1.52502	1.52502	1.64757	1.64757	1.31601	1.51407	1.51407	1.47595
	42	-0.463366	-0.463366	-0.0483227	-0.0483227	-1.23174	-1.23174	-1.18097	-1.18097	-0.775043	-0.775043	-0.674242	-0.674242	0.0832791	0.0832791	-0.874206	-0.874206	-0.94716	-0.94716	-1.00048	-1.00048	0.151061	0.151061	-0.940579	-0.940579	-1.61035	-1.61035	-0.853334	-0.853334	-0.992618	-0.992618	0.210018	0.210018	0.114889	0.114889	-0.186056	-0.186056	0.152075	0.152075	0.151724	0.151724	0.173906	0.173906	0.174964	0.174964	-0.0980004	1.51407	1.51407	0.302162
	43	-0.463366	-0.463366	-0.0483227	-0.0483227	1.28151	1.28151	-2.37376	-2.37376	-1.87757	-1.87757	1.38935	1.38935	1.13468	1.13468	1.15556	1.15556	-0.94716	-0.94716	0.188327	0.188327	0.151061	0.151061	1.26869	1.26869	-1.61035	-1.61035	-2.95545	-2.95545	-2.14497	-2.14497	-1.11572	-1.11572	-2.20588	-2.20588	-2.87057	-2.87057	1.5484	1.5484	1.68414	1.68414	1.52502	1.52502	-1.29765	-1.29765	1.31601	-1.07781	-1.07781	0.302162
	44	-0.463366	-0.463366	1.17183	1.17183	-1.23174	-1.23174	1.20459	1.20459	-0.775043	-0.775043	-0.674242	-0.674242	-0.96812	-0.96812	-0.874206	-0.874206	-0.94716	-0.94716	-1.00048	-1.00048	-1.02256	-1.02256	-0.940579	-0.940579	1.34684	1.34684	1.24878	1.24878	1.31208	1.31208	1.53576	1.53576	1.27527	1.27527	-1.52832	-1.52832	1.5484	1.5484	1.68414	1.68414	1.52502	1.52502	1.64757	1.64757	1.31601	1.51407	1.51407	1.47595
	45	0.954815	0.954815	1.17183	1.17183	0.0248836	0.0248836	0.0118097	0.0118097	-0.775043	-0.775043	-0.674242	-0.674242	1.13468	1.13468	1.15556	1.15556	-0.94716	-0.94716	-2.1893	-2.1893	1.32469	1.32469	0.164054	0.164054	1.34684	1.34684	0.197724	0.197724	0.159732	0.159732	0.210018	0.210018	-1.04549	-1.04549	1.1562	1.1562	1.5484	1.5484	0.151724	0.151724	-1.17721	-1.17721	-1.29765	-1.29765	1.31601	1.51407	1.51407	-0.871622
	46	0.954815	0.954815	-0.0483227	-0.0483227	1.28151	1.28151	0.0118097	0.0118097	0.327483	0.327483	0.357553	0.357553	0.0832791	0.0832791	0.140677	0.140677	0.24863	0.24863	0.188327	0.188327	0.151061	0.151061	0.164054	0.164054	-0.131756	-0.131756	0.197724	0.197724	0.159732	0.159732	0.210018	0.210018	-1.04549	-1.04549	-0.186056	-0.186056	0.152075	0.152075	0.151724	0.151724	0.173906	0.173906	0.174964	0.174964	-1.51201	0.218128	0.218128	-0.871622
	47	0.954815	0.954815	-1.26847	-1.26847	-1.23174	-1.23174	1.20459	1.20459	1.43001	1.43001	1.38935	1.38935	1.13468	1.13468	1.15556	1.15556	0.24863	0.24863	1.37714	1.37714	0.151061	0.151061	1.26869	1.26869	-0.131756	-0.131756	1.24878	1.24878	1.31208	1.31208	0.210018	0.210018	0.114889	0.114889	-0.186056	-0.186056	0.152075	0.152075	-1.38069	-1.38069	0.173906	0.173906	0.174964	0.174964	1.31601	0.218128	0.218128	-0.871622
	48	0.954815	0.954815	-0.0483227	-0.0483227	0.0248836	0.0248836	-1.18097	-1.18097	-0.775043	-0.775043	-0.674242	-0.674242	0.0832791	0.0832791	-0.874206	-0.874206	-0.94716	-0.94716	0.188327	0.188327	-1.02256	-1.02256	0.164054	0.164054	-0.131756	-0.131756	0.197724	0.197724	0.159732	0.159732	0.210018	0.210018	0.114889	0.114889	-0.186056	-0.186056	0.152075	0.152075	-1.38069	-1.38069	0.173906	0.173906	0.174964	0.174964	-0.0980004	-1.07781	-1.07781	-2.04541
	49	-1.88155	-1.88155	-1.26847	-1.26847	1.28151	1.28151	0.0118097	0.0118097	1.43001	1.43001	0.357553	0.357553	1.13468	1.13468	1.15556	1.15556	1.44442	1.44442	-1.00048	-1.00048	1.32469	1.32469	0.164054	0.164054	-0.131756	-0.131756	0.197724	0.197724	-0.992618	-0.992618	-1.11572	-1.11572	0.114889	0.114889	1.1562	1.1562	-1.24425	-1.24425	-1.38069	-1.38069	0.173906	0.173906	0.174964	0.174964	-2.92601	-1.07781	-1.07781	0.302162
	50	-0.463366	-0.463366	1.17183	1.17183	0.0248836	0.0248836	0.0118097	0.0118097	-0.775043	-0.775043	-0.674242	-0.674242	0.0832791	0.0832791	-0.874206	-0.874206	0.24863	0.24863	0.188327	0.188327	0.151061	0.151061	0.164054	0.164054	-0.131756	-0.131756	1.24878	1.24878	1.31208	1.31208	1.53576	1.53576	0.114889	0.114889	-0.186056	-0.186056	0.152075	0.152075	0.151724	0.151724	0.173906	0.173906	-1.29765	-1.29765	1.31601	0.218128	0.218128	0.302162
	51	-0.463366	-0.463366	-0.0483227	-0.0483227	-1.23174	-1.23174	0.0118097	0.0118097	0.327483	0.327483	0.357553	0.357553	0.0832791	0.0832791	0.140677	0.140677	0.24863	0.24863	0.188327	0.188327	-1.02256	-1.02256	-0.940579	-0.940579	-0.131756	-0.131756	0.197724	0.197724	0.159732	0.159732	0.210018	0.210018	0.114889	0.114889	-0.186056	-0.186056	0.152075	0.152075	0.151724	0.151724	-1.17721	-1.17721	1.64757	1.64757	1.31601	1.51407	1.51407	1.47595
	52	0.954815	0.954815	1.17183	1.17183	-1.23174	-1.23174	-1.18097	-1.18097	-1.87757	-1.87757	-1.70604	-1.70604	-2.01952	-2.01952	-1.88909	-1.88909	-0.94716	-0.94716	0.188327	0.188327	-2.19619	-2.19619	0.164054	0.164054	-0.131756	-0.131756	1.24878	1.24878	1.31208	1.31208	1.53576	1.53576	1.27527	1.27527	1.1562	1.1562	0.152075	0.152075	1.68414	1.68414	-1.17721	-1.17721	0.174964	0.174964	1.31601	0.218128	0.218128	0.302162
	53	-0.463366	-0.463366	-0.0483227	-0.0483227	0.0248836	0.0248836	0.0118097	0.0118097	0.327483	0.327483	-0.674242	-0.674242	0.0832791	0.0832791	0.140677	0.140677	0.24863	0.24863	0.188327	0.188327	0.151061	0.151061	0.164054	0.164054	-0.131756	-0.131756	0.197724	0.197724	0.159732	0.159732	0.210018	0.210018	0.114889	0.114889	-0.186056	-0.186056	0.152075	0.152075	0.151724	0.151724	0.173906	0.173906	0.174964	0.174964	-0.0980004	0.218128	0.218128	0.302162
	54	0.954815	0.954815	1.17183	1.17183	-1.23174	-1.23174	1.20459	1.20459	1.43001	1.43001	1.38935	1.38935	1.13468	1.13468	1.15556	1.15556	1.44442	1.44442	1.37714	1.37714	1.32469	1.32469	1.26869	1.26869	1.34684	1.34684	1.24878	1.24878	1.31208	1.31208	0.210018	0.210018	1.27527	1.27527	1.1562	1.1562	-1.24425	-1.24425	-1.38069	-1.38069	0.173906	0.173906	0.174964	0.174964	-0.0980004	-1.07781	-1.07781	-0.871622
	55	-1.88155	-1.88155	-0.0483227	-0.0483227	0.0248836	0.0248836	-2.37376	-2.37376	-1.87757	-1.87757	-1.70604	-1.70604	-2.01952	-2.01952	-1.88909	-1.88909	-2.14295	-2.14295	-1.00048	-1.00048	0.151061	0.151061	1.26869	1.26869	1.34684	1.34684	1.24878	1.24878	0.159732	0.159732	-1.11572	-1.11572	-1.04549	-1.04549	-0.186056	-0.186056	0.152075	0.152075	0.151724	0.151724	0.173906	0.173906	0.174964	0.174964	-1.51201	0.218128	0.218128	0.302162
	56	0.954815	0.954815	1.17183	1.17183	1.28151	1.28151	1.20459	1.20459	1.43001	1.43001	1.38935	1.38935	1.13468	1.13468	1.15556	1.15556	1.44442	1.44442	1.37714	1.37714	1.32469	1.32469	1.26869	1.26869	1.34684	1.34684	1.24878	1.24878	1.31208	1.31208	1.53576	1.53576	1.27527	1.27527	1.1562	1.1562	0.152075	0.152075	0.151724	0.151724	0.173906	0.173906	0.174964	0.174964	-0.0980004	0.218128	0.218128	0.302162
	57	-0.463366	-0.463366	-1.26847	-1.26847	0.0248836	0.0248836	0.0118097	0.0118097	-0.775043	-0.775043	-0.674242	-0.674242	-0.96812	-0.96812	-0.874206	-0.874206	-0.94716	-0.94716	-1.00048	-1.00048	-1.02256	-1.02256	-0.940579	-0.940579	-1.61035	-1.61035	-0.853334	-0.853334	-0.992618	-0.992618	-1.11572	-1.11572	-1.04549	-1.04549	-1.52832	-1.52832	-1.24425	-1.24425	1.68414	1.68414	0.173906	0.173906	0.174964	0.174964	1.31601	-1.07781	-1.07781	-0.871622
	58	0.954815	0.954815	1.17183	1.17183	1.28151	1.28151	1.20459	1.20459	1.43001	1.43001	1.38935	1.38935	1.13468	1.13468	1.15556	1.15556	1.44442	1.44442	1.37714	1.37714	1.32469	1.32469	1.26869	1.26869	1.34684	1.34684	1.24878	1.24878	1.31208	1.31208	0.210018	0.210018	0.114889	0.114889	1.1562	1.1562	0.152075	0.152075	0.151724	0.151724	0.173906	0.173906	0.174964	0.174964	-0.0980004	-1.07781	-1.07781	-0.871622
	59	0.954815	0.954815	-0.0483227	-0.0483227	0.0248836	0.0248836	0.0118097	0.0118097	0.327483	0.327483	1.38935	1.38935	1.13468	1.13468	1.15556	1.15556	0.24863	0.24863	0.188327	0.188327	0.151061	0.151061	0.164054	0.164054	-0.131756	-0.131756	0.197724	0.197724	1.31208	1.31208	0.210018	0.210018	0.114889	0.114889	1.1562	1.1562	0.152075	0.152075	0.151724	0.151724	0.173906	0.173906	0.174964	0.174964	-0.0980004	-1.07781	-1.07781	-0.871622
	60	0.954815	0.954815	1.17183	1.17183	1.28151	1.28151	1.20459	1.20459	0.327483	0.327483	0.357553	0.357553	0.0832791	0.0832791	0.140677	0.140677	0.24863	0.24863	0.188327	0.188327	0.151061	0.151061	0.164054	0.164054	1.34684	1.34684	1.24878	1.24878	1.31208	1.31208	1.53576	1.53576	1.27527	1.27527	1.1562	1.1562	1.5484	1.5484	1.68414	1.68414	1.52502	1.52502	1.64757	1.64757	1.31601	1.51407	1.51407	1.47595
	61	-0.463366	-0.463366	1.17183	1.17183	1.28151	1.28151	1.20459	1.20459	1.43001	1.43001	1.38935	1.38935	1.13468	1.13468	1.15556	1.15556	1.44442	1.44442	1.37714	1.37714	1.32469	1.32469	1.26869	1.26869	1.34684	1.34684	0.197724	0.197724	0.159732	0.159732	1.53576	1.53576	0.114889	0.114889	1.1562	1.1562	1.5484	1.5484	0.151724	0.151724	0.173906	0.173906	0.174964	0.174964	-0.0980004	0.218128	0.218128	0.302162
	62	0.954815	0.954815	1.17183	1.17183	1.28151	1.28151	1.20459	1.20459	0.327483	0.327483	1.38935	1.38935	1.13468	1.13468	1.15556	1.15556	1.44442	1.44442	1.37714	1.37714	1.32469	1.32469	1.26869	1.26869	1.34684	1.34684	1.24878	1.24878	1.31208	1.31208	1.53576	1.53576	1.27527	1.27527	1.1562	1.1562	0.152075	0.152075	0.151724	0.151724	1.52502	1.52502	1.64757	1.64757	1.31601	1.51407	1.51407	1.47595
	63	-0.463366	-0.463366	-0.0483227	-0.0483227	0.0248836	0.0248836	0.0118097	0.0118097	0.327483	0.327483	0.357553	0.357553	0.0832791	0.0832791	0.140677	0.140677	0.24863	0.24863	0.188327	0.188327	0.151061	0.151061	0.164054	0.164054	-0.131756	-0.131756	0.197724	0.197724	0.159732	0.159732	0.210018	0.210018	0.114889	0.114889	-0.186056	-0.186056	0.152075	0.152075	1.68414	1.68414	1.52502	1.52502	-1.29765	-1.29765	-1.51201	0.218128	0.218128	0.302162
	64	-0.463366	-0.463366	-0.0483227	-0.0483227	-1.23174	-1.23174	0.0118097	0.0118097	-0.775043	-0.775043	-0.674242	-0.674242	0.0832791	0.0832791	-0.874206	-0.874206	0.24863	0.24863	-1.00048	-1.00048	-1.02256	-1.02256	0.164054	0.164054	-1.61035	-1.61035	0.197724	0.197724	-0.992618	-0.992618	-1.11572	-1.11572	0.114889	0.114889	1.1562	1.1562	0.152075	0.152075	0.151724	0.151724	0.173906	0.173906	0.174964	0.174964	-0.0980004	-1.07781	-1.07781	-0.871622
	65	-0.463366	-0.463366	-0.0483227	-0.0483227	-1.23174	-1.23174	-2.37376	-2.37376	0.327483	0.327483	0.357553	0.357553	0.0832791	0.0832791	0.140677	0.140677	0.24863	0.24863	0.188327	0.188327	0.151061	0.151061	0.164054	0.164054	-0.131756	-0.131756	0.197724	0.197724	0.159732	0.159732	0.210018	0.210018	0.114889	0.114889	-0.186056	-0.186056	0.152075	0.152075	0.151724	0.151724	0.173906	0.173906	0.174964	0.174964	-0.0980004	1.51407	1.51407	0.302162
	66	-0.463366	-0.463366	-0.0483227	-0.0483227	0.0248836	0.0248836	0.0118097	0.0118097	-0.775043	-0.775043	-0.674242	-0.674242	-0.96812	-0.96812	-0.874206	-0.874206	-0.94716	-0.94716	-1.00048	-1.00048	-1.02256	-1.02256	-0.940579	-0.940579	-0.131756	-0.131756	-0.853334	-0.853334	-0.992618	-0.992618	-1.11572	-1.11572	-1.04549	-1.04549	-1.52832	-1.52832	-1.24425	-1.24425	-1.38069	-1.38069	-1.17721	-1.17721	-1.29765	-1.29765	-1.51201	0.218128	0.218128	-0.871622
	67	-0.463366	-0.463366	-0.0483227	-0.0483227	0.0248836	0.0248836	0.0118097	0.0118097	0.327483	0.327483	0.357553	0.357553	0.0832791	0.0832791	0.140677	0.140677	0.24863	0.24863	0.188327	0.188327	0.151061	0.151061	0.164054	0.164054	-0.131756	-0.131756	0.197724	0.197724	0.159732	0.159732	0.210018	0.210018	0.114889	0.114889	-0.186056	-0.186056	0.152075	0.152075	0.151724	0.151724	0.173906	0.173906	0.174964	0.174964	-0.0980004	0.218128	0.218128	0.302162
	68	0.954815	0.954815	1.17183	1.17183	1.28151	1.28151	1.20459	1.20459	1.43001	1.43001	1.38935	1.38935	1.13468	1.13468	1.15556	1.15556	1.44442	1.44442	1.37714	1.37714	1.32469	1.32469	1.26869	1.26869	-0.131756	-0.131756	0.197724	0.197724	-0.992618	-0.992618	-1.11572	-1.11572	-3.36626	-3.36626	-2.87057	-2.87057	1.5484	1.5484	1.68414	1.68414	1.52502	1.52502	0.174964	0.174964	1.31601	1.51407	1.51407	-0.871622
	69	-1.88155	-1.88155	-1.26847	-1.26847	-1.23174	-1.23174	-1.18097	-1.18097	-0.775043	-0.775043	-0.674242	-0.674242	-0.96812	-0.96812	-0.874206	-0.874206	-0.94716	-0.94716	-1.00048	-1.00048	-1.02256	-1.02256	-0.940579	-0.940579	-1.61035	-1.61035	-0.853334	-0.853334	-0.992618	-0.992618	-1.11572	-1.11572	-1.04549	-1.04549	-1.52832	-1.52832	-1.24425	-1.24425	-1.38069	-1.38069	-2.52833	-2.52833	-1.29765	-1.29765	1.31601	0.218128	0.218128	0.302162
	70	0.954815	0.954815	-1.26847	-1.26847	-1.23174	-1.23174	0.0118097	0.0118097	-1.87757	-1.87757	-1.70604	-1.70604	-2.01952	-2.01952	-1.88909	-1.88909	-2.14295	-2.14295	-1.00048	-1.00048	-1.02256	-1.02256	-0.940579	-0.940579	-0.131756	-0.131756	-0.853334	-0.853334	-0.992618	-0.992618	-1.11572	-1.11572	-1.04549	-1.04549	-1.52832	-1.52832	-1.24425	-1.24425	-1.38069	-1.38069	0.173906	0.173906	0.174964	0.174964	-1.51201	-1.07781	-1.07781	-0.871622
	71	-1.88155	-1.88155	-2.48862	-2.48862	-1.23174	-1.23174	-1.18097	-1.18097	0.327483	0.327483	0.357553	0.357553	0.0832791	0.0832791	-0.874206	-0.874206	0.24863	0.24863	1.37714	1.37714	1.32469	1.32469	1.26869	1.26869	-0.131756	-0.131756	-0.853334	-0.853334	-0.992618	-0.992618	0.210018	0.210018	-1.04549	-1.04549	-0.186056	-0.186056	0.152075	0.152075	-1.38069	-1.38069	0.173906	0.173906	-1.29765	-1.29765	-0.0980004	-1.07781	-1.07781	0.302162
	72	0.954815	0.954815	1.17183	1.17183	1.28151	1.28151	1.20459	1.20459	0.327483	0.327483	0.357553	0.357553	1.13468	1.13468	1.15556	1.15556	1.44442	1.44442	1.37714	1.37714	1.32469	1.32469	1.26869	1.26869	1.34684	1.34684	1.24878	1.24878	1.31208	1.31208	1.53576	1.53576	1.27527	1.27527	1.1562	1.1562	0.152075	0.152075	0.151724	0.151724	-1.17721	-1.17721	1.64757	1.64757	1.31601	0.218128	0.218128	1.47595
	73	0.954815	0.954815	1.17183	1.17183	1.28151	1.28151	0.0118097	0.0118097	1.43001	1.43001	1.38935	1.38935	1.13468	1.13468	1.15556	1.15556	0.24863	0.24863	1.37714	1.37714	1.32469	1.32469	1.26869	1.26869	1.34684	1.34684	1.24878	1.24878	1.31208	1.31208	1.53576	1.53576	1.27527	1.27527	1.1562	1.1562	0.152075	0.152075	1.68414	1.68414	0.173906	0.173906	1.64757	1.64757	1.31601	1.51407	1.51407	1.47595
	74	0.954815	0.954815	1.17183	1.17183	-1.23174	-1.23174	0.0118097	0.0118097	-0.775043	-0.775043	-0.674242	-0.674242	-0.96812	-0.96812	-0.874206	-0.874206	-0.94716	-0.94716	-1.00048	-1.00048	-1.02256	-1.02256	-0.940579	-0.940579	-0.131756	-0.131756	0.197724	0.197724	0.159732	0.159732	0.210018	0.210018	0.114889	0.114889	-0.186056	-0.186056	-1.24425	-1.24425	-1.38069	-1.38069	0.173906	0.173906	0.174964	0.174964	1.31601	1.51407	1.51407	0.302162
	75	0.954815	0.954815	1.17183	1.17183	1.28151	1.28151	1.20459	1.20459	1.43001	1.43001	-0.674242	-0.674242	0.0832791	0.0832791	0.140677	0.140677	0.24863	0.24863	0.188327	0.188327	1.32469	1.32469	1.26869	1.26869	-1.61035	-1.61035	-0.853334	-0.853334	-0.992618	-0.992618	-1.11572	-1.11572	-1.04549	-1.04549	-1.52832	-1.52832	0.152075	0.152075	0.151724	0.151724	-2.52833	-2.52833	-1.29765	-1.29765	-0.0980004	1.51407	1.51407	1.47595
	76	-0.463366	-0.463366	-1.26847	-1.26847	-1.23174	-1.23174	0.0118097	0.0118097	0.327483	0.327483	0.357553	0.357553	1.13468	1.13468	1.15556	1.15556	1.44442	1.44442	1.37714	1.37714	0.151061	0.151061	1.26869	1.26869	-0.131756	-0.131756	-0.853334	-0.853334	0.159732	0.159732	0.210018	0.210018	0.114889	0.114889	-0.186056	-0.186056	-1.24425	-1.24425	0.151724	0.151724	-1.17721	-1.17721	0.174964	0.174964	1.31601	0.218128	0.218128	-0.871622
	77	-0.463366	-0.463366	-0.0483227	-0.0483227	-1.23174	-1.23174	0.0118097	0.0118097	-0.775043	-0.775043	-0.674242	-0.674242	-0.96812	-0.96812	-0.874206	-0.874206	-0.94716	-0.94716	-1.00048	-1.00048	-1.02256	-1.02256	-0.940579	-0.940579	-1.61035	-1.61035	0.197724	0.197724	0.159732	0.159732	-1.11572	-1.11572	0.114889	0.114889	-0.186056	-0.186056	-1.24425	-1.24425	0.151724	0.151724	0.173906	0.173906	0.174964	0.174964	-0.0980004	-1.07781	-1.07781	-0.871622
	78	-0.463366	-0.463366	-0.0483227	-0.0483227	0.0248836	0.0248836	0.0118097	0.0118097	0.327483	0.327483	0.357553	0.357553	0.0832791	0.0832791	0.140677	0.140677	0.24863	0.24863	0.188327	0.188327	0.151061	0.151061	0.164054	0.164054	-0.131756	-0.131756	0.197724	0.197724	0.159732	0.159732	0.210018	0.210018	0.114889	0.114889	-0.186056	-0.186056	0.152075	0.152075	0.151724	0.151724	0.173906	0.173906	0.174964	0.174964	-0.0980004	0.218128	0.218128	0.302162
	79	0.954815	0.954815	1.17183	1.17183	1.28151	1.28151	1.20459	1.20459	1.43001	1.43001	1.38935	1.38935	1.13468	1.13468	1.15556	1.15556	1.44442	1.44442	1.37714	1.37714	1.32469	1.32469	1.26869	1.26869	1.34684	1.34684	1.24878	1.24878	1.31208	1.31208	1.53576	1.53576	1.27527	1.27527	1.1562	1.1562	1.5484	1.5484	1.68414	1.68414	1.52502	1.52502	1.64757	1.64757	1.31601	1.51407	1.51407	1.47595
	80	-1.88155	-1.88155	1.17183	1.17183	1.28151	1.28151	1.20459	1.20459	0.327483	0.327483	0.357553	0.357553	0.0832791	0.0832791	0.140677	0.140677	0.24863	0.24863	0.188327	0.188327	0.151061	0.151061	0.164054	0.164054	-0.131756	-0.131756	0.197724	0.197724	0.159732	0.159732	0.210018	0.210018	0.114889	0.114889	-0.186056	-0.186056	1.5484	1.5484	1.68414	1.68414	1.52502	1.52502	1.64757	1.64757	1.31601	0.218128	0.218128	0.302162
	81	-0.463366	-0.463366	-0.0483227	-0.0483227	0.0248836	0.0248836	0.0118097	0.0118097	-0.775043	-0.775043	-0.674242	-0.674242	-0.96812	-0.96812	-0.874206	-0.874206	-0.94716	-0.94716	-1.00048	-1.00048	-1.02256	-1.02256	-0.940579	-0.940579	-0.131756	-0.131756	0.197724	0.197724	0.159732	0.159732	0.210018	0.210018	0.114889	0.114889	-0.186056	-0.186056	-1.24425	-1.24425	-1.38069	-1.38069	-1.17721	-1.17721	-1.29765	-1.29765	-1.51201	-1.07781	-1.07781	-0.871622
	82	0.954815	0.954815	-0.0483227	-0.0483227	1.28151	1.28151	1.20459	1.20459	-1.87757	-1.87757	-1.70604	-1.70604	0.0832791	0.0832791	0.140677	0.140677	0.24863	0.24863	1.37714	1.37714	1.32469	1.32469	1.26869	1.26869	-0.131756	-0.131756	0.197724	0.197724	1.31208	1.31208	1.53576	1.53576	0.114889	0.114889	-0.186056	-0.186056	0.152075	0.152075	0.151724	0.151724	0.173906	0.173906	1.64757	1.64757	-1.51201	-1.07781	-1.07781	-0.871622
	83	0.954815	0.954815	1.17183	1.17183	0.0248836	0.0248836	0.0118097	0.0118097	0.327483	0.327483	-0.674242	-0.674242	0.0832791	0.0832791	0.140677	0.140677	0.24863	0.24863	0.188327	0.188327	0.151061	0.151061	0.164054	0.164054	-0.131756	-0.131756	0.197724	0.197724	0.159732	0.159732	0.210018	0.210018	0.114889	0.114889	-0.186056	-0.186056	0.152075	0.152075	0.151724	0.151724	0.173906	0.173906	0.174964	0.174964	-0.0980004	0.218128	0.218128	0.302162
	84	0.954815	0.954815	1.17183	1.17183	1.28151	1.28151	0.0118097	0.0118097	1.43001	1.43001	1.38935	1.38935	1.13468	1.13468	1.15556	1.15556	1.44442	1.44442	1.37714	1.37714	1.32469	1.32469	1.26869	1.26869	1.34684	1.34684	1.24878	1.24878	1.31208	1.31208	1.53576	1.53576	1.27527	1.27527	1.1562	1.1562	1.5484	1.5484	1.68414	1.68414	1.52502	1.52502	1.64757	1.64757	1.31601	1.51407	1.51407	1.47595
	85	0.954815	0.954815	-1.26847	-1.26847	-1.23174	-1.23174	1.20459	1.20459	-0.775043	-0.775043	-1.70604	-1.70604	-2.01952	-2.01952	-1.88909	-1.88909	-2.14295	-2.14295	-2.1893	-2.1893	-3.36982	-3.36982	-3.14985	-3.14985	-0.131756	-0.131756	0.197724	0.197724	0.159732	0.159732	0.210018	0.210018	0.114889	0.114889	-0.186056	-0.186056	0.152075	0.152075	0.151724	0.151724	0.173906	0.173906	-1.29765	-1.29765	-0.0980004	0.218128	0.218128	0.302162
	86	0.954815	0.954815	-0.0483227	-0.0483227	1.28151	1.28151	1.20459	1.20459	-0.775043	-0.775043	-0.674242	-0.674242	0.0832791	0.0832791	0.140677	0.140677	-0.94716	-0.94716	-1.00048	-1.00048	-1.02256	-1.02256	-0.940579	-0.940579	-0.131756	-0.131756	0.197724	0.197724	0.159732	0.159732	0.210018	0.210018	1.27527	1.27527	1.1562	1.1562	0.152075	0.152075	0.151724	0.151724	1.52502	1.52502	0.174964	0.174964	1.31601	-1.07781	-1.07781	-2.04541
	87	0.954815	0.954815	-2.48862	-2.48862	1.28151	1.28151	1.20459	1.20459	0.327483	0.327483	-1.70604	-1.70604	-2.01952	-2.01952	-1.88909	-1.88909	1.44442	1.44442	1.37714	1.37714	0.151061	0.151061	1.26869	1.26869	-0.131756	-0.131756	-2.95545	-2.95545	-2.14497	-2.14497	-1.11572	-1.11572	-2.20588	-2.20588	-1.52832	-1.52832	-1.24425	-1.24425	0.151724	0.151724	-1.17721	-1.17721	1.64757	1.64757	-0.0980004	-2.37375	-2.37375	0.302162
	88	0.954815	0.954815	-1.26847	-1.26847	0.0248836	0.0248836	-1.18097	-1.18097	0.327483	0.327483	0.357553	0.357553	1.13468	1.13468	1.15556	1.15556	-0.94716	-0.94716	-1.00048	-1.00048	0.151061	0.151061	-0.940579	-0.940579	1.34684	1.34684	1.24878	1.24878	-0.992618	-0.992618	-1.11572	-1.11572	0.114889	0.114889	-0.186056	-0.186056	-1.24425	-1.24425	-1.38069	-1.38069	-1.17721	-1.17721	-1.29765	-1.29765	-1.51201	0.218128	0.218128	0.302162
	89	-0.463366	-0.463366	-0.0483227	-0.0483227	0.0248836	0.0248836	0.0118097	0.0118097	-0.775043	-0.775043	-0.674242	-0.674242	-0.96812	-0.96812	-0.874206	-0.874206	-0.94716	-0.94716	-1.00048	-1.00048	-1.02256	-1.02256	-0.940579	-0.940579	-0.131756	-0.131756	0.197724	0.197724	0.159732	0.159732	0.210018	0.210018	0.114889	0.114889	-0.186056	-0.186056	-1.24425	-1.24425	-1.38069	-1.38069	0.173906	0.173906	0.174964	0.174964	-0.0980004	0.218128	0.218128	0.302162
	90	-0.463366	-0.463366	-1.26847	-1.26847	-1.23174	-1.23174	0.0118097	0.0118097	0.327483	0.327483	0.357553	0.357553	0.0832791	0.0832791	0.140677	0.140677	0.24863	0.24863	0.188327	0.188327	0.151061	0.151061	0.164054	0.164054	-0.131756	-0.131756	0.197724	0.197724	-0.992618	-0.992618	1.53576	1.53576	0.114889	0.114889	-1.52832	-1.52832	1.5484	1.5484	0.151724	0.151724	0.173906	0.173906	0.174964	0.174964	-0.0980004	1.51407	1.51407	0.302162
	91	-0.463366	-0.463366	-0.0483227	-0.0483227	1.28151	1.28151	0.0118097	0.0118097	1.43001	1.43001	1.38935	1.38935	1.13468	1.13468	-0.874206	-0.874206	0.24863	0.24863	-1.00048	-1.00048	-1.02256	-1.02256	-2.04521	-2.04521	1.34684	1.34684	-0.853334	-0.853334	0.159732	0.159732	0.210018	0.210018	1.27527	1.27527	1.1562	1.1562	1.5484	1.5484	0.151724	0.151724	1.52502	1.52502	-1.29765	-1.29765	-0.0980004	0.218128	0.218128	-0.871622
	92	0.954815	0.954815	-0.0483227	-0.0483227	0.0248836	0.0248836	0.0118097	0.0118097	0.327483	0.327483	0.357553	0.357553	0.0832791	0.0832791	0.140677	0.140677	0.24863	0.24863	0.188327	0.188327	0.151061	0.151061	0.164054	0.164054	-1.61035	-1.61035	-1.90439	-1.90439	-2.14497	-2.14497	-1.11572	-1.11572	-1.04549	-1.04549	-0.186056	-0.186056	0.152075	0.152075	0.151724	0.151724	1.52502	1.52502	0.174964	0.174964	1.31601	0.218128	0.218128	0.302162
	93	-0.463366	-0.463366	1.17183	1.17183	0.0248836	0.0248836	0.0118097	0.0118097	0.327483	0.327483	0.357553	0.357553	0.0832791	0.0832791	0.140677	0.140677	0.24863	0.24863	0.188327	0.188327	0.151061	0.151061	0.164054	0.164054	-0.131756	-0.131756	0.197724	0.197724	0.159732	0.159732	0.210018	0.210018	0.114889	0.114889	-0.186056	-0.186056	0.152075	0.152075	0.151724	0.151724	0.173906	0.173906	0.174964	0.174964	-0.0980004	0.218128	0.218128	0.302162
	94	0.954815	0.954815	-0.0483227	-0.0483227	1.28151	1.28151	-1.18097	-1.18097	0.327483	0.327483	-0.674242	-0.674242	0.0832791	0.0832791	0.140677	0.140677	0.24863	0.24863	0.188327	0.188327	0.151061	0.151061	0.164054	0.164054	-0.131756	-0.131756	-0.853334	-0.853334	-0.992618	-0.992618	-1.11572	-1.11572	0.114889	0.114889	-0.186056	-0.186056	1.5484	1.5484	0.151724	0.151724	0.173906	0.173906	0.174964	0.174964	-0.0980004	0.218128	0.218128	0.302162
	95	-0.463366	-0.463366	-0.0483227	-0.0483227	0.0248836	0.0248836	0.0118097	0.0118097	-0.775043	-0.775043	-0.674242	-0.674242	0.0832791	0.0832791	1.15556	1.15556	0.24863	0.24863	0.188327	0.188327	0.151061	0.151061	0.164054	0.164054	1.34684	1.34684	0.197724	0.197724	0.159732	0.159732	0.210018	0.210018	0.114889	0.114889	-0.186056	-0.186056	0.152075	0.152075	0.151724	0.151724	0.173906	0.173906	0.174964	0.174964	-0.0980004	0.218128	0.218128	0.302162
	96	-0.463366	-0.463366	-0.0483227	-0.0483227	0.0248836	0.0248836	0.0118097	0.0118097	0.327483	0.327483	0.357553	0.357553	0.0832791	0.0832791	0.140677	0.140677	0.24863	0.24863	0.188327	0.188327	0.151061	0.151061	0.164054	0.164054	1.34684	1.34684	0.197724	0.197724	0.159732	0.159732	0.210018	0.210018	0.114889	0.114889	-0.186056	-0.186056	1.5484	1.5484	0.151724	0.151724	0.173906	0.173906	0.174964	0.174964	-0.0980004	0.218128	0.218128	0.302162
	97	0.954815	0.954815	-0.0483227	-0.0483227	1.28151	1.28151	0.0118097	0.0118097	0.327483	0.327483	0.357553	0.357553	0.0832791	0.0832791	0.140677	0.140677	0.24863	0.24863	0.188327	0.188327	0.151061	0.151061	0.164054	0.164054	-0.131756	-0.131756	-0.853334	-0.853334	-0.992618	-0.992618	-1.11572	-1.11572	-1.04549	-1.04549	-1.52832	-1.52832	0.152075	0.152075	0.151724	0.151724	0.173906	0.173906	0.174964	0.174964	-0.0980004	-1.07781	-1.07781	-0.871622
	98	0.954815	0.954815	-0.0483227	-0.0483227	-1.23174	-1.23174	-1.18097	-1.18097	-1.87757	-1.87757	-2.73783	-2.73783	-3.07092	-3.07092	-2.90397	-2.90397	-2.14295	-2.14295	-1.00048	-1.00048	0.151061	0.151061	-2.04521	-2.04521	-1.61035	-1.61035	-1.90439	-1.90439	-2.14497	-2.14497	-1.11572	-1.11572	-2.20588	-2.20588	-0.186056	-0.186056	0.152075	0.152075	0.151724	0.151724	-1.17721	-1.17721	0.174964	0.174964	-0.0980004	0.218128	0.218128	-2.04541
	99	0.954815	0.954815	1.17183	1.17183	-1.23174	-1.23174	0.0118097	0.0118097	0.327483	0.327483	0.357553	0.357553	1.13468	1.13468	1.15556	1.15556	1.44442	1.44442	1.37714	1.37714	0.151061	0.151061	-0.940579	-0.940579	-0.131756	-0.131756	1.24878	1.24878	0.159732	0.159732	0.210018	0.210018	0.114889	0.114889	-0.186056	-0.186056	1.5484	1.5484	1.68414	1.68414	0.173906	0.173906	0.174964	0.174964	1.31601	0.218128	0.218128	1.47595
	100	-0.463366	-0.463366	-0.0483227	-0.0483227	-1.23174	-1.23174	-1.18097	-1.18097	-0.775043	-0.775043	-1.70604	-1.70604	-2.01952	-2.01952	-1.88909	-1.88909	-2.14295	-2.14295	-2.1893	-2.1893	-2.19619	-2.19619	-2.04521	-2.04521	-0.131756	-0.131756	-0.853334	-0.853334	-0.992618	-0.992618	-1.11572	-1.11572	-1.04549	-1.04549	-1.52832	-1.52832	0.152075	0.152075	0.151724	0.151724	0.173906	0.173906	0.174964	0.174964	-0.0980004	0.218128	0.218128	0.302162
	101	-0.463366	-0.463366	-0.0483227	-0.0483227	1.28151	1.28151	1.20459	1.20459	1.43001	1.43001	1.38935	1.38935	1.13468	1.13468	1.15556	1.15556	0.24863	0.24863	0.188327	0.188327	0.151061	0.151061	0.164054	0.164054	1.34684	1.34684	1.24878	1.24878	1.31208	1.31208	0.210018	0.210018	1.27527	1.27527	1.1562	1.1562	0.152075	0.152075	-1.38069	-1.38069	0.173906	0.173906	-1.29765	-1.29765	-0.0980004	-1.07781	-1.07781	-0.871622
	Indicator Data (Correlations)
	Empirical Correlation Matrix
		ECON4	ECON4	ECON6	ECON6	ECON7	ECON7	ECON8	ECON8	ENV1	ENV1	ENV2	ENV2	ENV3	ENV3	ENV4	ENV4	ENV5	ENV5	ENV6	ENV6	ENV7	ENV7	ENV8	ENV8	SOC1	SOC1	SOC2	SOC2	SOC3	SOC3	SOC4	SOC4	SOC5	SOC5	SOC6	SOC6	SPP_MC1	SPP_MC1	SPP_MC2	SPP_MC2	SPP_MC3	SPP_MC3	SPP_MC4	SPP_MC4	SPP_MC5	SPP_RR1	SPP_RR1	SPP_RR2
	ECON4	1	1	0.440189	0.440189	0.311491	0.311491	0.440929	0.440929	0.120782	0.120782	0.0352872	0.0352872	0.141931	0.141931	0.122186	0.122186	0.148788	0.148788	0.337653	0.337653	0.251269	0.251269	0.246634	0.246634	0.271133	0.271133	0.34251	0.34251	0.332904	0.332904	0.209006	0.209006	0.26505	0.26505	0.253038	0.253038	0.207711	0.207711	0.113338	0.113338	0.0995538	0.0995538	0.205137	0.205137	0.133281	0.11927	0.11927	-0.00832238
	ECON4	1	1	0.440189	0.440189	0.311491	0.311491	0.440929	0.440929	0.120782	0.120782	0.0352872	0.0352872	0.141931	0.141931	0.122186	0.122186	0.148788	0.148788	0.337653	0.337653	0.251269	0.251269	0.246634	0.246634	0.271133	0.271133	0.34251	0.34251	0.332904	0.332904	0.209006	0.209006	0.26505	0.26505	0.253038	0.253038	0.207711	0.207711	0.113338	0.113338	0.0995538	0.0995538	0.205137	0.205137	0.133281	0.11927	0.11927	-0.00832238
	ECON6	0.440189	0.440189	1	1	0.350362	0.350362	0.43286	0.43286	0.188975	0.188975	0.216714	0.216714	0.258057	0.258057	0.32557	0.32557	0.24315	0.24315	0.325057	0.325057	0.404289	0.404289	0.38158	0.38158	0.333019	0.333019	0.593639	0.593639	0.578486	0.578486	0.570702	0.570702	0.468153	0.468153	0.380179	0.380179	0.378458	0.378458	0.340559	0.340559	0.302207	0.302207	0.275307	0.275307	0.336907	0.464559	0.464559	0.354924
	ECON6	0.440189	0.440189	1	1	0.350362	0.350362	0.43286	0.43286	0.188975	0.188975	0.216714	0.216714	0.258057	0.258057	0.32557	0.32557	0.24315	0.24315	0.325057	0.325057	0.404289	0.404289	0.38158	0.38158	0.333019	0.333019	0.593639	0.593639	0.578486	0.578486	0.570702	0.570702	0.468153	0.468153	0.380179	0.380179	0.378458	0.378458	0.340559	0.340559	0.302207	0.302207	0.275307	0.275307	0.336907	0.464559	0.464559	0.354924
	ECON7	0.311491	0.311491	0.350362	0.350362	1	1	0.430078	0.430078	0.430808	0.430808	0.4019	0.4019	0.495018	0.495018	0.438444	0.438444	0.469903	0.469903	0.453834	0.453834	0.507312	0.507312	0.53192	0.53192	0.389603	0.389603	0.243544	0.243544	0.282772	0.282772	0.242193	0.242193	0.242575	0.242575	0.271832	0.271832	0.308927	0.308927	0.320347	0.320347	0.315069	0.315069	0.252153	0.252153	0.107995	0.0590674	0.0590674	0.153125
	ECON7	0.311491	0.311491	0.350362	0.350362	1	1	0.430078	0.430078	0.430808	0.430808	0.4019	0.4019	0.495018	0.495018	0.438444	0.438444	0.469903	0.469903	0.453834	0.453834	0.507312	0.507312	0.53192	0.53192	0.389603	0.389603	0.243544	0.243544	0.282772	0.282772	0.242193	0.242193	0.242575	0.242575	0.271832	0.271832	0.308927	0.308927	0.320347	0.320347	0.315069	0.315069	0.252153	0.252153	0.107995	0.0590674	0.0590674	0.153125
	ECON8	0.440929	0.440929	0.43286	0.43286	0.430078	0.430078	1	1	0.321646	0.321646	0.263852	0.263852	0.272185	0.272185	0.285991	0.285991	0.392479	0.392479	0.334725	0.334725	0.358582	0.358582	0.324199	0.324199	0.211098	0.211098	0.394872	0.394872	0.474427	0.474427	0.388935	0.388935	0.368646	0.368646	0.30338	0.30338	0.229068	0.229068	0.19728	0.19728	0.301117	0.301117	0.293583	0.293583	0.13475	0.0739474	0.0739474	0.148914
	ECON8	0.440929	0.440929	0.43286	0.43286	0.430078	0.430078	1	1	0.321646	0.321646	0.263852	0.263852	0.272185	0.272185	0.285991	0.285991	0.392479	0.392479	0.334725	0.334725	0.358582	0.358582	0.324199	0.324199	0.211098	0.211098	0.394872	0.394872	0.474427	0.474427	0.388935	0.388935	0.368646	0.368646	0.30338	0.30338	0.229068	0.229068	0.19728	0.19728	0.301117	0.301117	0.293583	0.293583	0.13475	0.0739474	0.0739474	0.148914
	ENV1	0.120782	0.120782	0.188975	0.188975	0.430808	0.430808	0.321646	0.321646	1	1	0.761435	0.761435	0.707266	0.707266	0.674037	0.674037	0.767046	0.767046	0.626117	0.626117	0.578289	0.578289	0.513014	0.513014	0.398238	0.398238	0.313872	0.313872	0.224432	0.224432	0.177245	0.177245	0.291714	0.291714	0.368627	0.368627	0.255047	0.255047	0.151049	0.151049	0.134785	0.134785	0.18383	0.18383	0.109271	0.268085	0.268085	0.221375
	ENV1	0.120782	0.120782	0.188975	0.188975	0.430808	0.430808	0.321646	0.321646	1	1	0.761435	0.761435	0.707266	0.707266	0.674037	0.674037	0.767046	0.767046	0.626117	0.626117	0.578289	0.578289	0.513014	0.513014	0.398238	0.398238	0.313872	0.313872	0.224432	0.224432	0.177245	0.177245	0.291714	0.291714	0.368627	0.368627	0.255047	0.255047	0.151049	0.151049	0.134785	0.134785	0.18383	0.18383	0.109271	0.268085	0.268085	0.221375
	ENV2	0.0352872	0.0352872	0.216714	0.216714	0.4019	0.4019	0.263852	0.263852	0.761435	0.761435	1	1	0.818752	0.818752	0.779127	0.779127	0.705138	0.705138	0.600619	0.600619	0.497505	0.497505	0.483008	0.483008	0.319	0.319	0.294374	0.294374	0.296052	0.296052	0.277037	0.277037	0.267131	0.267131	0.340769	0.340769	0.230917	0.230917	0.149263	0.149263	0.269085	0.269085	0.102924	0.102924	0.165047	0.120593	0.120593	0.0718281
	ENV2	0.0352872	0.0352872	0.216714	0.216714	0.4019	0.4019	0.263852	0.263852	0.761435	0.761435	1	1	0.818752	0.818752	0.779127	0.779127	0.705138	0.705138	0.600619	0.600619	0.497505	0.497505	0.483008	0.483008	0.319	0.319	0.294374	0.294374	0.296052	0.296052	0.277037	0.277037	0.267131	0.267131	0.340769	0.340769	0.230917	0.230917	0.149263	0.149263	0.269085	0.269085	0.102924	0.102924	0.165047	0.120593	0.120593	0.0718281
	ENV3	0.141931	0.141931	0.258057	0.258057	0.495018	0.495018	0.272185	0.272185	0.707266	0.707266	0.818752	0.818752	1	1	0.865165	0.865165	0.763521	0.763521	0.615462	0.615462	0.62272	0.62272	0.595791	0.595791	0.395773	0.395773	0.333658	0.333658	0.310585	0.310585	0.299928	0.299928	0.304498	0.304498	0.378787	0.378787	0.33619	0.33619	0.194744	0.194744	0.224622	0.224622	0.108067	0.108067	0.184797	0.197684	0.197684	0.133683
	ENV3	0.141931	0.141931	0.258057	0.258057	0.495018	0.495018	0.272185	0.272185	0.707266	0.707266	0.818752	0.818752	1	1	0.865165	0.865165	0.763521	0.763521	0.615462	0.615462	0.62272	0.62272	0.595791	0.595791	0.395773	0.395773	0.333658	0.333658	0.310585	0.310585	0.299928	0.299928	0.304498	0.304498	0.378787	0.378787	0.33619	0.33619	0.194744	0.194744	0.224622	0.224622	0.108067	0.108067	0.184797	0.197684	0.197684	0.133683
	ENV4	0.122186	0.122186	0.32557	0.32557	0.438444	0.438444	0.285991	0.285991	0.674037	0.674037	0.779127	0.779127	0.865165	0.865165	1	1	0.709998	0.709998	0.582732	0.582732	0.662743	0.662743	0.620706	0.620706	0.375113	0.375113	0.320711	0.320711	0.301747	0.301747	0.330135	0.330135	0.252016	0.252016	0.349873	0.349873	0.245192	0.245192	0.163435	0.163435	0.165606	0.165606	0.182549	0.182549	0.184287	0.203711	0.203711	0.193385
	ENV4	0.122186	0.122186	0.32557	0.32557	0.438444	0.438444	0.285991	0.285991	0.674037	0.674037	0.779127	0.779127	0.865165	0.865165	1	1	0.709998	0.709998	0.582732	0.582732	0.662743	0.662743	0.620706	0.620706	0.375113	0.375113	0.320711	0.320711	0.301747	0.301747	0.330135	0.330135	0.252016	0.252016	0.349873	0.349873	0.245192	0.245192	0.163435	0.163435	0.165606	0.165606	0.182549	0.182549	0.184287	0.203711	0.203711	0.193385
	ENV5	0.148788	0.148788	0.24315	0.24315	0.469903	0.469903	0.392479	0.392479	0.767046	0.767046	0.705138	0.705138	0.763521	0.763521	0.709998	0.709998	1	1	0.783598	0.783598	0.671094	0.671094	0.678518	0.678518	0.347863	0.347863	0.286828	0.286828	0.287724	0.287724	0.324489	0.324489	0.273679	0.273679	0.411768	0.411768	0.226699	0.226699	0.234422	0.234422	0.132724	0.132724	0.252893	0.252893	0.0913303	0.0991994	0.0991994	0.202814
	ENV5	0.148788	0.148788	0.24315	0.24315	0.469903	0.469903	0.392479	0.392479	0.767046	0.767046	0.705138	0.705138	0.763521	0.763521	0.709998	0.709998	1	1	0.783598	0.783598	0.671094	0.671094	0.678518	0.678518	0.347863	0.347863	0.286828	0.286828	0.287724	0.287724	0.324489	0.324489	0.273679	0.273679	0.411768	0.411768	0.226699	0.226699	0.234422	0.234422	0.132724	0.132724	0.252893	0.252893	0.0913303	0.0991994	0.0991994	0.202814
	ENV6	0.337653	0.337653	0.325057	0.325057	0.453834	0.453834	0.334725	0.334725	0.626117	0.626117	0.600619	0.600619	0.615462	0.615462	0.582732	0.582732	0.783598	0.783598	1	1	0.703696	0.703696	0.788229	0.788229	0.407694	0.407694	0.38339	0.38339	0.403954	0.403954	0.412978	0.412978	0.347134	0.347134	0.335219	0.335219	0.267197	0.267197	0.241984	0.241984	0.173991	0.173991	0.365714	0.365714	0.218177	0.172473	0.172473	0.233229
	ENV6	0.337653	0.337653	0.325057	0.325057	0.453834	0.453834	0.334725	0.334725	0.626117	0.626117	0.600619	0.600619	0.615462	0.615462	0.582732	0.582732	0.783598	0.783598	1	1	0.703696	0.703696	0.788229	0.788229	0.407694	0.407694	0.38339	0.38339	0.403954	0.403954	0.412978	0.412978	0.347134	0.347134	0.335219	0.335219	0.267197	0.267197	0.241984	0.241984	0.173991	0.173991	0.365714	0.365714	0.218177	0.172473	0.172473	0.233229
	ENV7	0.251269	0.251269	0.404289	0.404289	0.507312	0.507312	0.358582	0.358582	0.578289	0.578289	0.497505	0.497505	0.62272	0.62272	0.662743	0.662743	0.671094	0.671094	0.703696	0.703696	1	1	0.822387	0.822387	0.380711	0.380711	0.336532	0.336532	0.283849	0.283849	0.322593	0.322593	0.198384	0.198384	0.340048	0.340048	0.350212	0.350212	0.226375	0.226375	0.209231	0.209231	0.315806	0.315806	0.0640965	0.268227	0.268227	0.30898
	ENV7	0.251269	0.251269	0.404289	0.404289	0.507312	0.507312	0.358582	0.358582	0.578289	0.578289	0.497505	0.497505	0.62272	0.62272	0.662743	0.662743	0.671094	0.671094	0.703696	0.703696	1	1	0.822387	0.822387	0.380711	0.380711	0.336532	0.336532	0.283849	0.283849	0.322593	0.322593	0.198384	0.198384	0.340048	0.340048	0.350212	0.350212	0.226375	0.226375	0.209231	0.209231	0.315806	0.315806	0.0640965	0.268227	0.268227	0.30898
	ENV8	0.246634	0.246634	0.38158	0.38158	0.53192	0.53192	0.324199	0.324199	0.513014	0.513014	0.483008	0.483008	0.595791	0.595791	0.620706	0.620706	0.678518	0.678518	0.788229	0.788229	0.822387	0.822387	1	1	0.409727	0.409727	0.369901	0.369901	0.389701	0.389701	0.386033	0.386033	0.247664	0.247664	0.294768	0.294768	0.295755	0.295755	0.276788	0.276788	0.207904	0.207904	0.325626	0.325626	0.186192	0.190993	0.190993	0.32272
	ENV8	0.246634	0.246634	0.38158	0.38158	0.53192	0.53192	0.324199	0.324199	0.513014	0.513014	0.483008	0.483008	0.595791	0.595791	0.620706	0.620706	0.678518	0.678518	0.788229	0.788229	0.822387	0.822387	1	1	0.409727	0.409727	0.369901	0.369901	0.389701	0.389701	0.386033	0.386033	0.247664	0.247664	0.294768	0.294768	0.295755	0.295755	0.276788	0.276788	0.207904	0.207904	0.325626	0.325626	0.186192	0.190993	0.190993	0.32272
	SOC1	0.271133	0.271133	0.333019	0.333019	0.389603	0.389603	0.211098	0.211098	0.398238	0.398238	0.319	0.319	0.395773	0.395773	0.375113	0.375113	0.347863	0.347863	0.407694	0.407694	0.380711	0.380711	0.409727	0.409727	1	1	0.59537	0.59537	0.577751	0.577751	0.415835	0.415835	0.558737	0.558737	0.447088	0.447088	0.265336	0.265336	0.109726	0.109726	0.200931	0.200931	0.238636	0.238636	0.173391	0.218459	0.218459	0.246016
	SOC1	0.271133	0.271133	0.333019	0.333019	0.389603	0.389603	0.211098	0.211098	0.398238	0.398238	0.319	0.319	0.395773	0.395773	0.375113	0.375113	0.347863	0.347863	0.407694	0.407694	0.380711	0.380711	0.409727	0.409727	1	1	0.59537	0.59537	0.577751	0.577751	0.415835	0.415835	0.558737	0.558737	0.447088	0.447088	0.265336	0.265336	0.109726	0.109726	0.200931	0.200931	0.238636	0.238636	0.173391	0.218459	0.218459	0.246016
	SOC2	0.34251	0.34251	0.593639	0.593639	0.243544	0.243544	0.394872	0.394872	0.313872	0.313872	0.294374	0.294374	0.333658	0.333658	0.320711	0.320711	0.286828	0.286828	0.38339	0.38339	0.336532	0.336532	0.369901	0.369901	0.59537	0.59537	1	1	0.831837	0.831837	0.64829	0.64829	0.725967	0.725967	0.511708	0.511708	0.27508	0.27508	0.161366	0.161366	0.274944	0.274944	0.30255	0.30255	0.18124	0.374943	0.374943	0.282275
	SOC2	0.34251	0.34251	0.593639	0.593639	0.243544	0.243544	0.394872	0.394872	0.313872	0.313872	0.294374	0.294374	0.333658	0.333658	0.320711	0.320711	0.286828	0.286828	0.38339	0.38339	0.336532	0.336532	0.369901	0.369901	0.59537	0.59537	1	1	0.831837	0.831837	0.64829	0.64829	0.725967	0.725967	0.511708	0.511708	0.27508	0.27508	0.161366	0.161366	0.274944	0.274944	0.30255	0.30255	0.18124	0.374943	0.374943	0.282275
	SOC3	0.332904	0.332904	0.578486	0.578486	0.282772	0.282772	0.474427	0.474427	0.224432	0.224432	0.296052	0.296052	0.310585	0.310585	0.301747	0.301747	0.287724	0.287724	0.403954	0.403954	0.283849	0.283849	0.389701	0.389701	0.577751	0.577751	0.831837	0.831837	1	1	0.722747	0.722747	0.802484	0.802484	0.596351	0.596351	0.230609	0.230609	0.203056	0.203056	0.265115	0.265115	0.240878	0.240878	0.257648	0.24609	0.24609	0.246363
	SOC3	0.332904	0.332904	0.578486	0.578486	0.282772	0.282772	0.474427	0.474427	0.224432	0.224432	0.296052	0.296052	0.310585	0.310585	0.301747	0.301747	0.287724	0.287724	0.403954	0.403954	0.283849	0.283849	0.389701	0.389701	0.577751	0.577751	0.831837	0.831837	1	1	0.722747	0.722747	0.802484	0.802484	0.596351	0.596351	0.230609	0.230609	0.203056	0.203056	0.265115	0.265115	0.240878	0.240878	0.257648	0.24609	0.24609	0.246363
	SOC4	0.209006	0.209006	0.570702	0.570702	0.242193	0.242193	0.388935	0.388935	0.177245	0.177245	0.277037	0.277037	0.299928	0.299928	0.330135	0.330135	0.324489	0.324489	0.412978	0.412978	0.322593	0.322593	0.386033	0.386033	0.415835	0.415835	0.64829	0.64829	0.722747	0.722747	1	1	0.615587	0.615587	0.461923	0.461923	0.297972	0.297972	0.24974	0.24974	0.318175	0.318175	0.349848	0.349848	0.336109	0.447497	0.447497	0.414165
	SOC4	0.209006	0.209006	0.570702	0.570702	0.242193	0.242193	0.388935	0.388935	0.177245	0.177245	0.277037	0.277037	0.299928	0.299928	0.330135	0.330135	0.324489	0.324489	0.412978	0.412978	0.322593	0.322593	0.386033	0.386033	0.415835	0.415835	0.64829	0.64829	0.722747	0.722747	1	1	0.615587	0.615587	0.461923	0.461923	0.297972	0.297972	0.24974	0.24974	0.318175	0.318175	0.349848	0.349848	0.336109	0.447497	0.447497	0.414165
	SOC5	0.26505	0.26505	0.468153	0.468153	0.242575	0.242575	0.368646	0.368646	0.291714	0.291714	0.267131	0.267131	0.304498	0.304498	0.252016	0.252016	0.273679	0.273679	0.347134	0.347134	0.198384	0.198384	0.247664	0.247664	0.558737	0.558737	0.725967	0.725967	0.802484	0.802484	0.615587	0.615587	1	1	0.669064	0.669064	0.126909	0.126909	0.0882035	0.0882035	0.212864	0.212864	0.182923	0.182923	0.189959	0.257829	0.257829	0.288938
	SOC5	0.26505	0.26505	0.468153	0.468153	0.242575	0.242575	0.368646	0.368646	0.291714	0.291714	0.267131	0.267131	0.304498	0.304498	0.252016	0.252016	0.273679	0.273679	0.347134	0.347134	0.198384	0.198384	0.247664	0.247664	0.558737	0.558737	0.725967	0.725967	0.802484	0.802484	0.615587	0.615587	1	1	0.669064	0.669064	0.126909	0.126909	0.0882035	0.0882035	0.212864	0.212864	0.182923	0.182923	0.189959	0.257829	0.257829	0.288938
	SOC6	0.253038	0.253038	0.380179	0.380179	0.271832	0.271832	0.30338	0.30338	0.368627	0.368627	0.340769	0.340769	0.378787	0.378787	0.349873	0.349873	0.411768	0.411768	0.335219	0.335219	0.340048	0.340048	0.294768	0.294768	0.447088	0.447088	0.511708	0.511708	0.596351	0.596351	0.461923	0.461923	0.669064	0.669064	1	1	0.102522	0.102522	0.0282292	0.0282292	0.10418	0.10418	0.110835	0.110835	0.0193499	0.0750292	0.0750292	0.118616
	SOC6	0.253038	0.253038	0.380179	0.380179	0.271832	0.271832	0.30338	0.30338	0.368627	0.368627	0.340769	0.340769	0.378787	0.378787	0.349873	0.349873	0.411768	0.411768	0.335219	0.335219	0.340048	0.340048	0.294768	0.294768	0.447088	0.447088	0.511708	0.511708	0.596351	0.596351	0.461923	0.461923	0.669064	0.669064	1	1	0.102522	0.102522	0.0282292	0.0282292	0.10418	0.10418	0.110835	0.110835	0.0193499	0.0750292	0.0750292	0.118616
	SPP_MC1	0.207711	0.207711	0.378458	0.378458	0.308927	0.308927	0.229068	0.229068	0.255047	0.255047	0.230917	0.230917	0.33619	0.33619	0.245192	0.245192	0.226699	0.226699	0.267197	0.267197	0.350212	0.350212	0.295755	0.295755	0.265336	0.265336	0.27508	0.27508	0.230609	0.230609	0.297972	0.297972	0.126909	0.126909	0.102522	0.102522	1	1	0.676054	0.676054	0.55261	0.55261	0.360211	0.360211	0.327682	0.45057	0.45057	0.343511
	SPP_MC1	0.207711	0.207711	0.378458	0.378458	0.308927	0.308927	0.229068	0.229068	0.255047	0.255047	0.230917	0.230917	0.33619	0.33619	0.245192	0.245192	0.226699	0.226699	0.267197	0.267197	0.350212	0.350212	0.295755	0.295755	0.265336	0.265336	0.27508	0.27508	0.230609	0.230609	0.297972	0.297972	0.126909	0.126909	0.102522	0.102522	1	1	0.676054	0.676054	0.55261	0.55261	0.360211	0.360211	0.327682	0.45057	0.45057	0.343511
	SPP_MC2	0.113338	0.113338	0.340559	0.340559	0.320347	0.320347	0.19728	0.19728	0.151049	0.151049	0.149263	0.149263	0.194744	0.194744	0.163435	0.163435	0.234422	0.234422	0.241984	0.241984	0.226375	0.226375	0.276788	0.276788	0.109726	0.109726	0.161366	0.161366	0.203056	0.203056	0.24974	0.24974	0.0882035	0.0882035	0.0282292	0.0282292	0.676054	0.676054	1	1	0.568107	0.568107	0.487344	0.487344	0.465401	0.360155	0.360155	0.47062
	SPP_MC2	0.113338	0.113338	0.340559	0.340559	0.320347	0.320347	0.19728	0.19728	0.151049	0.151049	0.149263	0.149263	0.194744	0.194744	0.163435	0.163435	0.234422	0.234422	0.241984	0.241984	0.226375	0.226375	0.276788	0.276788	0.109726	0.109726	0.161366	0.161366	0.203056	0.203056	0.24974	0.24974	0.0882035	0.0882035	0.0282292	0.0282292	0.676054	0.676054	1	1	0.568107	0.568107	0.487344	0.487344	0.465401	0.360155	0.360155	0.47062
	SPP_MC3	0.0995538	0.0995538	0.302207	0.302207	0.315069	0.315069	0.301117	0.301117	0.134785	0.134785	0.269085	0.269085	0.224622	0.224622	0.165606	0.165606	0.132724	0.132724	0.173991	0.173991	0.209231	0.209231	0.207904	0.207904	0.200931	0.200931	0.274944	0.274944	0.265115	0.265115	0.318175	0.318175	0.212864	0.212864	0.10418	0.10418	0.55261	0.55261	0.568107	0.568107	1	1	0.501465	0.501465	0.357526	0.204774	0.204774	0.340007
	SPP_MC3	0.0995538	0.0995538	0.302207	0.302207	0.315069	0.315069	0.301117	0.301117	0.134785	0.134785	0.269085	0.269085	0.224622	0.224622	0.165606	0.165606	0.132724	0.132724	0.173991	0.173991	0.209231	0.209231	0.207904	0.207904	0.200931	0.200931	0.274944	0.274944	0.265115	0.265115	0.318175	0.318175	0.212864	0.212864	0.10418	0.10418	0.55261	0.55261	0.568107	0.568107	1	1	0.501465	0.501465	0.357526	0.204774	0.204774	0.340007
	SPP_MC4	0.205137	0.205137	0.275307	0.275307	0.252153	0.252153	0.293583	0.293583	0.18383	0.18383	0.102924	0.102924	0.108067	0.108067	0.182549	0.182549	0.252893	0.252893	0.365714	0.365714	0.315806	0.315806	0.325626	0.325626	0.238636	0.238636	0.30255	0.30255	0.240878	0.240878	0.349848	0.349848	0.182923	0.182923	0.110835	0.110835	0.360211	0.360211	0.487344	0.487344	0.501465	0.501465	1	1	0.388246	0.283053	0.283053	0.409214
	SPP_MC4	0.205137	0.205137	0.275307	0.275307	0.252153	0.252153	0.293583	0.293583	0.18383	0.18383	0.102924	0.102924	0.108067	0.108067	0.182549	0.182549	0.252893	0.252893	0.365714	0.365714	0.315806	0.315806	0.325626	0.325626	0.238636	0.238636	0.30255	0.30255	0.240878	0.240878	0.349848	0.349848	0.182923	0.182923	0.110835	0.110835	0.360211	0.360211	0.487344	0.487344	0.501465	0.501465	1	1	0.388246	0.283053	0.283053	0.409214
	SPP_MC5	0.133281	0.133281	0.336907	0.336907	0.107995	0.107995	0.13475	0.13475	0.109271	0.109271	0.165047	0.165047	0.184797	0.184797	0.184287	0.184287	0.0913303	0.0913303	0.218177	0.218177	0.0640965	0.0640965	0.186192	0.186192	0.173391	0.173391	0.18124	0.18124	0.257648	0.257648	0.336109	0.336109	0.189959	0.189959	0.0193499	0.0193499	0.327682	0.327682	0.465401	0.465401	0.357526	0.357526	0.388246	0.388246	1	0.420527	0.420527	0.391139
	SPP_RR1	0.11927	0.11927	0.464559	0.464559	0.0590674	0.0590674	0.0739474	0.0739474	0.268085	0.268085	0.120593	0.120593	0.197684	0.197684	0.203711	0.203711	0.0991994	0.0991994	0.172473	0.172473	0.268227	0.268227	0.190993	0.190993	0.218459	0.218459	0.374943	0.374943	0.24609	0.24609	0.447497	0.447497	0.257829	0.257829	0.0750292	0.0750292	0.45057	0.45057	0.360155	0.360155	0.204774	0.204774	0.283053	0.283053	0.420527	1	1	0.626891
	SPP_RR1	0.11927	0.11927	0.464559	0.464559	0.0590674	0.0590674	0.0739474	0.0739474	0.268085	0.268085	0.120593	0.120593	0.197684	0.197684	0.203711	0.203711	0.0991994	0.0991994	0.172473	0.172473	0.268227	0.268227	0.190993	0.190993	0.218459	0.218459	0.374943	0.374943	0.24609	0.24609	0.447497	0.447497	0.257829	0.257829	0.0750292	0.0750292	0.45057	0.45057	0.360155	0.360155	0.204774	0.204774	0.283053	0.283053	0.420527	1	1	0.626891
	SPP_RR2	-0.00832238	-0.00832238	0.354924	0.354924	0.153125	0.153125	0.148914	0.148914	0.221375	0.221375	0.0718281	0.0718281	0.133683	0.133683	0.193385	0.193385	0.202814	0.202814	0.233229	0.233229	0.30898	0.30898	0.32272	0.32272	0.246016	0.246016	0.282275	0.282275	0.246363	0.246363	0.414165	0.414165	0.288938	0.288938	0.118616	0.118616	0.343511	0.343511	0.47062	0.47062	0.340007	0.340007	0.409214	0.409214	0.391139	0.626891	0.626891	1
	SPP_RR2	-0.00832238	-0.00832238	0.354924	0.354924	0.153125	0.153125	0.148914	0.148914	0.221375	0.221375	0.0718281	0.0718281	0.133683	0.133683	0.193385	0.193385	0.202814	0.202814	0.233229	0.233229	0.30898	0.30898	0.32272	0.32272	0.246016	0.246016	0.282275	0.282275	0.246363	0.246363	0.414165	0.414165	0.288938	0.288938	0.118616	0.118616	0.343511	0.343511	0.47062	0.47062	0.340007	0.340007	0.409214	0.409214	0.391139	0.626891	0.626891	1
	SPP_RR3	0.183517	0.183517	0.416213	0.416213	0.162441	0.162441	0.17463	0.17463	0.1995	0.1995	0.0420462	0.0420462	0.0851226	0.0851226	0.0746343	0.0746343	0.0911653	0.0911653	0.0790835	0.0790835	0.186394	0.186394	0.0623047	0.0623047	0.288498	0.288498	0.388317	0.388317	0.241791	0.241791	0.341141	0.341141	0.307204	0.307204	0.175685	0.175685	0.30768	0.30768	0.343043	0.343043	0.361893	0.361893	0.379531	0.379531	0.304516	0.611513	0.611513	0.596795
	SPP_RR3	0.183517	0.183517	0.416213	0.416213	0.162441	0.162441	0.17463	0.17463	0.1995	0.1995	0.0420462	0.0420462	0.0851226	0.0851226	0.0746343	0.0746343	0.0911653	0.0911653	0.0790835	0.0790835	0.186394	0.186394	0.0623047	0.0623047	0.288498	0.288498	0.388317	0.388317	0.241791	0.241791	0.341141	0.341141	0.307204	0.307204	0.175685	0.175685	0.30768	0.30768	0.343043	0.343043	0.361893	0.361893	0.379531	0.379531	0.304516	0.611513	0.611513	0.596795
	SPP_RR4	0.102803	0.102803	0.286931	0.286931	0.0237765	0.0237765	0.144498	0.144498	0.0803278	0.0803278	0.0471584	0.0471584	0.0534799	0.0534799	0.0966363	0.0966363	0.0743409	0.0743409	0.135691	0.135691	0.115212	0.115212	0.0882174	0.0882174	0.369507	0.369507	0.34544	0.34544	0.338522	0.338522	0.480347	0.480347	0.455364	0.455364	0.321913	0.321913	0.318582	0.318582	0.240054	0.240054	0.216468	0.216468	0.295097	0.295097	0.292387	0.449646	0.449646	0.52177
	SPP_RR4	0.102803	0.102803	0.286931	0.286931	0.0237765	0.0237765	0.144498	0.144498	0.0803278	0.0803278	0.0471584	0.0471584	0.0534799	0.0534799	0.0966363	0.0966363	0.0743409	0.0743409	0.135691	0.135691	0.115212	0.115212	0.0882174	0.0882174	0.369507	0.369507	0.34544	0.34544	0.338522	0.338522	0.480347	0.480347	0.455364	0.455364	0.321913	0.321913	0.318582	0.318582	0.240054	0.240054	0.216468	0.216468	0.295097	0.295097	0.292387	0.449646	0.449646	0.52177
	SPP_RR5	0.176665	0.176665	0.302094	0.302094	0.0583154	0.0583154	0.136991	0.136991	0.00242959	0.00242959	-0.0266159	-0.0266159	0.043749	0.043749	0.037362	0.037362	-0.0122455	-0.0122455	0.114498	0.114498	0.123532	0.123532	0.0662971	0.0662971	0.252615	0.252615	0.229437	0.229437	0.25364	0.25364	0.422754	0.422754	0.345207	0.345207	0.249332	0.249332	0.301549	0.301549	0.255255	0.255255	0.283729	0.283729	0.236513	0.236513	0.399763	0.426355	0.426355	0.554449
	SPP_RR5	0.176665	0.176665	0.302094	0.302094	0.0583154	0.0583154	0.136991	0.136991	0.00242959	0.00242959	-0.0266159	-0.0266159	0.043749	0.043749	0.037362	0.037362	-0.0122455	-0.0122455	0.114498	0.114498	0.123532	0.123532	0.0662971	0.0662971	0.252615	0.252615	0.229437	0.229437	0.25364	0.25364	0.422754	0.422754	0.345207	0.345207	0.249332	0.249332	0.301549	0.301549	0.255255	0.255255	0.283729	0.283729	0.236513	0.236513	0.399763	0.426355	0.426355	0.554449
	SPP_WC1	-0.0251274	-0.0251274	0.111363	0.111363	0.159971	0.159971	0.013142	0.013142	0.198629	0.198629	0.134115	0.134115	0.219162	0.219162	0.171809	0.171809	0.204749	0.204749	0.191695	0.191695	0.273996	0.273996	0.282231	0.282231	0.209142	0.209142	0.0777772	0.0777772	0.0564481	0.0564481	0.253647	0.253647	0.058051	0.058051	0.156283	0.156283	0.442206	0.442206	0.445375	0.445375	0.376388	0.376388	0.371863	0.371863	0.380012	0.320689	0.320689	0.442158
	SPP_WC1	-0.0251274	-0.0251274	0.111363	0.111363	0.159971	0.159971	0.013142	0.013142	0.198629	0.198629	0.134115	0.134115	0.219162	0.219162	0.171809	0.171809	0.204749	0.204749	0.191695	0.191695	0.273996	0.273996	0.282231	0.282231	0.209142	0.209142	0.0777772	0.0777772	0.0564481	0.0564481	0.253647	0.253647	0.058051	0.058051	0.156283	0.156283	0.442206	0.442206	0.445375	0.445375	0.376388	0.376388	0.371863	0.371863	0.380012	0.320689	0.320689	0.442158
	SPP_WC2	0.153994	0.153994	0.117805	0.117805	0.174345	0.174345	0.0747773	0.0747773	0.276767	0.276767	0.155161	0.155161	0.302591	0.302591	0.212887	0.212887	0.168594	0.168594	0.191981	0.191981	0.203964	0.203964	0.271452	0.271452	0.331082	0.331082	0.26913	0.26913	0.210936	0.210936	0.196384	0.196384	0.169434	0.169434	0.130838	0.130838	0.403339	0.403339	0.305638	0.305638	0.307005	0.307005	0.261963	0.261963	0.380579	0.359771	0.359771	0.376624
	SPP_WC2	0.153994	0.153994	0.117805	0.117805	0.174345	0.174345	0.0747773	0.0747773	0.276767	0.276767	0.155161	0.155161	0.302591	0.302591	0.212887	0.212887	0.168594	0.168594	0.191981	0.191981	0.203964	0.203964	0.271452	0.271452	0.331082	0.331082	0.26913	0.26913	0.210936	0.210936	0.196384	0.196384	0.169434	0.169434	0.130838	0.130838	0.403339	0.403339	0.305638	0.305638	0.307005	0.307005	0.261963	0.261963	0.380579	0.359771	0.359771	0.376624
	SPP_WC3	0.0133145	0.0133145	0.193517	0.193517	0.162493	0.162493	0.0846594	0.0846594	0.187007	0.187007	0.123734	0.123734	0.211502	0.211502	0.238584	0.238584	0.22513	0.22513	0.252835	0.252835	0.340985	0.340985	0.352052	0.352052	0.326681	0.326681	0.274586	0.274586	0.212624	0.212624	0.33224	0.33224	0.207424	0.207424	0.159621	0.159621	0.260438	0.260438	0.215804	0.215804	0.29006	0.29006	0.360568	0.360568	0.316482	0.351214	0.351214	0.459459
	SPP_WC3	0.0133145	0.0133145	0.193517	0.193517	0.162493	0.162493	0.0846594	0.0846594	0.187007	0.187007	0.123734	0.123734	0.211502	0.211502	0.238584	0.238584	0.22513	0.22513	0.252835	0.252835	0.340985	0.340985	0.352052	0.352052	0.326681	0.326681	0.274586	0.274586	0.212624	0.212624	0.33224	0.33224	0.207424	0.207424	0.159621	0.159621	0.260438	0.260438	0.215804	0.215804	0.29006	0.29006	0.360568	0.360568	0.316482	0.351214	0.351214	0.459459
	SPP_WC4	0.231069	0.231069	0.385306	0.385306	0.251139	0.251139	0.160221	0.160221	0.119408	0.119408	0.165865	0.165865	0.261832	0.261832	0.330579	0.330579	0.18115	0.18115	0.215885	0.215885	0.224639	0.224639	0.265007	0.265007	0.2673	0.2673	0.223946	0.223946	0.280222	0.280222	0.404923	0.404923	0.249452	0.249452	0.246128	0.246128	0.468523	0.468523	0.455941	0.455941	0.425928	0.425928	0.428517	0.428517	0.479849	0.320259	0.320259	0.449339
	SPP_WC4	0.231069	0.231069	0.385306	0.385306	0.251139	0.251139	0.160221	0.160221	0.119408	0.119408	0.165865	0.165865	0.261832	0.261832	0.330579	0.330579	0.18115	0.18115	0.215885	0.215885	0.224639	0.224639	0.265007	0.265007	0.2673	0.2673	0.223946	0.223946	0.280222	0.280222	0.404923	0.404923	0.249452	0.249452	0.246128	0.246128	0.468523	0.468523	0.455941	0.455941	0.425928	0.425928	0.428517	0.428517	0.479849	0.320259	0.320259	0.449339
	SPS_BS1	0.142957	0.142957	0.219652	0.219652	0.133452	0.133452	0.115344	0.115344	0.0617564	0.0617564	0.140533	0.140533	0.137189	0.137189	0.179195	0.179195	0.0560106	0.0560106	0.141775	0.141775	0.0681456	0.0681456	0.157369	0.157369	0.131493	0.131493	0.201123	0.201123	0.178344	0.178344	0.360422	0.360422	0.224046	0.224046	0.128785	0.128785	0.252423	0.252423	0.195653	0.195653	0.284642	0.284642	0.248094	0.248094	0.275915	0.27987	0.27987	0.341027
	SPS_BS1	0.142957	0.142957	0.219652	0.219652	0.133452	0.133452	0.115344	0.115344	0.0617564	0.0617564	0.140533	0.140533	0.137189	0.137189	0.179195	0.179195	0.0560106	0.0560106	0.141775	0.141775	0.0681456	0.0681456	0.157369	0.157369	0.131493	0.131493	0.201123	0.201123	0.178344	0.178344	0.360422	0.360422	0.224046	0.224046	0.128785	0.128785	0.252423	0.252423	0.195653	0.195653	0.284642	0.284642	0.248094	0.248094	0.275915	0.27987	0.27987	0.341027
	SPS_BS2	0.120603	0.120603	0.208739	0.208739	0.0539184	0.0539184	0.0655568	0.0655568	0.0692527	0.0692527	0.140916	0.140916	0.168708	0.168708	0.214138	0.214138	0.044564	0.044564	0.102675	0.102675	0.0651528	0.0651528	0.121057	0.121057	0.0778316	0.0778316	0.170164	0.170164	0.127306	0.127306	0.336612	0.336612	0.184142	0.184142	0.0616005	0.0616005	0.251541	0.251541	0.208949	0.208949	0.301369	0.301369	0.247532	0.247532	0.372002	0.400272	0.400272	0.366307
	SPS_BS2	0.120603	0.120603	0.208739	0.208739	0.0539184	0.0539184	0.0655568	0.0655568	0.0692527	0.0692527	0.140916	0.140916	0.168708	0.168708	0.214138	0.214138	0.044564	0.044564	0.102675	0.102675	0.0651528	0.0651528	0.121057	0.121057	0.0778316	0.0778316	0.170164	0.170164	0.127306	0.127306	0.336612	0.336612	0.184142	0.184142	0.0616005	0.0616005	0.251541	0.251541	0.208949	0.208949	0.301369	0.301369	0.247532	0.247532	0.372002	0.400272	0.400272	0.366307
	SPS_BS3	0.262929	0.262929	0.235242	0.235242	0.0508122	0.0508122	0.099445	0.099445	0.134892	0.134892	0.0676355	0.0676355	0.0704546	0.0704546	0.0629309	0.0629309	0.0671699	0.0671699	0.234404	0.234404	0.0613994	0.0613994	0.114084	0.114084	0.120038	0.120038	0.282056	0.282056	0.180619	0.180619	0.331174	0.331174	0.234603	0.234603	0.128693	0.128693	0.23705	0.23705	0.116262	0.116262	0.227122	0.227122	0.295273	0.295273	0.305921	0.445416	0.445416	0.320494
	SPS_BS3	0.262929	0.262929	0.235242	0.235242	0.0508122	0.0508122	0.099445	0.099445	0.134892	0.134892	0.0676355	0.0676355	0.0704546	0.0704546	0.0629309	0.0629309	0.0671699	0.0671699	0.234404	0.234404	0.0613994	0.0613994	0.114084	0.114084	0.120038	0.120038	0.282056	0.282056	0.180619	0.180619	0.331174	0.331174	0.234603	0.234603	0.128693	0.128693	0.23705	0.23705	0.116262	0.116262	0.227122	0.227122	0.295273	0.295273	0.305921	0.445416	0.445416	0.320494
	SPS_IMT1	0.270822	0.270822	0.296988	0.296988	0.158797	0.158797	0.275093	0.275093	0.134314	0.134314	0.202104	0.202104	0.23151	0.23151	0.280926	0.280926	0.125704	0.125704	0.169645	0.169645	0.185206	0.185206	0.149493	0.149493	0.213721	0.213721	0.49914	0.49914	0.361857	0.361857	0.287847	0.287847	0.272608	0.272608	0.144563	0.144563	0.286369	0.286369	0.150929	0.150929	0.380801	0.380801	0.294599	0.294599	0.119992	0.210555	0.210555	0.195754
	SPS_IMT1	0.270822	0.270822	0.296988	0.296988	0.158797	0.158797	0.275093	0.275093	0.134314	0.134314	0.202104	0.202104	0.23151	0.23151	0.280926	0.280926	0.125704	0.125704	0.169645	0.169645	0.185206	0.185206	0.149493	0.149493	0.213721	0.213721	0.49914	0.49914	0.361857	0.361857	0.287847	0.287847	0.272608	0.272608	0.144563	0.144563	0.286369	0.286369	0.150929	0.150929	0.380801	0.380801	0.294599	0.294599	0.119992	0.210555	0.210555	0.195754
	SPS_IMT2	0.172488	0.172488	0.212428	0.212428	0.165958	0.165958	0.144103	0.144103	0.251448	0.251448	0.307507	0.307507	0.397033	0.397033	0.38228	0.38228	0.167976	0.167976	0.230345	0.230345	0.284213	0.284213	0.201603	0.201603	0.194471	0.194471	0.368686	0.368686	0.260467	0.260467	0.293187	0.293187	0.25772	0.25772	0.229683	0.229683	0.268471	0.268471	0.151474	0.151474	0.382706	0.382706	0.158541	0.158541	0.275896	0.247939	0.247939	0.279159
	SPS_IMT2	0.172488	0.172488	0.212428	0.212428	0.165958	0.165958	0.144103	0.144103	0.251448	0.251448	0.307507	0.307507	0.397033	0.397033	0.38228	0.38228	0.167976	0.167976	0.230345	0.230345	0.284213	0.284213	0.201603	0.201603	0.194471	0.194471	0.368686	0.368686	0.260467	0.260467	0.293187	0.293187	0.25772	0.25772	0.229683	0.229683	0.268471	0.268471	0.151474	0.151474	0.382706	0.382706	0.158541	0.158541	0.275896	0.247939	0.247939	0.279159
	SPS_IMT3	0.202225	0.202225	0.161723	0.161723	0.0613011	0.0613011	0.0775292	0.0775292	0.194893	0.194893	0.294257	0.294257	0.233622	0.233622	0.236661	0.236661	0.0783656	0.0783656	0.286938	0.286938	0.149737	0.149737	0.149965	0.149965	0.175766	0.175766	0.330599	0.330599	0.253119	0.253119	0.337933	0.337933	0.267325	0.267325	0.159379	0.159379	0.242337	0.242337	0.145608	0.145608	0.318689	0.318689	0.19183	0.19183	0.332765	0.274238	0.274238	0.267738
	SPS_IMT3	0.202225	0.202225	0.161723	0.161723	0.0613011	0.0613011	0.0775292	0.0775292	0.194893	0.194893	0.294257	0.294257	0.233622	0.233622	0.236661	0.236661	0.0783656	0.0783656	0.286938	0.286938	0.149737	0.149737	0.149965	0.149965	0.175766	0.175766	0.330599	0.330599	0.253119	0.253119	0.337933	0.337933	0.267325	0.267325	0.159379	0.159379	0.242337	0.242337	0.145608	0.145608	0.318689	0.318689	0.19183	0.19183	0.332765	0.274238	0.274238	0.267738
	SPS_ISE1	0.264762	0.264762	0.184089	0.184089	0.0894956	0.0894956	0.0674644	0.0674644	0.207661	0.207661	0.212317	0.212317	0.299519	0.299519	0.335852	0.335852	0.201084	0.201084	0.212405	0.212405	0.15808	0.15808	0.165744	0.165744	0.176666	0.176666	0.116571	0.116571	0.139916	0.139916	0.347971	0.347971	0.170097	0.170097	0.0994925	0.0994925	0.225152	0.225152	0.160421	0.160421	0.163116	0.163116	0.197334	0.197334	0.407901	0.268643	0.268643	0.316203
	SPS_ISE1	0.264762	0.264762	0.184089	0.184089	0.0894956	0.0894956	0.0674644	0.0674644	0.207661	0.207661	0.212317	0.212317	0.299519	0.299519	0.335852	0.335852	0.201084	0.201084	0.212405	0.212405	0.15808	0.15808	0.165744	0.165744	0.176666	0.176666	0.116571	0.116571	0.139916	0.139916	0.347971	0.347971	0.170097	0.170097	0.0994925	0.0994925	0.225152	0.225152	0.160421	0.160421	0.163116	0.163116	0.197334	0.197334	0.407901	0.268643	0.268643	0.316203
	SPS_ISE2	0.269458	0.269458	0.225429	0.225429	0.0186802	0.0186802	0.0916361	0.0916361	0.134559	0.134559	0.144745	0.144745	0.248233	0.248233	0.310481	0.310481	0.133842	0.133842	0.171375	0.171375	0.105998	0.105998	0.130125	0.130125	0.0596597	0.0596597	0.115279	0.115279	0.13445	0.13445	0.341654	0.341654	0.130169	0.130169	0.148224	0.148224	0.299145	0.299145	0.210571	0.210571	0.156122	0.156122	0.149925	0.149925	0.345678	0.270029	0.270029	0.271262
	SPS_ISE2	0.269458	0.269458	0.225429	0.225429	0.0186802	0.0186802	0.0916361	0.0916361	0.134559	0.134559	0.144745	0.144745	0.248233	0.248233	0.310481	0.310481	0.133842	0.133842	0.171375	0.171375	0.105998	0.105998	0.130125	0.130125	0.0596597	0.0596597	0.115279	0.115279	0.13445	0.13445	0.341654	0.341654	0.130169	0.130169	0.148224	0.148224	0.299145	0.299145	0.210571	0.210571	0.156122	0.156122	0.149925	0.149925	0.345678	0.270029	0.270029	0.271262
	SPS_ISE3	0.304315	0.304315	0.296861	0.296861	0.201484	0.201484	0.223757	0.223757	0.282901	0.282901	0.290404	0.290404	0.307244	0.307244	0.348656	0.348656	0.262954	0.262954	0.343606	0.343606	0.214546	0.214546	0.171387	0.171387	0.164144	0.164144	0.217852	0.217852	0.256618	0.256618	0.347579	0.347579	0.260259	0.260259	0.241805	0.241805	0.275121	0.275121	0.220237	0.220237	0.210707	0.210707	0.210467	0.210467	0.307743	0.25224	0.25224	0.366104
	SPS_ISE3	0.304315	0.304315	0.296861	0.296861	0.201484	0.201484	0.223757	0.223757	0.282901	0.282901	0.290404	0.290404	0.307244	0.307244	0.348656	0.348656	0.262954	0.262954	0.343606	0.343606	0.214546	0.214546	0.171387	0.171387	0.164144	0.164144	0.217852	0.217852	0.256618	0.256618	0.347579	0.347579	0.260259	0.260259	0.241805	0.241805	0.275121	0.275121	0.220237	0.220237	0.210707	0.210707	0.210467	0.210467	0.307743	0.25224	0.25224	0.366104
	SPS_PE1	0.212391	0.212391	0.206737	0.206737	0.0652041	0.0652041	0.0457587	0.0457587	0.105062	0.105062	0.0784041	0.0784041	0.0876505	0.0876505	0.166966	0.166966	0.0129388	0.0129388	0.0948669	0.0948669	0.133484	0.133484	0.169236	0.169236	0.0219984	0.0219984	0.0743107	0.0743107	0.0321638	0.0321638	0.138722	0.138722	0.0272516	0.0272516	-0.00412604	-0.00412604	0.190404	0.190404	0.150173	0.150173	0.069775	0.069775	0.239011	0.239011	0.375371	0.394541	0.394541	0.354465
	SPS_PE1	0.212391	0.212391	0.206737	0.206737	0.0652041	0.0652041	0.0457587	0.0457587	0.105062	0.105062	0.0784041	0.0784041	0.0876505	0.0876505	0.166966	0.166966	0.0129388	0.0129388	0.0948669	0.0948669	0.133484	0.133484	0.169236	0.169236	0.0219984	0.0219984	0.0743107	0.0743107	0.0321638	0.0321638	0.138722	0.138722	0.0272516	0.0272516	-0.00412604	-0.00412604	0.190404	0.190404	0.150173	0.150173	0.069775	0.069775	0.239011	0.239011	0.375371	0.394541	0.394541	0.354465
	SPS_PE2	0.121184	0.121184	0.191447	0.191447	-0.0384819	-0.0384819	-0.113346	-0.113346	-0.0142709	-0.0142709	0.0447351	0.0447351	0.0611858	0.0611858	0.138414	0.138414	-0.0476927	-0.0476927	0.100458	0.100458	0.00963345	0.00963345	0.0339437	0.0339437	0.0701752	0.0701752	0.135494	0.135494	0.0224344	0.0224344	0.196574	0.196574	0.0936601	0.0936601	0.0166677	0.0166677	0.0839038	0.0839038	0.0422509	0.0422509	0.0828933	0.0828933	0.27724	0.27724	0.414563	0.316941	0.316941	0.231358
	SPS_PE2	0.121184	0.121184	0.191447	0.191447	-0.0384819	-0.0384819	-0.113346	-0.113346	-0.0142709	-0.0142709	0.0447351	0.0447351	0.0611858	0.0611858	0.138414	0.138414	-0.0476927	-0.0476927	0.100458	0.100458	0.00963345	0.00963345	0.0339437	0.0339437	0.0701752	0.0701752	0.135494	0.135494	0.0224344	0.0224344	0.196574	0.196574	0.0936601	0.0936601	0.0166677	0.0166677	0.0839038	0.0839038	0.0422509	0.0422509	0.0828933	0.0828933	0.27724	0.27724	0.414563	0.316941	0.316941	0.231358
	SPS_PE3	0.184417	0.184417	0.346892	0.346892	0.00378419	0.00378419	0.0842474	0.0842474	0.0498021	0.0498021	0.111433	0.111433	0.12895	0.12895	0.175732	0.175732	0.0708741	0.0708741	0.127252	0.127252	0.1041	0.1041	0.101307	0.101307	0.184379	0.184379	0.320687	0.320687	0.247329	0.247329	0.361849	0.361849	0.274149	0.274149	0.250057	0.250057	0.235474	0.235474	0.23493	0.23493	0.269277	0.269277	0.250555	0.250555	0.395619	0.284001	0.284001	0.338048
	SPS_PE3	0.184417	0.184417	0.346892	0.346892	0.00378419	0.00378419	0.0842474	0.0842474	0.0498021	0.0498021	0.111433	0.111433	0.12895	0.12895	0.175732	0.175732	0.0708741	0.0708741	0.127252	0.127252	0.1041	0.1041	0.101307	0.101307	0.184379	0.184379	0.320687	0.320687	0.247329	0.247329	0.361849	0.361849	0.274149	0.274149	0.250057	0.250057	0.235474	0.235474	0.23493	0.23493	0.269277	0.269277	0.250555	0.250555	0.395619	0.284001	0.284001	0.338048
	SPS_PPF1	0.189196	0.189196	0.168375	0.168375	0.168075	0.168075	0.0106723	0.0106723	0.180979	0.180979	0.215528	0.215528	0.209251	0.209251	0.221192	0.221192	0.099996	0.099996	0.280373	0.280373	0.163706	0.163706	0.250637	0.250637	0.0693702	0.0693702	0.129971	0.129971	0.117645	0.117645	0.220509	0.220509	0.0634922	0.0634922	0.0495784	0.0495784	0.218315	0.218315	0.208127	0.208127	0.266732	0.266732	0.311663	0.311663	0.271848	0.227147	0.227147	0.245861
	SPS_PPF1	0.189196	0.189196	0.168375	0.168375	0.168075	0.168075	0.0106723	0.0106723	0.180979	0.180979	0.215528	0.215528	0.209251	0.209251	0.221192	0.221192	0.099996	0.099996	0.280373	0.280373	0.163706	0.163706	0.250637	0.250637	0.0693702	0.0693702	0.129971	0.129971	0.117645	0.117645	0.220509	0.220509	0.0634922	0.0634922	0.0495784	0.0495784	0.218315	0.218315	0.208127	0.208127	0.266732	0.266732	0.311663	0.311663	0.271848	0.227147	0.227147	0.245861
	SPS_PPF2	0.282461	0.282461	0.355893	0.355893	0.247865	0.247865	0.226764	0.226764	0.0846408	0.0846408	0.151412	0.151412	0.108097	0.108097	0.159387	0.159387	0.0150293	0.0150293	0.203664	0.203664	0.122258	0.122258	0.206628	0.206628	0.175625	0.175625	0.250638	0.250638	0.260048	0.260048	0.287767	0.287767	0.268562	0.268562	0.0808555	0.0808555	0.221349	0.221349	0.214465	0.214465	0.387975	0.387975	0.344993	0.344993	0.317494	0.260902	0.260902	0.311668
	SPS_PPF2	0.282461	0.282461	0.355893	0.355893	0.247865	0.247865	0.226764	0.226764	0.0846408	0.0846408	0.151412	0.151412	0.108097	0.108097	0.159387	0.159387	0.0150293	0.0150293	0.203664	0.203664	0.122258	0.122258	0.206628	0.206628	0.175625	0.175625	0.250638	0.250638	0.260048	0.260048	0.287767	0.287767	0.268562	0.268562	0.0808555	0.0808555	0.221349	0.221349	0.214465	0.214465	0.387975	0.387975	0.344993	0.344993	0.317494	0.260902	0.260902	0.311668
	SPS_PPF3	0.149647	0.149647	0.186479	0.186479	0.292448	0.292448	0.145045	0.145045	0.197787	0.197787	0.347501	0.347501	0.25156	0.25156	0.302634	0.302634	0.183997	0.183997	0.357089	0.357089	0.207254	0.207254	0.336389	0.336389	0.117208	0.117208	0.236538	0.236538	0.222867	0.222867	0.314861	0.314861	0.134243	0.134243	0.0779901	0.0779901	0.141111	0.141111	0.145165	0.145165	0.309393	0.309393	0.250733	0.250733	0.174441	0.125856	0.125856	0.266958
	SPS_PPF3	0.149647	0.149647	0.186479	0.186479	0.292448	0.292448	0.145045	0.145045	0.197787	0.197787	0.347501	0.347501	0.25156	0.25156	0.302634	0.302634	0.183997	0.183997	0.357089	0.357089	0.207254	0.207254	0.336389	0.336389	0.117208	0.117208	0.236538	0.236538	0.222867	0.222867	0.314861	0.314861	0.134243	0.134243	0.0779901	0.0779901	0.141111	0.141111	0.145165	0.145165	0.309393	0.309393	0.250733	0.250733	0.174441	0.125856	0.125856	0.266958
	SPS_SUS1	0.130878	0.130878	0.345988	0.345988	0.177706	0.177706	0.187145	0.187145	0.261693	0.261693	0.266666	0.266666	0.271092	0.271092	0.342345	0.342345	0.18543	0.18543	0.173913	0.173913	0.211753	0.211753	0.219505	0.219505	0.224237	0.224237	0.312007	0.312007	0.317772	0.317772	0.422476	0.422476	0.277548	0.277548	0.274415	0.274415	0.277979	0.277979	0.29106	0.29106	0.410139	0.410139	0.324762	0.324762	0.327352	0.361001	0.361001	0.452468
	SPS_SUS1	0.130878	0.130878	0.345988	0.345988	0.177706	0.177706	0.187145	0.187145	0.261693	0.261693	0.266666	0.266666	0.271092	0.271092	0.342345	0.342345	0.18543	0.18543	0.173913	0.173913	0.211753	0.211753	0.219505	0.219505	0.224237	0.224237	0.312007	0.312007	0.317772	0.317772	0.422476	0.422476	0.277548	0.277548	0.274415	0.274415	0.277979	0.277979	0.29106	0.29106	0.410139	0.410139	0.324762	0.324762	0.327352	0.361001	0.361001	0.452468
	SPS_SUS2	0.06586	0.06586	0.180293	0.180293	0.295633	0.295633	0.18481	0.18481	0.364807	0.364807	0.33781	0.33781	0.350554	0.350554	0.351447	0.351447	0.347076	0.347076	0.2985	0.2985	0.337175	0.337175	0.388822	0.388822	0.349726	0.349726	0.24827	0.24827	0.251641	0.251641	0.318749	0.318749	0.202202	0.202202	0.150452	0.150452	0.161965	0.161965	0.234359	0.234359	0.316152	0.316152	0.320489	0.320489	0.305347	0.360414	0.360414	0.424189
	SPS_SUS2	0.06586	0.06586	0.180293	0.180293	0.295633	0.295633	0.18481	0.18481	0.364807	0.364807	0.33781	0.33781	0.350554	0.350554	0.351447	0.351447	0.347076	0.347076	0.2985	0.2985	0.337175	0.337175	0.388822	0.388822	0.349726	0.349726	0.24827	0.24827	0.251641	0.251641	0.318749	0.318749	0.202202	0.202202	0.150452	0.150452	0.161965	0.161965	0.234359	0.234359	0.316152	0.316152	0.320489	0.320489	0.305347	0.360414	0.360414	0.424189
	SPS_SUS3	0.136047	0.136047	0.334229	0.334229	0.260665	0.260665	0.267488	0.267488	0.190354	0.190354	0.197961	0.197961	0.232674	0.232674	0.215365	0.215365	0.195311	0.195311	0.239572	0.239572	0.241848	0.241848	0.342639	0.342639	0.376622	0.376622	0.412155	0.412155	0.42974	0.42974	0.419359	0.419359	0.377605	0.377605	0.20825	0.20825	0.25457	0.25457	0.217199	0.217199	0.402509	0.402509	0.26061	0.26061	0.312598	0.373255	0.373255	0.416387
	SPS_SUS3	0.136047	0.136047	0.334229	0.334229	0.260665	0.260665	0.267488	0.267488	0.190354	0.190354	0.197961	0.197961	0.232674	0.232674	0.215365	0.215365	0.195311	0.195311	0.239572	0.239572	0.241848	0.241848	0.342639	0.342639	0.376622	0.376622	0.412155	0.412155	0.42974	0.42974	0.419359	0.419359	0.377605	0.377605	0.20825	0.20825	0.25457	0.25457	0.217199	0.217199	0.402509	0.402509	0.26061	0.26061	0.312598	0.373255	0.373255	0.416387
	Model Implied Saturated Correlation Matrix
		ECON4	ECON4	ECON6	ECON6	ECON7	ECON7	ECON8	ECON8	ENV1	ENV1	ENV2	ENV2	ENV3	ENV3	ENV4	ENV4	ENV5	ENV5	ENV6	ENV6	ENV7	ENV7	ENV8	ENV8	SOC1	SOC1	SOC2	SOC2	SOC3	SOC3	SOC4	SOC4	SOC5	SOC5	SOC6	SOC6	SPP_MC1	SPP_MC1	SPP_MC2	SPP_MC2	SPP_MC3	SPP_MC3	SPP_MC4	SPP_MC4	SPP_MC5	SPP_RR1	SPP_RR1	SPP_RR2
	ECON4	1	0.217047	0.242632	0.258349	0.23064	0.253726	0.246235	0.236228	0.299487	0.287948	0.30033	0.285841	0.320047	0.314285	0.314979	0.30875	0.325764	0.317136	0.306569	0.324378	0.298514	0.307309	0.296166	0.313565	0.245804	0.269131	0.298097	0.29578	0.312724	0.301513	0.265591	0.27247	0.29994	0.272711	0.250799	0.263472	0.138187	0.127125	0.150203	0.125514	0.138676	0.116587	0.126218	0.115545	0.114891	0.119352	0.12538	0.128415
	ECON4	0.217047	1	0.525917	0.323176	0.499924	0.317394	0.533727	0.295505	0.292905	0.360202	0.293729	0.357566	0.313012	0.393148	0.308056	0.386224	0.318603	0.396715	0.299831	0.405774	0.291953	0.384422	0.289656	0.392247	0.290958	0.336664	0.352857	0.369999	0.370171	0.377171	0.31438	0.340841	0.355038	0.341142	0.29687	0.329585	0.240016	0.178066	0.260887	0.175808	0.240865	0.163304	0.219227	0.161844	0.199554	0.164529	0.175622	0.177023
	ECON6	0.242632	0.525917	1	0.36127	0.558852	0.354806	0.596639	0.330337	0.32743	0.402661	0.328352	0.399714	0.349908	0.43949	0.344368	0.43175	0.356158	0.443478	0.335173	0.453604	0.326366	0.429735	0.323799	0.438483	0.325254	0.376348	0.39445	0.413613	0.413804	0.42163	0.351437	0.381017	0.396888	0.381354	0.331863	0.368435	0.268308	0.199055	0.291639	0.196531	0.269257	0.182553	0.245068	0.180922	0.223076	0.183923	0.196323	0.19789
	ECON6	0.258349	0.323176	0.36127	1	0.343415	0.37779	0.366635	0.351736	0.445927	0.428744	0.447182	0.425607	0.476539	0.467959	0.468993	0.459718	0.485051	0.472205	0.456472	0.482987	0.444478	0.457573	0.440981	0.466887	0.365994	0.400727	0.443857	0.440406	0.465635	0.448942	0.395456	0.405698	0.4466	0.406058	0.373431	0.392301	0.205756	0.189285	0.223648	0.186886	0.206484	0.173594	0.187934	0.172042	0.171069	0.177711	0.186687	0.191205
	ECON7	0.23064	0.499924	0.558852	0.343415	1	0.33727	0.567151	0.314011	0.311248	0.38276	0.312124	0.379959	0.332614	0.417769	0.327348	0.410411	0.338556	0.421559	0.318608	0.431185	0.310236	0.408496	0.307795	0.416812	0.309179	0.357747	0.374955	0.39317	0.393353	0.400792	0.334068	0.362186	0.377272	0.362506	0.315461	0.350226	0.255047	0.189217	0.277225	0.186818	0.255949	0.173531	0.232956	0.17198	0.212051	0.174833	0.18662	0.188109
	ECON7	0.253726	0.317394	0.354806	0.37779	0.33727	1	0.360075	0.345442	0.437947	0.421073	0.43918	0.417991	0.468012	0.459586	0.460602	0.451492	0.476372	0.463756	0.448304	0.474345	0.436524	0.449385	0.43309	0.458533	0.359445	0.393557	0.435915	0.432525	0.457304	0.440909	0.38838	0.398439	0.438609	0.398792	0.366749	0.385282	0.202075	0.185898	0.219646	0.183542	0.202789	0.170488	0.184571	0.168964	0.168008	0.174531	0.183347	0.187784
	ECON8	0.246235	0.533727	0.596639	0.366635	0.567151	0.360075	1	0.335242	0.332292	0.40864	0.333228	0.40565	0.355104	0.446016	0.349481	0.438161	0.361447	0.450063	0.34015	0.460339	0.331213	0.436117	0.328607	0.444994	0.330084	0.381936	0.400307	0.419754	0.419949	0.427891	0.356656	0.386675	0.402781	0.387017	0.336791	0.373906	0.272292	0.202011	0.295969	0.19945	0.273255	0.185264	0.248707	0.183608	0.226389	0.186654	0.199238	0.200828
	ECON8	0.236228	0.295505	0.330337	0.351736	0.314011	0.345442	0.335242	1	0.407745	0.392034	0.408892	0.389165	0.435736	0.427891	0.428837	0.420355	0.44352	0.431774	0.417387	0.441632	0.40642	0.418394	0.403222	0.426911	0.334656	0.366415	0.405852	0.402697	0.425766	0.410502	0.361596	0.370961	0.408361	0.37129	0.341456	0.358711	0.188139	0.173078	0.204498	0.170884	0.188804	0.15873	0.171843	0.157311	0.156422	0.162495	0.170703	0.174834
	ENV1	0.299487	0.292905	0.32743	0.445927	0.311248	0.437947	0.332292	0.407745	1	0.497016	0.682503	0.493379	0.72731	0.542475	0.715793	0.532921	0.740301	0.547398	0.696682	0.559897	0.678377	0.530435	0.673039	0.541233	0.279838	0.464537	0.339372	0.510534	0.356024	0.52043	0.302365	0.4703	0.34147	0.470717	0.285524	0.45477	0.213199	0.179503	0.231737	0.177228	0.213953	0.164623	0.194732	0.163151	0.177257	0.121298	0.17704	0.130509
	ENV1	0.287948	0.360202	0.402661	0.428744	0.38276	0.421073	0.40864	0.392034	0.497016	1	0.498415	0.474368	0.531136	0.521573	0.522726	0.512387	0.540623	0.526306	0.508769	0.538323	0.495401	0.509997	0.491503	0.520378	0.407926	0.446638	0.494709	0.490863	0.518983	0.500377	0.440763	0.452179	0.497767	0.452579	0.416214	0.437247	0.22933	0.210971	0.249271	0.208297	0.230141	0.193482	0.209466	0.191753	0.190669	0.198071	0.208076	0.213112
	ENV2	0.30033	0.293729	0.328352	0.447182	0.312124	0.43918	0.333228	0.408892	0.682503	0.498415	1	0.494767	0.729357	0.544002	0.717808	0.534421	0.742385	0.548938	0.698643	0.561472	0.680286	0.531928	0.674933	0.542756	0.280626	0.465845	0.340327	0.511971	0.357026	0.521895	0.303216	0.471624	0.342431	0.472041	0.286328	0.45605	0.213799	0.180009	0.232389	0.177727	0.214555	0.165086	0.19528	0.163611	0.177756	0.121639	0.177538	0.130876
	ENV2	0.285841	0.357566	0.399714	0.425607	0.379959	0.417991	0.40565	0.389165	0.493379	0.474368	0.494767	1	0.527249	0.517756	0.5189	0.508637	0.536667	0.522454	0.505046	0.534383	0.491776	0.506265	0.487907	0.51657	0.40494	0.443369	0.491089	0.487271	0.515185	0.496716	0.437538	0.44887	0.494124	0.449267	0.413168	0.434047	0.227651	0.209428	0.247447	0.206773	0.228456	0.192066	0.207933	0.190349	0.189273	0.196621	0.206553	0.211552
	ENV3	0.320047	0.313012	0.349908	0.476539	0.332614	0.468012	0.355104	0.435736	0.72731	0.531136	0.729357	0.527249	1	0.579716	0.764932	0.569506	0.791122	0.584976	0.744509	0.598333	0.724947	0.566849	0.719243	0.578388	0.299049	0.496427	0.36267	0.545582	0.380465	0.556157	0.323122	0.502586	0.364911	0.503031	0.305125	0.48599	0.227834	0.191826	0.247646	0.189394	0.22864	0.175924	0.2081	0.174352	0.189426	0.129625	0.189193	0.139468
	ENV3	0.314285	0.393148	0.43949	0.467959	0.417769	0.459586	0.446016	0.427891	0.542475	0.521573	0.544002	0.517756	0.579716	1	0.570536	0.559252	0.590071	0.574444	0.555303	0.58756	0.540713	0.556643	0.536458	0.567974	0.445236	0.487489	0.539957	0.535759	0.566451	0.546144	0.481078	0.493537	0.543295	0.493974	0.454283	0.477239	0.250305	0.230268	0.27207	0.227349	0.25119	0.211179	0.228624	0.209291	0.208108	0.216187	0.227107	0.232604
	ENV4	0.314979	0.308056	0.344368	0.468993	0.327348	0.460602	0.349481	0.428837	0.715793	0.522726	0.717808	0.5189	0.764932	0.570536	1	0.560488	0.778596	0.575713	0.73272	0.588859	0.713468	0.557873	0.707854	0.56923	0.294314	0.488567	0.356927	0.536943	0.37444	0.547351	0.318006	0.494628	0.359133	0.495066	0.300294	0.478294	0.224227	0.188789	0.243725	0.186396	0.22502	0.173138	0.204805	0.171591	0.186426	0.127572	0.186198	0.13726
	ENV4	0.30875	0.386224	0.43175	0.459718	0.410411	0.451492	0.438161	0.420355	0.532921	0.512387	0.534421	0.508637	0.569506	0.559252	0.560488	1	0.579679	0.564327	0.545524	0.577212	0.53119	0.54684	0.527011	0.557971	0.437395	0.478904	0.530448	0.526323	0.556475	0.536526	0.472605	0.484845	0.533726	0.485274	0.446282	0.468835	0.245897	0.226212	0.267279	0.223345	0.246766	0.20746	0.224598	0.205605	0.204443	0.21238	0.223108	0.228507
	ENV5	0.325764	0.318603	0.356158	0.485051	0.338556	0.476372	0.361447	0.44352	0.740301	0.540623	0.742385	0.536667	0.791122	0.590071	0.778596	0.579679	1	0.595425	0.757807	0.609021	0.737896	0.576974	0.73209	0.588719	0.304391	0.505295	0.369148	0.555327	0.387261	0.566092	0.328894	0.511563	0.371429	0.512016	0.310576	0.494671	0.231904	0.195253	0.252069	0.192778	0.232724	0.179067	0.211817	0.177466	0.192809	0.13194	0.192573	0.141959
	ENV5	0.317136	0.396715	0.443478	0.472205	0.421559	0.463756	0.450063	0.431774	0.547398	0.526306	0.548938	0.522454	0.584976	0.574444	0.575713	0.564327	0.595425	1	0.560342	0.592892	0.545619	0.561694	0.541326	0.573128	0.449276	0.491913	0.544857	0.54062	0.571591	0.5511	0.485443	0.498015	0.548224	0.498456	0.458405	0.48157	0.252576	0.232357	0.274539	0.229412	0.253469	0.213095	0.230699	0.21119	0.209996	0.218149	0.229168	0.234714
	ENV6	0.306569	0.299831	0.335173	0.456472	0.318608	0.448304	0.34015	0.417387	0.696682	0.508769	0.698643	0.505046	0.744509	0.555303	0.73272	0.545524	0.757807	0.560342	1	0.573137	0.694418	0.542979	0.688955	0.554031	0.286456	0.475522	0.347397	0.522607	0.364443	0.532737	0.309515	0.481422	0.349544	0.481848	0.292276	0.465524	0.21824	0.183748	0.237217	0.181419	0.219012	0.168516	0.199337	0.167009	0.181449	0.124166	0.181226	0.133595
	ENV6	0.324378	0.405774	0.453604	0.482987	0.431185	0.474345	0.460339	0.441632	0.559897	0.538323	0.561472	0.534383	0.598333	0.58756	0.588859	0.577212	0.609021	0.592892	0.573137	1	0.558077	0.574519	0.553686	0.586214	0.459535	0.503145	0.557298	0.552965	0.584642	0.563683	0.496527	0.509387	0.560742	0.509838	0.468872	0.492566	0.258343	0.237663	0.280808	0.23465	0.259257	0.217961	0.235966	0.216012	0.214791	0.22313	0.234401	0.240074
	ENV7	0.298514	0.291953	0.326366	0.444478	0.310236	0.436524	0.331213	0.40642	0.678377	0.495401	0.680286	0.491776	0.724947	0.540713	0.713468	0.53119	0.737896	0.545619	0.694418	0.558077	1	0.528712	0.670852	0.539474	0.278929	0.463028	0.338269	0.508875	0.354867	0.518739	0.301383	0.468772	0.34036	0.469187	0.284597	0.453292	0.212506	0.17892	0.230984	0.176652	0.213257	0.164088	0.194099	0.162621	0.176681	0.120904	0.176465	0.130085
	ENV7	0.307309	0.384422	0.429735	0.457573	0.408496	0.449385	0.436117	0.418394	0.530435	0.509997	0.531928	0.506265	0.566849	0.556643	0.557873	0.54684	0.576974	0.561694	0.542979	0.574519	0.528712	1	0.524552	0.555368	0.435354	0.47667	0.527973	0.523868	0.553879	0.534022	0.4704	0.482583	0.531236	0.48301	0.4442	0.466647	0.24475	0.225157	0.266032	0.222303	0.245615	0.206492	0.22355	0.204646	0.203489	0.211389	0.222067	0.227441
	ENV8	0.296166	0.289656	0.323799	0.440981	0.307795	0.43309	0.328607	0.403222	0.673039	0.491503	0.674933	0.487907	0.719243	0.536458	0.707854	0.527011	0.73209	0.541326	0.688955	0.553686	0.670852	0.524552	1	0.53523	0.276734	0.459385	0.335608	0.504872	0.352075	0.514658	0.299012	0.465084	0.337682	0.465496	0.282358	0.449726	0.210834	0.177513	0.229167	0.175262	0.21158	0.162797	0.192572	0.161342	0.175291	0.119953	0.175076	0.129061
	ENV8	0.313565	0.392247	0.438483	0.466887	0.416812	0.458533	0.444994	0.426911	0.541233	0.520378	0.542756	0.51657	0.578388	0.567974	0.56923	0.557971	0.588719	0.573128	0.554031	0.586214	0.539474	0.555368	0.53523	1	0.444216	0.486373	0.538721	0.534532	0.565154	0.544893	0.479976	0.492407	0.54205	0.492843	0.453243	0.476146	0.249732	0.22974	0.271447	0.226828	0.250615	0.210695	0.228101	0.208812	0.207631	0.215692	0.226587	0.232071
	SOC1	0.245804	0.290958	0.325254	0.365994	0.309179	0.359445	0.330084	0.334656	0.279838	0.407926	0.280626	0.40494	0.299049	0.445236	0.294314	0.437395	0.304391	0.449276	0.286456	0.459535	0.278929	0.435354	0.276734	0.444216	1	0.381269	0.637641	0.419021	0.668928	0.427143	0.56811	0.385999	0.641582	0.38634	0.536468	0.373252	0.1848	0.212962	0.200869	0.210263	0.185453	0.195308	0.168793	0.193562	0.153646	0.255166	0.210039	0.274542
	SOC1	0.269131	0.336664	0.376348	0.400727	0.357747	0.393557	0.381936	0.366415	0.464537	0.446638	0.465845	0.443369	0.496427	0.487489	0.488567	0.478904	0.505295	0.491913	0.475522	0.503145	0.463028	0.47667	0.459385	0.486373	0.381269	1	0.462381	0.458786	0.485069	0.467679	0.411961	0.42263	0.465239	0.423004	0.389016	0.408674	0.214343	0.197185	0.232982	0.194685	0.215101	0.180839	0.195778	0.179222	0.178209	0.185127	0.194479	0.199185
	SOC2	0.298097	0.352857	0.39445	0.443857	0.374955	0.435915	0.400307	0.405852	0.339372	0.494709	0.340327	0.491089	0.36267	0.539957	0.356927	0.530448	0.369148	0.544857	0.347397	0.557298	0.338269	0.527973	0.335608	0.538721	0.637641	0.462381	1	0.508165	0.811239	0.518015	0.688971	0.468117	0.778075	0.468532	0.650598	0.452659	0.224115	0.258269	0.243603	0.254995	0.224907	0.236859	0.204703	0.234741	0.186333	0.309451	0.254724	0.332949
	SOC2	0.29578	0.369999	0.413613	0.440406	0.39317	0.432525	0.419754	0.402697	0.510534	0.490863	0.511971	0.487271	0.545582	0.535759	0.536943	0.526323	0.555327	0.54062	0.522607	0.552965	0.508875	0.523868	0.504872	0.534532	0.419021	0.458786	0.508165	1	0.533099	0.513987	0.452752	0.464478	0.511305	0.464889	0.427535	0.44914	0.235567	0.21671	0.256051	0.213962	0.2364	0.198745	0.215163	0.196968	0.195855	0.203458	0.213735	0.218908
	SOC3	0.312724	0.370171	0.413804	0.465635	0.393353	0.457304	0.419949	0.425766	0.356024	0.518983	0.357026	0.515185	0.380465	0.566451	0.37444	0.556475	0.387261	0.571591	0.364443	0.584642	0.354867	0.553879	0.352075	0.565154	0.668928	0.485069	0.811239	0.533099	1	0.543432	0.722777	0.491086	0.816253	0.491521	0.682521	0.47487	0.235111	0.270941	0.255556	0.267506	0.235943	0.24848	0.214747	0.246259	0.195476	0.324635	0.267222	0.349286
	SOC3	0.301513	0.377171	0.42163	0.448942	0.400792	0.440909	0.427891	0.410502	0.52043	0.500377	0.521895	0.496716	0.556157	0.546144	0.547351	0.536526	0.566092	0.5511	0.532737	0.563683	0.518739	0.534022	0.514658	0.544893	0.427143	0.467679	0.518015	0.513987	0.543432	1	0.461528	0.473481	0.521216	0.4739	0.435822	0.457846	0.240133	0.22091	0.261014	0.21811	0.240982	0.202597	0.219334	0.200786	0.199651	0.207402	0.217878	0.223151
	SOC4	0.265591	0.31438	0.351437	0.395456	0.334068	0.38838	0.356656	0.361596	0.302365	0.440763	0.303216	0.437538	0.323122	0.481078	0.318006	0.472605	0.328894	0.485443	0.309515	0.496527	0.301383	0.4704	0.299012	0.479976	0.56811	0.411961	0.688971	0.452752	0.722777	0.461528	1	0.417071	0.69323	0.417441	0.579653	0.403299	0.199676	0.230106	0.217039	0.227189	0.200382	0.21103	0.182381	0.209144	0.166014	0.275707	0.226948	0.296643
	SOC4	0.27247	0.340841	0.381017	0.405698	0.362186	0.398439	0.386675	0.370961	0.4703	0.452179	0.471624	0.44887	0.502586	0.493537	0.494628	0.484845	0.511563	0.498015	0.481422	0.509387	0.468772	0.482583	0.465084	0.492407	0.385999	0.42263	0.468117	0.464478	0.491086	0.473481	0.417071	1	0.471011	0.428252	0.393842	0.413744	0.217002	0.199631	0.235872	0.197101	0.21777	0.183082	0.198206	0.181446	0.18042	0.187424	0.196891	0.201656
	SOC5	0.29994	0.355038	0.396888	0.4466	0.377272	0.438609	0.402781	0.408361	0.34147	0.497767	0.342431	0.494124	0.364911	0.543295	0.359133	0.533726	0.371429	0.548224	0.349544	0.560742	0.34036	0.531236	0.337682	0.54205	0.641582	0.465239	0.778075	0.511305	0.816253	0.521216	0.69323	0.471011	1	0.471428	0.654619	0.455457	0.2255	0.259865	0.245108	0.256571	0.226298	0.238322	0.205968	0.236192	0.187485	0.311364	0.256298	0.335007
	SOC5	0.272711	0.341142	0.381354	0.406058	0.362506	0.398792	0.387017	0.37129	0.470717	0.452579	0.472041	0.449267	0.503031	0.493974	0.495066	0.485274	0.512016	0.498456	0.481848	0.509838	0.469187	0.48301	0.465496	0.492843	0.38634	0.423004	0.468532	0.464889	0.491521	0.4739	0.417441	0.428252	0.471428	1	0.39419	0.41411	0.217195	0.199808	0.236081	0.197275	0.217963	0.183244	0.198382	0.181606	0.18058	0.18759	0.197066	0.201835
	SOC6	0.250799	0.29687	0.331863	0.373431	0.315461	0.366749	0.336791	0.341456	0.285524	0.416214	0.286328	0.413168	0.305125	0.454283	0.300294	0.446282	0.310576	0.458405	0.292276	0.468872	0.284597	0.4442	0.282358	0.453243	0.536468	0.389016	0.650598	0.427535	0.682521	0.435822	0.579653	0.393842	0.654619	0.39419	1	0.380836	0.188555	0.21729	0.204951	0.214535	0.189222	0.199277	0.172223	0.197495	0.156768	0.260351	0.214307	0.280121
	SOC6	0.263472	0.329585	0.368435	0.392301	0.350226	0.385282	0.373906	0.358711	0.45477	0.437247	0.45605	0.434047	0.48599	0.477239	0.478294	0.468835	0.494671	0.48157	0.465524	0.492566	0.453292	0.466647	0.449726	0.476146	0.373252	0.408674	0.452659	0.44914	0.47487	0.457846	0.403299	0.413744	0.455457	0.41411	0.380836	1	0.209837	0.193039	0.228083	0.190592	0.210579	0.177036	0.191661	0.175454	0.174462	0.181235	0.19039	0.194997
	SPP_MC1	0.138187	0.240016	0.268308	0.205756	0.255047	0.202075	0.272292	0.188139	0.213199	0.22933	0.213799	0.227651	0.227834	0.250305	0.224227	0.245897	0.231904	0.252576	0.21824	0.258343	0.212506	0.24475	0.210834	0.249732	0.1848	0.214343	0.224115	0.235567	0.235111	0.240133	0.199676	0.217002	0.2255	0.217195	0.188555	0.209837	1	0.424142	0.667428	0.418765	0.616207	0.388981	0.560849	0.385504	0.51052	0.329116	0.418321	0.354108
	SPP_MC1	0.127125	0.178066	0.199055	0.189285	0.189217	0.185898	0.202011	0.173078	0.179503	0.210971	0.180009	0.209428	0.191826	0.230268	0.188789	0.226212	0.195253	0.232357	0.183748	0.237663	0.17892	0.225157	0.177513	0.22974	0.212962	0.197185	0.258269	0.21671	0.270941	0.22091	0.230106	0.199631	0.259865	0.199808	0.21729	0.193039	0.424142	1	0.461023	0.435471	0.425642	0.404499	0.387404	0.400883	0.352639	0.442888	0.435009	0.476519
	SPP_MC2	0.150203	0.260887	0.291639	0.223648	0.277225	0.219646	0.295969	0.204498	0.231737	0.249271	0.232389	0.247447	0.247646	0.27207	0.243725	0.267279	0.252069	0.274539	0.237217	0.280808	0.230984	0.266032	0.229167	0.271447	0.200869	0.232982	0.243603	0.256051	0.255556	0.261014	0.217039	0.235872	0.245108	0.236081	0.204951	0.228083	0.667428	0.461023	1	0.455179	0.669789	0.422805	0.609618	0.419026	0.554912	0.357734	0.454696	0.384899
	SPP_MC2	0.125514	0.175808	0.196531	0.186886	0.186818	0.183542	0.19945	0.170884	0.177228	0.208297	0.177727	0.206773	0.189394	0.227349	0.186396	0.223345	0.192778	0.229412	0.181419	0.23465	0.176652	0.222303	0.175262	0.226828	0.210263	0.194685	0.254995	0.213962	0.267506	0.21811	0.227189	0.197101	0.256571	0.197275	0.214535	0.190592	0.418765	0.435471	0.455179	1	0.420246	0.399371	0.382493	0.395801	0.348169	0.437274	0.429494	0.470478
	SPP_MC3	0.138676	0.240865	0.269257	0.206484	0.255949	0.202789	0.273255	0.188804	0.213953	0.230141	0.214555	0.228456	0.22864	0.25119	0.22502	0.246766	0.232724	0.253469	0.219012	0.259257	0.213257	0.245615	0.21158	0.250615	0.185453	0.215101	0.224907	0.2364	0.235943	0.240982	0.200382	0.21777	0.226298	0.217963	0.189222	0.210579	0.616207	0.425642	0.669789	0.420246	1	0.390357	0.562833	0.386868	0.512325	0.33028	0.4198	0.35536
	SPP_MC3	0.116587	0.163304	0.182553	0.173594	0.173531	0.170488	0.185264	0.15873	0.164623	0.193482	0.165086	0.192066	0.175924	0.211179	0.173138	0.20746	0.179067	0.213095	0.168516	0.217961	0.164088	0.206492	0.162797	0.210695	0.195308	0.180839	0.236859	0.198745	0.24848	0.202597	0.21103	0.183082	0.238322	0.183244	0.199277	0.177036	0.388981	0.404499	0.422805	0.399371	0.390357	1	0.355289	0.36765	0.323406	0.406173	0.398947	0.437016
	SPP_MC4	0.126218	0.219227	0.245068	0.187934	0.232956	0.184571	0.248707	0.171843	0.194732	0.209466	0.19528	0.207933	0.2081	0.228624	0.204805	0.224598	0.211817	0.230699	0.199337	0.235966	0.194099	0.22355	0.192572	0.228101	0.168793	0.195778	0.204703	0.215163	0.214747	0.219334	0.182381	0.198206	0.205968	0.198382	0.172223	0.191661	0.560849	0.387404	0.609618	0.382493	0.562833	0.355289	1	0.352113	0.4663	0.300609	0.382087	0.323436
	SPP_MC4	0.115545	0.161844	0.180922	0.172042	0.17198	0.168964	0.183608	0.157311	0.163151	0.191753	0.163611	0.190349	0.174352	0.209291	0.171591	0.205605	0.177466	0.21119	0.167009	0.216012	0.162621	0.204646	0.161342	0.208812	0.193562	0.179222	0.234741	0.196968	0.246259	0.200786	0.209144	0.181446	0.236192	0.181606	0.197495	0.175454	0.385504	0.400883	0.419026	0.395801	0.386868	0.36765	0.352113	1	0.320515	0.402542	0.395381	0.43311
	SPP_MC5	0.114891	0.199554	0.223076	0.171069	0.212051	0.168008	0.226389	0.156422	0.177257	0.190669	0.177756	0.189273	0.189426	0.208108	0.186426	0.204443	0.192809	0.209996	0.181449	0.214791	0.176681	0.203489	0.175291	0.207631	0.153646	0.178209	0.186333	0.195855	0.195476	0.199651	0.166014	0.18042	0.187485	0.18058	0.156768	0.174462	0.51052	0.352639	0.554912	0.348169	0.512325	0.323406	0.4663	0.320515	1	0.273633	0.3478	0.294412
	SPP_RR1	0.119352	0.164529	0.183923	0.177711	0.174833	0.174531	0.186654	0.162495	0.121298	0.198071	0.121639	0.196621	0.129625	0.216187	0.127572	0.21238	0.13194	0.218149	0.124166	0.22313	0.120904	0.211389	0.119953	0.215692	0.255166	0.185127	0.309451	0.203458	0.324635	0.207402	0.275707	0.187424	0.311364	0.18759	0.260351	0.181235	0.329116	0.442888	0.357734	0.437274	0.33028	0.406173	0.300609	0.402542	0.273633	1	0.436809	0.648064
	SPP_RR1	0.12538	0.175622	0.196323	0.186687	0.18662	0.183347	0.199238	0.170703	0.17704	0.208076	0.177538	0.206553	0.189193	0.227107	0.186198	0.223108	0.192573	0.229168	0.181226	0.234401	0.176465	0.222067	0.175076	0.226587	0.210039	0.194479	0.254724	0.213735	0.267222	0.217878	0.226948	0.196891	0.256298	0.197066	0.214307	0.19039	0.418321	0.435009	0.454696	0.429494	0.4198	0.398947	0.382087	0.395381	0.3478	0.436809	1	0.469979
	SPP_RR2	0.128415	0.177023	0.19789	0.191205	0.188109	0.187784	0.200828	0.174834	0.130509	0.213112	0.130876	0.211552	0.139468	0.232604	0.13726	0.228507	0.141959	0.234714	0.133595	0.240074	0.130085	0.227441	0.129061	0.232071	0.274542	0.199185	0.332949	0.218908	0.349286	0.223151	0.296643	0.201656	0.335007	0.201835	0.280121	0.194997	0.354108	0.476519	0.384899	0.470478	0.35536	0.437016	0.323436	0.43311	0.294412	0.648064	0.469979	1
	SPP_RR2	0.14431	0.202136	0.225963	0.214873	0.214795	0.211028	0.229318	0.196475	0.203769	0.239491	0.204342	0.237738	0.217757	0.261395	0.214309	0.256792	0.221647	0.263767	0.208587	0.26979	0.203107	0.255594	0.201509	0.260797	0.24175	0.22384	0.293181	0.246004	0.307567	0.250773	0.261211	0.226617	0.294993	0.226818	0.246663	0.219134	0.481478	0.500685	0.523344	0.494338	0.48318	0.459179	0.439774	0.455074	0.400309	0.502757	0.493813	0.540935
	SPP_RR3	0.125509	0.173018	0.193412	0.186879	0.183853	0.183535	0.196284	0.170878	0.127556	0.20829	0.127915	0.206765	0.136312	0.227341	0.134154	0.223337	0.138747	0.229403	0.130572	0.234641	0.127141	0.222295	0.126141	0.22682	0.26833	0.194678	0.325416	0.213955	0.341383	0.218102	0.289931	0.197093	0.327427	0.197268	0.273783	0.190585	0.346096	0.465737	0.37619	0.459833	0.34732	0.427128	0.316118	0.42331	0.28775	0.6334	0.459345	0.681498
	SPP_RR3	0.130991	0.18348	0.205107	0.195041	0.19497	0.191551	0.208153	0.178341	0.184962	0.217387	0.185482	0.215796	0.197659	0.23727	0.194529	0.233091	0.20119	0.239423	0.189336	0.244889	0.184361	0.232003	0.18291	0.236726	0.219438	0.203181	0.266122	0.223299	0.27918	0.227628	0.237103	0.205701	0.267767	0.205884	0.223897	0.198909	0.437039	0.454474	0.475042	0.448713	0.438585	0.416799	0.399184	0.413073	0.363362	0.456355	0.448236	0.491009
	SPP_RR4	0.118005	0.162672	0.181847	0.175705	0.17286	0.172561	0.184547	0.16066	0.119929	0.195835	0.120266	0.194402	0.128162	0.213747	0.126132	0.209983	0.130451	0.215687	0.122765	0.220611	0.119539	0.209003	0.118599	0.213257	0.252286	0.183038	0.305958	0.201162	0.32097	0.205061	0.272595	0.185308	0.307849	0.185473	0.257412	0.179189	0.325401	0.437889	0.353696	0.432338	0.326552	0.401588	0.297216	0.397999	0.270544	0.595527	0.431879	0.640749
	SPP_RR4	0.123653	0.173202	0.193618	0.184115	0.184049	0.180821	0.196493	0.168351	0.1746	0.205209	0.175092	0.203707	0.186587	0.223978	0.183632	0.220034	0.18992	0.226011	0.178729	0.231171	0.174033	0.219007	0.172664	0.223465	0.207145	0.191799	0.251214	0.21079	0.263541	0.214876	0.223821	0.194178	0.252767	0.19435	0.211354	0.187766	0.412557	0.429015	0.448431	0.423577	0.414016	0.39345	0.376823	0.389933	0.343007	0.430791	0.423127	0.463503
	SPP_RR5	0.12334	0.170027	0.190069	0.183648	0.180675	0.180362	0.192891	0.167924	0.125351	0.204689	0.125704	0.203191	0.133956	0.223411	0.131835	0.219476	0.136349	0.225438	0.128315	0.230585	0.124944	0.218452	0.123961	0.222899	0.263692	0.191313	0.319791	0.210256	0.335482	0.214332	0.284919	0.193686	0.321767	0.193858	0.26905	0.18729	0.340113	0.457686	0.369687	0.451884	0.341315	0.419744	0.310653	0.415992	0.282776	0.622451	0.451404	0.669717
	SPP_RR5	0.132076	0.185	0.206807	0.196657	0.196586	0.193138	0.209878	0.179819	0.186494	0.219188	0.187019	0.217584	0.199297	0.239236	0.196141	0.235022	0.202857	0.241406	0.190904	0.246918	0.185888	0.233926	0.184426	0.238688	0.221256	0.204864	0.268327	0.225149	0.281493	0.229514	0.239067	0.207406	0.269985	0.207589	0.225752	0.200557	0.44066	0.458239	0.478978	0.452431	0.442219	0.420252	0.402492	0.416496	0.366373	0.460136	0.45195	0.495077
	SPP_WC1	0.130708	0.140382	0.156929	0.194619	0.149173	0.191137	0.15926	0.177955	0.223396	0.216917	0.224025	0.215329	0.238732	0.236757	0.234952	0.232587	0.242997	0.238905	0.228679	0.24436	0.222671	0.231502	0.220919	0.236215	0.198393	0.202742	0.2406	0.222817	0.252405	0.227136	0.214363	0.205257	0.242087	0.205439	0.202424	0.198479	0.391175	0.479315	0.425189	0.473239	0.392558	0.439581	0.357292	0.435652	0.32523	0.385365	0.472737	0.414628
	SPP_WC1	0.137469	0.192555	0.215252	0.204687	0.204613	0.201025	0.218448	0.187161	0.19411	0.228138	0.194656	0.226469	0.207435	0.249005	0.204151	0.244619	0.21114	0.251264	0.1987	0.257001	0.193479	0.243478	0.191957	0.248434	0.230291	0.21323	0.279284	0.234343	0.292988	0.238886	0.248829	0.215875	0.28101	0.216066	0.23497	0.208747	0.458655	0.476952	0.498537	0.470906	0.460277	0.437413	0.418928	0.433503	0.381334	0.478926	0.470406	0.515294
	SPP_WC2	0.132537	0.142347	0.159126	0.197343	0.151261	0.193812	0.161489	0.180446	0.226523	0.219953	0.227161	0.218343	0.242074	0.240071	0.238241	0.235843	0.246398	0.242249	0.23188	0.24778	0.225787	0.234742	0.224011	0.239521	0.20117	0.205579	0.243967	0.225935	0.255938	0.230315	0.217364	0.20813	0.245475	0.208314	0.205257	0.201257	0.39665	0.486024	0.43114	0.479863	0.398052	0.445733	0.362293	0.441749	0.329782	0.390758	0.479353	0.420431
	SPP_WC2	0.127823	0.179043	0.200147	0.190324	0.190255	0.186918	0.203119	0.174028	0.180488	0.212129	0.180996	0.210577	0.192879	0.231531	0.189825	0.227454	0.196324	0.233632	0.184756	0.238967	0.179902	0.226392	0.178487	0.231001	0.214131	0.198267	0.259686	0.217899	0.272428	0.222122	0.231368	0.200727	0.261291	0.200904	0.218482	0.194098	0.426469	0.443482	0.463553	0.43786	0.427978	0.406718	0.38953	0.403083	0.354574	0.445318	0.437396	0.479134
	SPP_WC3	0.125096	0.134355	0.150192	0.186264	0.142769	0.182931	0.152422	0.170315	0.213805	0.207604	0.214407	0.206085	0.228483	0.226592	0.224865	0.222602	0.232564	0.228648	0.218861	0.233869	0.213111	0.221563	0.211434	0.226073	0.189875	0.194037	0.23027	0.21325	0.241568	0.217384	0.20516	0.196445	0.231693	0.196619	0.193733	0.189958	0.37438	0.458737	0.406934	0.452922	0.375704	0.420708	0.341953	0.416948	0.311266	0.368819	0.452441	0.396826
	SPP_WC3	0.130564	0.182882	0.20444	0.194406	0.194335	0.190927	0.207475	0.17776	0.184359	0.216679	0.184878	0.215093	0.197015	0.236497	0.193896	0.232332	0.200535	0.238643	0.188719	0.244092	0.18376	0.231248	0.182315	0.235955	0.218723	0.202519	0.265255	0.222572	0.27827	0.226886	0.23633	0.205032	0.266895	0.205213	0.223168	0.198261	0.435616	0.452994	0.473495	0.447251	0.437156	0.415441	0.397884	0.411728	0.362179	0.454869	0.446777	0.48941
	SPP_WC4	0.122761	0.131847	0.147388	0.182787	0.140104	0.179516	0.149577	0.167136	0.209814	0.203729	0.210405	0.202238	0.224218	0.222362	0.220667	0.218446	0.228223	0.22438	0.214776	0.229503	0.209132	0.217427	0.207487	0.221853	0.186331	0.190415	0.225972	0.20927	0.237059	0.213326	0.20133	0.192778	0.227368	0.192948	0.190117	0.186412	0.367392	0.450174	0.399338	0.444467	0.368691	0.412855	0.335569	0.409164	0.305456	0.361935	0.443995	0.389419
	SPP_WC4	0.142888	0.200145	0.223737	0.212756	0.212679	0.208949	0.227059	0.194539	0.201761	0.237131	0.202329	0.235395	0.215612	0.25882	0.212198	0.254262	0.219463	0.261168	0.206532	0.267132	0.201105	0.253075	0.199523	0.258227	0.239368	0.221635	0.290293	0.24358	0.304536	0.248302	0.258638	0.224384	0.292087	0.224583	0.244232	0.216975	0.476733	0.495752	0.518188	0.489467	0.478419	0.454655	0.43544	0.450591	0.396365	0.497804	0.488948	0.535605
	SPS_BS1	0.0896136	0.128621	0.143782	0.133432	0.136676	0.131044	0.145917	0.122007	0.10826	0.148719	0.108564	0.147631	0.115692	0.162321	0.11386	0.159463	0.117758	0.163794	0.11082	0.167534	0.107908	0.158719	0.107059	0.16195	0.167605	0.139	0.203262	0.152764	0.213235	0.155725	0.181097	0.140725	0.204518	0.140849	0.171011	0.136078	0.257829	0.309454	0.280248	0.305531	0.258741	0.2838	0.235497	0.281263	0.214364	0.343812	0.305206	0.36992
	SPS_BS1	0.134783	0.179886	0.20109	0.200688	0.191152	0.197097	0.204076	0.183504	0.204997	0.223681	0.205574	0.222044	0.21907	0.244139	0.215602	0.23984	0.222983	0.246355	0.209845	0.25198	0.204331	0.238721	0.202724	0.24358	0.212968	0.209064	0.258276	0.229764	0.270949	0.234218	0.230112	0.211657	0.259872	0.211845	0.217296	0.204668	0.290516	0.332068	0.315778	0.327859	0.291544	0.30454	0.265353	0.301818	0.241541	0.333979	0.327511	0.35934
	SPS_BS2	0.0909462	0.130534	0.14592	0.135416	0.138708	0.132993	0.148087	0.123821	0.10987	0.15093	0.110179	0.149826	0.117412	0.164735	0.115553	0.161834	0.119509	0.16623	0.112468	0.170025	0.109513	0.161079	0.108651	0.164358	0.170097	0.141067	0.206285	0.155035	0.216406	0.158041	0.18379	0.142817	0.207559	0.142944	0.173554	0.138101	0.261663	0.314055	0.284415	0.310074	0.262588	0.28802	0.238998	0.285446	0.217551	0.348924	0.309745	0.37542
	SPS_BS2	0.136883	0.182689	0.204223	0.203814	0.194129	0.200167	0.207255	0.186363	0.208191	0.227165	0.208777	0.225503	0.222483	0.247943	0.21896	0.243576	0.226457	0.250192	0.213114	0.255905	0.207514	0.24244	0.205882	0.247375	0.216286	0.21232	0.262299	0.233344	0.275169	0.237867	0.233697	0.214954	0.26392	0.215145	0.220681	0.207856	0.295042	0.337241	0.320697	0.332966	0.296085	0.309284	0.269486	0.30652	0.245303	0.339181	0.332613	0.364938
	SPS_BS3	0.0903405	0.129664	0.144948	0.134514	0.137784	0.132107	0.147101	0.122996	0.109138	0.149925	0.109445	0.148828	0.11663	0.163638	0.114783	0.160756	0.118713	0.165123	0.111719	0.168893	0.108783	0.160006	0.107927	0.163263	0.168965	0.140128	0.204911	0.154003	0.214965	0.156988	0.182566	0.141866	0.206177	0.141992	0.172398	0.137182	0.25992	0.311963	0.282521	0.308009	0.260839	0.286102	0.237407	0.283545	0.216102	0.346601	0.307682	0.37292
	SPS_BS3	0.132143	0.176363	0.197151	0.196757	0.187407	0.193236	0.200079	0.17991	0.200982	0.219299	0.201547	0.217694	0.214779	0.239357	0.211378	0.235142	0.218616	0.241529	0.205735	0.247044	0.200329	0.234045	0.198753	0.238809	0.208796	0.204968	0.253217	0.225264	0.265641	0.22963	0.225605	0.207511	0.254782	0.207695	0.213039	0.200659	0.284826	0.325564	0.309593	0.321437	0.285833	0.298575	0.260155	0.295906	0.236809	0.327437	0.321095	0.352301
	SPS_IMT1	0.133612	0.152654	0.170648	0.198944	0.162214	0.195384	0.173182	0.181909	0.203883	0.221736	0.204457	0.220114	0.217879	0.242017	0.214429	0.237755	0.221771	0.244213	0.208704	0.24979	0.20322	0.236646	0.201622	0.241463	0.225969	0.207246	0.274042	0.227767	0.287489	0.232182	0.244159	0.209817	0.275736	0.210003	0.23056	0.202889	0.237655	0.265769	0.25832	0.262399	0.238495	0.243737	0.21707	0.241558	0.197591	0.247056	0.262121	0.265817
	SPS_IMT1	0.0970471	0.129522	0.144789	0.1445	0.137633	0.141914	0.146939	0.132127	0.147603	0.161055	0.148018	0.159876	0.157736	0.175786	0.155238	0.17269	0.160553	0.177381	0.151093	0.181431	0.147123	0.171884	0.145966	0.175383	0.153342	0.15053	0.185964	0.165436	0.195089	0.168642	0.165686	0.152398	0.187114	0.152533	0.156458	0.147365	0.209178	0.239097	0.227367	0.236066	0.209918	0.219276	0.19106	0.217316	0.173915	0.240472	0.235815	0.258733
	SPS_IMT2	0.147822	0.16889	0.188798	0.220102	0.179467	0.216164	0.191601	0.201256	0.225567	0.245319	0.226202	0.243524	0.241052	0.267757	0.237235	0.263041	0.245358	0.270187	0.230901	0.276356	0.224834	0.261814	0.223065	0.267144	0.250002	0.229288	0.303188	0.251992	0.318064	0.256876	0.270127	0.232133	0.305062	0.232338	0.255082	0.224467	0.262931	0.294034	0.285794	0.290307	0.263861	0.269659	0.240156	0.267249	0.218605	0.273332	0.289999	0.294088
	SPS_IMT2	0.114304	0.152553	0.170535	0.170194	0.162107	0.167149	0.173068	0.155622	0.173849	0.189693	0.174338	0.188305	0.185783	0.207043	0.182842	0.203397	0.189102	0.208922	0.17796	0.213692	0.173284	0.202448	0.171921	0.206569	0.180609	0.177297	0.219032	0.194853	0.229779	0.19863	0.195148	0.179497	0.220386	0.179656	0.184278	0.173569	0.246374	0.281612	0.267797	0.278042	0.247245	0.258267	0.225034	0.255958	0.204839	0.283232	0.277747	0.30474
	SPS_IMT3	0.143391	0.163827	0.183138	0.213504	0.174087	0.209684	0.185858	0.195223	0.218805	0.237965	0.219421	0.236224	0.233826	0.25973	0.230123	0.255156	0.238002	0.262087	0.223979	0.268072	0.218094	0.253966	0.216378	0.259136	0.242507	0.222415	0.294099	0.244438	0.30853	0.249176	0.262029	0.225174	0.295917	0.225373	0.247435	0.217738	0.255049	0.28522	0.277226	0.281604	0.255951	0.261576	0.232957	0.259238	0.212052	0.265138	0.281305	0.285272
	SPS_IMT3	0.122545	0.163553	0.182831	0.182465	0.173795	0.1792	0.185546	0.166842	0.186384	0.20337	0.186908	0.201882	0.199179	0.221971	0.196025	0.218062	0.202736	0.223986	0.190791	0.2291	0.185778	0.217045	0.184316	0.221463	0.193631	0.190081	0.234824	0.208902	0.246346	0.212951	0.209218	0.192439	0.236276	0.192609	0.197565	0.186084	0.264137	0.301916	0.287105	0.298089	0.265071	0.276888	0.241259	0.274413	0.219609	0.303653	0.297773	0.326711
	SPS_ISE1	0.127063	0.167151	0.186854	0.189193	0.177619	0.185808	0.189628	0.172994	0.220531	0.210869	0.221151	0.209326	0.23567	0.230156	0.231938	0.226102	0.23988	0.232244	0.225746	0.237547	0.219814	0.225048	0.218085	0.229629	0.170056	0.197089	0.206234	0.216604	0.216353	0.220803	0.183745	0.199534	0.207509	0.199711	0.173511	0.192945	0.242413	0.28742	0.263492	0.283777	0.24327	0.263594	0.221416	0.261237	0.201547	0.285367	0.283475	0.307037
	SPS_ISE1	0.110315	0.147229	0.164584	0.164255	0.15645	0.161316	0.167028	0.150191	0.167782	0.183073	0.168254	0.181733	0.1793	0.199818	0.176461	0.196299	0.182503	0.201631	0.171749	0.206235	0.167237	0.195383	0.165921	0.19936	0.174306	0.17111	0.211388	0.188053	0.22176	0.191698	0.188337	0.173233	0.212694	0.173386	0.177847	0.167512	0.237775	0.271784	0.258451	0.268339	0.238616	0.249254	0.21718	0.247026	0.197691	0.273348	0.268054	0.294105
	SPS_ISE2	0.128065	0.168469	0.188327	0.190685	0.179019	0.187273	0.191123	0.174358	0.222269	0.212531	0.222895	0.210976	0.237528	0.23197	0.233767	0.227885	0.241771	0.234075	0.227525	0.23942	0.221547	0.226822	0.219804	0.231439	0.171396	0.198643	0.20786	0.218312	0.218059	0.222544	0.185194	0.201107	0.209145	0.201285	0.174879	0.194466	0.244324	0.289686	0.265569	0.286014	0.245188	0.265672	0.223162	0.263297	0.203136	0.287617	0.28571	0.309458
	SPS_ISE2	0.110224	0.147108	0.164448	0.164119	0.156321	0.161183	0.16689	0.150067	0.167644	0.182922	0.168115	0.181584	0.179152	0.199653	0.176315	0.196137	0.182352	0.201465	0.171608	0.206065	0.167099	0.195222	0.165784	0.199196	0.174162	0.170969	0.211214	0.187898	0.221577	0.19154	0.188182	0.17309	0.212519	0.173243	0.177701	0.167374	0.23758	0.27156	0.258238	0.268118	0.23842	0.249048	0.217001	0.246822	0.197528	0.273122	0.267833	0.293862
	SPS_ISE3	0.12385	0.162924	0.182129	0.184409	0.173127	0.181109	0.184833	0.168619	0.214954	0.205537	0.215559	0.204032	0.22971	0.224336	0.226073	0.220385	0.233814	0.226371	0.220037	0.23154	0.214256	0.219357	0.21257	0.223822	0.165755	0.192105	0.201019	0.211127	0.210882	0.215219	0.179099	0.194488	0.202261	0.194661	0.169124	0.188066	0.236283	0.280152	0.256829	0.276601	0.237119	0.256928	0.215817	0.254631	0.19645	0.278151	0.276307	0.299273
	SPS_ISE3	0.112624	0.150312	0.16803	0.167694	0.159725	0.164693	0.170525	0.153335	0.171295	0.186907	0.171777	0.185539	0.183054	0.204002	0.180156	0.200409	0.186324	0.205853	0.175346	0.210553	0.170738	0.199474	0.169395	0.203535	0.177955	0.174693	0.215814	0.19199	0.226403	0.195712	0.192281	0.17686	0.217148	0.177016	0.181571	0.17102	0.242754	0.277475	0.263863	0.273957	0.243613	0.254473	0.221728	0.252198	0.20183	0.279071	0.273667	0.300263
	SPS_PE1	0.0676593	0.0995535	0.111288	0.100742	0.105788	0.0989398	0.112941	0.0921166	0.0844068	0.112284	0.0846444	0.111463	0.0902013	0.122554	0.088773	0.120396	0.0918125	0.123666	0.0864028	0.12649	0.0841326	0.119834	0.0834706	0.122274	0.120403	0.104947	0.146018	0.115338	0.153182	0.117574	0.130095	0.106249	0.14692	0.106343	0.122849	0.10274	0.223577	0.27504	0.243018	0.271554	0.224368	0.25224	0.204212	0.249985	0.185886	0.307745	0.271265	0.331114
	SPS_PE1	0.116104	0.154956	0.173221	0.172874	0.16466	0.169781	0.175793	0.158072	0.176587	0.19268	0.177084	0.19127	0.188709	0.210304	0.185721	0.2066	0.19208	0.212212	0.180762	0.217057	0.176013	0.205636	0.174628	0.209822	0.183453	0.180089	0.222481	0.197921	0.233397	0.201757	0.198221	0.182323	0.223856	0.182485	0.18718	0.176303	0.250253	0.286047	0.272014	0.28242	0.251138	0.262334	0.228577	0.259989	0.208065	0.287692	0.282121	0.309538
	SPS_PE2	0.0699234	0.102885	0.115012	0.104114	0.109328	0.102251	0.11672	0.095199	0.0872313	0.116042	0.0874768	0.115193	0.0932196	0.126655	0.0917436	0.124425	0.0948848	0.127805	0.0892941	0.130723	0.0869478	0.123844	0.0862638	0.126365	0.124432	0.108459	0.150904	0.119198	0.158308	0.121508	0.134449	0.109804	0.151837	0.109901	0.12696	0.106178	0.231059	0.284244	0.25115	0.28064	0.231876	0.26068	0.211045	0.25835	0.192106	0.318043	0.280343	0.342194
	SPS_PE2	0.107631	0.143648	0.16058	0.160259	0.152644	0.157391	0.162965	0.146537	0.1637	0.17862	0.164161	0.177313	0.174938	0.194957	0.172168	0.191524	0.178063	0.196726	0.167571	0.201218	0.163168	0.19063	0.161885	0.194511	0.170065	0.166947	0.206246	0.183478	0.216365	0.187034	0.183756	0.169019	0.20752	0.169168	0.173521	0.163437	0.231991	0.265173	0.252164	0.261811	0.232812	0.24319	0.211897	0.241016	0.192882	0.266698	0.261533	0.28695
	SPS_PE3	0.0642592	0.0945506	0.105696	0.0956798	0.100472	0.0939678	0.107265	0.0874874	0.0801651	0.106642	0.0803907	0.105861	0.0856684	0.116396	0.0843119	0.114346	0.0871986	0.117452	0.0820608	0.120134	0.0799046	0.113812	0.079276	0.116129	0.114352	0.099673	0.13868	0.109542	0.145485	0.111666	0.123558	0.10091	0.139537	0.100999	0.116676	0.0975773	0.212342	0.261219	0.230806	0.257907	0.213093	0.239564	0.193949	0.237423	0.176545	0.29228	0.257633	0.314475
	SPS_PE3	0.111002	0.148147	0.16561	0.165278	0.157425	0.162321	0.168069	0.151127	0.168828	0.184214	0.169303	0.182866	0.180417	0.201063	0.177561	0.197522	0.18364	0.202888	0.17282	0.20752	0.168279	0.196601	0.166955	0.200603	0.175392	0.172176	0.212706	0.189225	0.223142	0.192893	0.189511	0.174312	0.21402	0.174467	0.178956	0.168556	0.239258	0.273478	0.260062	0.270011	0.240104	0.250807	0.218534	0.248565	0.198923	0.275051	0.269725	0.295938
	SPS_PPF1	0.120535	0.190964	0.213473	0.179472	0.202923	0.176261	0.216643	0.164105	0.199677	0.200034	0.200239	0.198571	0.213385	0.21833	0.210006	0.214485	0.217197	0.220312	0.204399	0.225342	0.199029	0.213485	0.197463	0.21783	0.154429	0.186963	0.187283	0.205475	0.196472	0.209458	0.16686	0.189282	0.18844	0.18945	0.157567	0.183032	0.262784	0.252137	0.285635	0.248941	0.263714	0.231235	0.240023	0.229168	0.218484	0.212671	0.248676	0.22882
	SPS_PPF1	0.121069	0.161583	0.180629	0.180268	0.171702	0.177042	0.183312	0.164833	0.184139	0.200921	0.184657	0.199451	0.19678	0.219298	0.193664	0.215436	0.200295	0.221288	0.188493	0.226341	0.183541	0.214431	0.182097	0.218796	0.191299	0.187792	0.231996	0.206386	0.24338	0.210387	0.206698	0.190121	0.23343	0.19029	0.195186	0.183843	0.260956	0.298281	0.283648	0.294499	0.261879	0.273554	0.238353	0.271108	0.216964	0.299997	0.294187	0.322777
	SPS_PPF2	0.116235	0.184151	0.205858	0.17307	0.195684	0.169973	0.208915	0.158251	0.192554	0.192898	0.193096	0.191487	0.205773	0.210541	0.202514	0.206833	0.209448	0.212452	0.197107	0.217303	0.191928	0.205869	0.190418	0.210059	0.14892	0.180293	0.180601	0.198145	0.189463	0.201986	0.160908	0.182529	0.181718	0.182691	0.151946	0.176502	0.25341	0.243142	0.275445	0.24006	0.254306	0.222986	0.23146	0.220992	0.210689	0.205084	0.239805	0.220657
	SPS_PPF2	0.122793	0.163883	0.183201	0.182834	0.174146	0.179563	0.185921	0.16718	0.186761	0.203782	0.187286	0.20229	0.199582	0.22242	0.196421	0.218503	0.203147	0.224439	0.191177	0.229563	0.186154	0.217484	0.184689	0.221911	0.194022	0.190465	0.235299	0.209324	0.246845	0.213382	0.209641	0.192828	0.236754	0.192999	0.197965	0.18646	0.264672	0.302527	0.287686	0.298692	0.265608	0.277448	0.241747	0.274968	0.220053	0.304267	0.298375	0.327372
	SPS_PPF3	0.118434	0.187636	0.209753	0.176345	0.199387	0.173189	0.212868	0.161246	0.196198	0.196548	0.19675	0.19511	0.209666	0.214526	0.206347	0.210747	0.213412	0.216472	0.200837	0.221415	0.19556	0.209764	0.194022	0.214034	0.151738	0.183704	0.184019	0.201894	0.193048	0.205808	0.163953	0.185983	0.185156	0.186148	0.154821	0.179842	0.258205	0.247743	0.280657	0.244602	0.259118	0.227205	0.23584	0.225174	0.214676	0.208964	0.244343	0.224832
	SPS_PPF3	0.11743	0.156726	0.1752	0.174849	0.166541	0.171721	0.177801	0.159878	0.178604	0.194882	0.179107	0.193456	0.190865	0.212706	0.187843	0.20896	0.194274	0.214636	0.182827	0.219537	0.178024	0.207985	0.176623	0.212219	0.185548	0.182147	0.225023	0.200182	0.236064	0.204062	0.200485	0.184406	0.226414	0.18457	0.189319	0.178317	0.253112	0.289314	0.275122	0.285647	0.254007	0.265331	0.231189	0.262959	0.210442	0.290979	0.285344	0.313075
	SPS_SUS1	0.163858	0.199769	0.223316	0.243979	0.212279	0.239613	0.226632	0.223089	0.255789	0.271932	0.256508	0.269942	0.273348	0.296804	0.26902	0.291576	0.278231	0.299497	0.261837	0.306335	0.254957	0.290216	0.252952	0.296124	0.265079	0.254162	0.321473	0.279328	0.337247	0.284742	0.286418	0.257315	0.32346	0.257542	0.270466	0.248818	0.293164	0.343442	0.318656	0.339089	0.294201	0.314971	0.267771	0.312156	0.243742	0.344676	0.338729	0.370849
	SPS_SUS1	0.132585	0.176952	0.19781	0.197415	0.188034	0.193882	0.200748	0.180511	0.201654	0.220032	0.202221	0.218422	0.215497	0.240157	0.212085	0.235928	0.219346	0.242336	0.206422	0.24787	0.200999	0.234827	0.199417	0.239607	0.209495	0.205654	0.254063	0.226017	0.266529	0.230398	0.226359	0.208205	0.255633	0.208389	0.213751	0.20133	0.285778	0.326652	0.310628	0.322511	0.286788	0.299573	0.261025	0.296895	0.237601	0.328531	0.322169	0.353479
	SPS_SUS2	0.169217	0.206302	0.23062	0.251958	0.219222	0.24745	0.234044	0.230385	0.264154	0.280825	0.264897	0.27877	0.282288	0.30651	0.277818	0.301112	0.28733	0.309291	0.2704	0.316354	0.263295	0.299707	0.261224	0.305808	0.273748	0.262474	0.331987	0.288463	0.348276	0.294054	0.295785	0.26573	0.334038	0.265965	0.279311	0.256955	0.302752	0.354674	0.329077	0.350178	0.303822	0.325272	0.276528	0.322365	0.251713	0.355948	0.349806	0.382977
	SPS_SUS2	0.114811	0.15323	0.171292	0.170949	0.162826	0.16789	0.173835	0.156312	0.17462	0.190535	0.175111	0.18914	0.186608	0.207962	0.183653	0.204299	0.189941	0.209849	0.178749	0.21464	0.174053	0.203346	0.172683	0.207485	0.18141	0.178084	0.220003	0.195717	0.230798	0.199511	0.196013	0.180293	0.221363	0.180453	0.185096	0.174339	0.247466	0.282861	0.268985	0.279275	0.248342	0.259412	0.226032	0.257093	0.205748	0.284488	0.278979	0.306091
	SPS_SUS3	0.174457	0.212691	0.237762	0.259761	0.226011	0.255113	0.241293	0.23752	0.272335	0.289522	0.273101	0.287403	0.29103	0.316003	0.286422	0.310438	0.296229	0.31887	0.278775	0.326151	0.27145	0.308989	0.269314	0.315279	0.282226	0.270602	0.342268	0.297397	0.359062	0.303161	0.304946	0.273959	0.344384	0.274202	0.287961	0.264913	0.312128	0.365658	0.339269	0.361023	0.313232	0.335346	0.285092	0.332348	0.259509	0.366972	0.36064	0.394838
	SPS_SUS3	0.119627	0.159658	0.178478	0.178121	0.169657	0.174934	0.181128	0.16287	0.181946	0.198528	0.182458	0.197075	0.194436	0.216686	0.191357	0.21287	0.197909	0.218652	0.186248	0.223645	0.181355	0.211877	0.179928	0.21619	0.18902	0.185555	0.229233	0.203928	0.240481	0.207881	0.204236	0.187857	0.23065	0.188023	0.192861	0.181653	0.257848	0.294728	0.280269	0.290992	0.25876	0.270295	0.235514	0.267879	0.21438	0.296423	0.290683	0.318932
	Model Implied Estimated Correlation Matrix
		ECON4	ECON4	ECON6	ECON6	ECON7	ECON7	ECON8	ECON8	ENV1	ENV1	ENV2	ENV2	ENV3	ENV3	ENV4	ENV4	ENV5	ENV5	ENV6	ENV6	ENV7	ENV7	ENV8	ENV8	SOC1	SOC1	SOC2	SOC2	SOC3	SOC3	SOC4	SOC4	SOC5	SOC5	SOC6	SOC6	SPP_MC1	SPP_MC1	SPP_MC2	SPP_MC2	SPP_MC3	SPP_MC3	SPP_MC4	SPP_MC4	SPP_MC5	SPP_RR1	SPP_RR1	SPP_RR2
	ECON4	1	0.217047	0.242632	0.258349	0.23064	0.253726	0.246235	0.236228	0.299487	0.287948	0.30033	0.285841	0.320047	0.314285	0.314979	0.30875	0.325764	0.317136	0.306569	0.324378	0.298514	0.307309	0.296166	0.313565	0.245804	0.269131	0.298097	0.29578	0.312724	0.301513	0.265591	0.27247	0.29994	0.272711	0.250799	0.263472	0.122248	0.127125	0.132879	0.125514	0.122681	0.116587	0.11166	0.115545	0.10164	0.127651	0.12538	0.137345
	ECON4	0.217047	1	0.525917	0.323176	0.499924	0.317394	0.533727	0.295505	0.374638	0.360202	0.375692	0.357566	0.400356	0.393148	0.394017	0.386224	0.407508	0.396715	0.383497	0.405774	0.37342	0.384422	0.370482	0.392247	0.307484	0.336664	0.372899	0.369999	0.391196	0.377171	0.332236	0.340841	0.375204	0.341142	0.313731	0.329585	0.152924	0.159025	0.166222	0.157009	0.153465	0.145842	0.139678	0.144538	0.127144	0.159683	0.156842	0.171809
	ECON6	0.242632	0.525917	1	0.36127	0.558852	0.354806	0.596639	0.330337	0.418798	0.402661	0.419976	0.399714	0.447548	0.43949	0.440461	0.43175	0.455542	0.443478	0.428701	0.453604	0.417437	0.429735	0.414153	0.438483	0.343728	0.376348	0.416854	0.413613	0.437307	0.42163	0.371398	0.381017	0.41943	0.381354	0.350712	0.368435	0.17095	0.17777	0.185815	0.175516	0.171555	0.163033	0.156143	0.161575	0.142131	0.178505	0.17533	0.19206
	ECON6	0.258349	0.323176	0.36127	1	0.343415	0.37779	0.366635	0.351736	0.445927	0.428744	0.447182	0.425607	0.476539	0.467959	0.468993	0.459718	0.485051	0.472205	0.456472	0.482987	0.444478	0.457573	0.440981	0.466887	0.365994	0.400727	0.443857	0.440406	0.465635	0.448942	0.395456	0.405698	0.4466	0.406058	0.373431	0.392301	0.182024	0.189285	0.197852	0.186886	0.182667	0.173594	0.166257	0.172042	0.151338	0.190069	0.186687	0.204502
	ECON7	0.23064	0.499924	0.558852	0.343415	1	0.33727	0.567151	0.314011	0.398099	0.38276	0.39922	0.379959	0.425428	0.417769	0.418692	0.410411	0.433028	0.421559	0.407513	0.431185	0.396806	0.408496	0.393684	0.416812	0.32674	0.357747	0.396251	0.39317	0.415694	0.400792	0.353042	0.362186	0.398701	0.362506	0.333379	0.350226	0.162501	0.168984	0.176631	0.166841	0.163076	0.154975	0.148426	0.15359	0.135106	0.169683	0.166664	0.182568
	ECON7	0.253726	0.317394	0.354806	0.37779	0.33727	1	0.360075	0.345442	0.437947	0.421073	0.43918	0.417991	0.468012	0.459586	0.460602	0.451492	0.476372	0.463756	0.448304	0.474345	0.436524	0.449385	0.43309	0.458533	0.359445	0.393557	0.435915	0.432525	0.457304	0.440909	0.38838	0.398439	0.438609	0.398792	0.366749	0.385282	0.178767	0.185898	0.194311	0.183542	0.179399	0.170488	0.163283	0.168964	0.14863	0.186668	0.183347	0.200843
	ECON8	0.246235	0.533727	0.596639	0.366635	0.567151	0.360075	1	0.335242	0.425017	0.40864	0.426213	0.40565	0.454193	0.446016	0.447002	0.438161	0.462306	0.450063	0.435067	0.460339	0.423635	0.436117	0.420302	0.444994	0.348832	0.381936	0.423044	0.419754	0.443801	0.427891	0.376913	0.386675	0.425658	0.387017	0.35592	0.373906	0.173488	0.180409	0.188574	0.178122	0.174102	0.165454	0.158461	0.163975	0.144241	0.181156	0.177933	0.194912
	ECON8	0.236228	0.295505	0.330337	0.351736	0.314011	0.345442	0.335242	1	0.407745	0.392034	0.408892	0.389165	0.435736	0.427891	0.428837	0.420355	0.44352	0.431774	0.417387	0.441632	0.40642	0.418394	0.403222	0.426911	0.334656	0.366415	0.405852	0.402697	0.425766	0.410502	0.361596	0.370961	0.408361	0.37129	0.341456	0.358711	0.166438	0.173078	0.180911	0.170884	0.167027	0.15873	0.152022	0.157311	0.13838	0.173794	0.170703	0.186992
	ENV1	0.299487	0.374638	0.418798	0.445927	0.398099	0.437947	0.425017	0.407745	1	0.497016	0.682503	0.493379	0.72731	0.542475	0.715793	0.532921	0.740301	0.547398	0.696682	0.559897	0.678377	0.530435	0.673039	0.541233	0.424273	0.464537	0.514535	0.510534	0.539781	0.52043	0.458427	0.4703	0.517715	0.470717	0.432894	0.45477	0.211009	0.219426	0.229357	0.216645	0.211755	0.201236	0.192732	0.199437	0.175436	0.220334	0.216415	0.237066
	ENV1	0.287948	0.360202	0.402661	0.428744	0.38276	0.421073	0.40864	0.392034	0.497016	1	0.498415	0.474368	0.531136	0.521573	0.522726	0.512387	0.540623	0.526306	0.508769	0.538323	0.495401	0.509997	0.491503	0.520378	0.407926	0.446638	0.494709	0.490863	0.518983	0.500377	0.440763	0.452179	0.497767	0.452579	0.416214	0.437247	0.202878	0.210971	0.220519	0.208297	0.203596	0.193482	0.185305	0.191753	0.168677	0.211845	0.208076	0.227931
	ENV2	0.30033	0.375692	0.419976	0.447182	0.39922	0.43918	0.426213	0.408892	0.682503	0.498415	1	0.494767	0.729357	0.544002	0.717808	0.534421	0.742385	0.548938	0.698643	0.561472	0.680286	0.531928	0.674933	0.542756	0.425467	0.465845	0.515983	0.511971	0.5413	0.521895	0.459717	0.471624	0.519172	0.472041	0.434113	0.45605	0.211602	0.220044	0.230002	0.217254	0.212351	0.201802	0.193274	0.199999	0.17593	0.220955	0.217024	0.237733
	ENV2	0.285841	0.357566	0.399714	0.425607	0.379959	0.417991	0.40565	0.389165	0.493379	0.474368	0.494767	1	0.527249	0.517756	0.5189	0.508637	0.536667	0.522454	0.505046	0.534383	0.491776	0.506265	0.487907	0.51657	0.40494	0.443369	0.491089	0.487271	0.515185	0.496716	0.437538	0.44887	0.494124	0.449267	0.413168	0.434047	0.201393	0.209428	0.218906	0.206773	0.202106	0.192066	0.183949	0.190349	0.167442	0.210294	0.206553	0.226263
	ENV3	0.320047	0.400356	0.447548	0.476539	0.425428	0.468012	0.454193	0.435736	0.72731	0.531136	0.729357	0.527249	1	0.579716	0.764932	0.569506	0.791122	0.584976	0.744509	0.598333	0.724947	0.566849	0.719243	0.578388	0.453399	0.496427	0.549857	0.545582	0.576837	0.556157	0.489898	0.502586	0.553256	0.503031	0.462612	0.48599	0.225494	0.23449	0.245102	0.231517	0.226292	0.215051	0.205963	0.213129	0.18748	0.23546	0.231271	0.25334
	ENV3	0.314285	0.393148	0.43949	0.467959	0.417769	0.459586	0.446016	0.427891	0.542475	0.521573	0.544002	0.517756	0.579716	1	0.570536	0.559252	0.590071	0.574444	0.555303	0.58756	0.540713	0.556643	0.536458	0.567974	0.445236	0.487489	0.539957	0.535759	0.566451	0.546144	0.481078	0.493537	0.543295	0.493974	0.454283	0.477239	0.221434	0.230268	0.240689	0.227349	0.222217	0.211179	0.202254	0.209291	0.184104	0.231221	0.227107	0.248779
	ENV4	0.314979	0.394017	0.440461	0.468993	0.418692	0.460602	0.447002	0.428837	0.715793	0.522726	0.717808	0.5189	0.764932	0.570536	1	0.560488	0.778596	0.575713	0.73272	0.588859	0.713468	0.557873	0.707854	0.56923	0.44622	0.488567	0.541151	0.536943	0.567703	0.547351	0.482141	0.494628	0.544495	0.495066	0.455287	0.478294	0.221924	0.230777	0.241221	0.227851	0.222708	0.211646	0.202701	0.209754	0.184511	0.231732	0.227609	0.249329
	ENV4	0.30875	0.386224	0.43175	0.459718	0.410411	0.451492	0.438161	0.420355	0.532921	0.512387	0.534421	0.508637	0.569506	0.559252	0.560488	1	0.579679	0.564327	0.545524	0.577212	0.53119	0.54684	0.527011	0.557971	0.437395	0.478904	0.530448	0.526323	0.556475	0.536526	0.472605	0.484845	0.533726	0.485274	0.446282	0.468835	0.217534	0.226212	0.23645	0.223345	0.218304	0.20746	0.198692	0.205605	0.180862	0.227149	0.223108	0.244398
	ENV5	0.325764	0.407508	0.455542	0.485051	0.433028	0.476372	0.462306	0.44352	0.740301	0.540623	0.742385	0.536667	0.791122	0.590071	0.778596	0.579679	1	0.595425	0.757807	0.609021	0.737896	0.576974	0.73209	0.588719	0.461498	0.505295	0.559679	0.555327	0.587141	0.566092	0.498649	0.511563	0.563138	0.512016	0.470876	0.494671	0.229522	0.238678	0.24948	0.235653	0.230334	0.218892	0.209642	0.216936	0.190829	0.239666	0.235402	0.257865
	ENV5	0.317136	0.396715	0.443478	0.472205	0.421559	0.463756	0.450063	0.431774	0.547398	0.526306	0.548938	0.522454	0.584976	0.574444	0.575713	0.564327	0.595425	1	0.560342	0.592892	0.545619	0.561694	0.541326	0.573128	0.449276	0.491913	0.544857	0.54062	0.571591	0.5511	0.485443	0.498015	0.548224	0.498456	0.458405	0.48157	0.223443	0.232357	0.242873	0.229412	0.224234	0.213095	0.20409	0.21119	0.185775	0.233319	0.229168	0.251036
	ENV6	0.306569	0.383497	0.428701	0.456472	0.407513	0.448304	0.435067	0.417387	0.696682	0.508769	0.698643	0.505046	0.744509	0.555303	0.73272	0.545524	0.757807	0.560342	1	0.573137	0.694418	0.542979	0.688955	0.554031	0.434306	0.475522	0.526702	0.522607	0.552546	0.532737	0.469268	0.481422	0.529958	0.481848	0.443131	0.465524	0.215998	0.224615	0.23478	0.221768	0.216762	0.205995	0.197289	0.204154	0.179585	0.225545	0.221532	0.242672
	ENV6	0.324378	0.405774	0.453604	0.482987	0.431185	0.474345	0.460339	0.441632	0.559897	0.538323	0.561472	0.534383	0.598333	0.58756	0.588859	0.577212	0.609021	0.592892	0.573137	1	0.558077	0.574519	0.553686	0.586214	0.459535	0.503145	0.557298	0.552965	0.584642	0.563683	0.496527	0.509387	0.560742	0.509838	0.468872	0.492566	0.228545	0.237663	0.248419	0.23465	0.229354	0.217961	0.20875	0.216012	0.190017	0.238646	0.234401	0.256768
	ENV7	0.298514	0.37342	0.417437	0.444478	0.396806	0.436524	0.423635	0.40642	0.678377	0.495401	0.680286	0.491776	0.724947	0.540713	0.713468	0.53119	0.737896	0.545619	0.694418	0.558077	1	0.528712	0.670852	0.539474	0.422895	0.463028	0.512863	0.508875	0.538027	0.518739	0.456938	0.468772	0.516033	0.469187	0.431488	0.453292	0.210323	0.218713	0.228612	0.215941	0.211067	0.200582	0.192105	0.198789	0.174866	0.219619	0.215712	0.236296
	ENV7	0.307309	0.384422	0.429735	0.457573	0.408496	0.449385	0.436117	0.418394	0.530435	0.509997	0.531928	0.506265	0.566849	0.556643	0.557873	0.54684	0.576974	0.561694	0.542979	0.574519	0.528712	1	0.524552	0.555368	0.435354	0.47667	0.527973	0.523868	0.553879	0.534022	0.4704	0.482583	0.531236	0.48301	0.4442	0.466647	0.21652	0.225157	0.235347	0.222303	0.217285	0.206492	0.197765	0.204646	0.180018	0.226089	0.222067	0.243257
	ENV8	0.296166	0.370482	0.414153	0.440981	0.393684	0.43309	0.420302	0.403222	0.673039	0.491503	0.674933	0.487907	0.719243	0.536458	0.707854	0.527011	0.73209	0.541326	0.688955	0.553686	0.670852	0.524552	1	0.53523	0.419568	0.459385	0.508828	0.504872	0.533794	0.514658	0.453343	0.465084	0.511973	0.465496	0.428093	0.449726	0.208668	0.216993	0.226813	0.214242	0.209406	0.199004	0.190594	0.197225	0.173491	0.217891	0.214014	0.234436
	ENV8	0.313565	0.392247	0.438483	0.466887	0.416812	0.458533	0.444994	0.426911	0.541233	0.520378	0.542756	0.51657	0.578388	0.567974	0.56923	0.557971	0.588719	0.573128	0.554031	0.586214	0.539474	0.555368	0.53523	1	0.444216	0.486373	0.538721	0.534532	0.565154	0.544893	0.479976	0.492407	0.54205	0.492843	0.453243	0.476146	0.220927	0.22974	0.240138	0.226828	0.221708	0.210695	0.201791	0.208812	0.183683	0.230691	0.226587	0.248209
	SOC1	0.245804	0.307484	0.343728	0.365994	0.32674	0.359445	0.348832	0.334656	0.424273	0.407926	0.425467	0.40494	0.453399	0.445236	0.44622	0.437395	0.461498	0.449276	0.434306	0.459535	0.422895	0.435354	0.419568	0.444216	1	0.381269	0.637641	0.419021	0.668928	0.427143	0.56811	0.385999	0.641582	0.38634	0.536468	0.373252	0.173185	0.180094	0.188244	0.177811	0.173798	0.165164	0.158184	0.163688	0.143989	0.180839	0.177622	0.194572
	SOC1	0.269131	0.336664	0.376348	0.400727	0.357747	0.393557	0.381936	0.366415	0.464537	0.446638	0.465845	0.443369	0.496427	0.487489	0.488567	0.478904	0.505295	0.491913	0.475522	0.503145	0.463028	0.47667	0.459385	0.486373	0.381269	1	0.462381	0.458786	0.485069	0.467679	0.411961	0.42263	0.465239	0.423004	0.389016	0.408674	0.189621	0.197185	0.206109	0.194685	0.190291	0.180839	0.173196	0.179222	0.157654	0.198001	0.194479	0.213037
	SOC2	0.298097	0.372899	0.416854	0.443857	0.396251	0.435915	0.423044	0.405852	0.514535	0.494709	0.515983	0.491089	0.549857	0.539957	0.541151	0.530448	0.559679	0.544857	0.526702	0.557298	0.512863	0.527973	0.508828	0.538721	0.637641	0.462381	1	0.508165	0.811239	0.518015	0.688971	0.468117	0.778075	0.468532	0.650598	0.452659	0.210029	0.218408	0.228292	0.215639	0.210772	0.200302	0.191837	0.198512	0.174622	0.219312	0.21541	0.235965
	SOC2	0.29578	0.369999	0.413613	0.440406	0.39317	0.432525	0.419754	0.402697	0.510534	0.490863	0.511971	0.487271	0.545582	0.535759	0.536943	0.526323	0.555327	0.54062	0.522607	0.552965	0.508875	0.523868	0.504872	0.534532	0.419021	0.458786	0.508165	1	0.533099	0.513987	0.452752	0.464478	0.511305	0.464889	0.427535	0.44914	0.208396	0.21671	0.226517	0.213962	0.209133	0.198745	0.190346	0.196968	0.173264	0.217607	0.213735	0.234131
	SOC3	0.312724	0.391196	0.437307	0.465635	0.415694	0.457304	0.443801	0.425766	0.539781	0.518983	0.5413	0.515185	0.576837	0.566451	0.567703	0.556475	0.587141	0.571591	0.552546	0.584642	0.538027	0.553879	0.533794	0.565154	0.668928	0.485069	0.811239	0.533099	1	0.543432	0.722777	0.491086	0.816253	0.491521	0.682521	0.47487	0.220335	0.229124	0.239494	0.22622	0.221114	0.21013	0.20125	0.208252	0.18319	0.230073	0.22598	0.247544
	SOC3	0.301513	0.377171	0.42163	0.448942	0.400792	0.440909	0.427891	0.410502	0.52043	0.500377	0.521895	0.496716	0.556157	0.546144	0.547351	0.536526	0.566092	0.5511	0.532737	0.563683	0.518739	0.534022	0.514658	0.544893	0.427143	0.467679	0.518015	0.513987	0.543432	1	0.461528	0.473481	0.521216	0.4739	0.435822	0.457846	0.212436	0.22091	0.230908	0.21811	0.213187	0.202597	0.194035	0.200786	0.176623	0.221825	0.217878	0.238669
	SOC4	0.265591	0.332236	0.371398	0.395456	0.353042	0.38838	0.376913	0.361596	0.458427	0.440763	0.459717	0.437538	0.489898	0.481078	0.482141	0.472605	0.498649	0.485443	0.469268	0.496527	0.456938	0.4704	0.453343	0.479976	0.56811	0.411961	0.688971	0.452752	0.722777	0.461528	1	0.417071	0.69323	0.417441	0.579653	0.403299	0.187126	0.194591	0.203398	0.192125	0.187788	0.17846	0.170918	0.176865	0.15558	0.195397	0.191921	0.210235
	SOC4	0.27247	0.340841	0.381017	0.405698	0.362186	0.398439	0.386675	0.370961	0.4703	0.452179	0.471624	0.44887	0.502586	0.493537	0.494628	0.484845	0.511563	0.498015	0.481422	0.509387	0.468772	0.482583	0.465084	0.492407	0.385999	0.42263	0.468117	0.464478	0.491086	0.473481	0.417071	1	0.471011	0.428252	0.393842	0.413744	0.191973	0.199631	0.208666	0.197101	0.192652	0.183082	0.175345	0.181446	0.15961	0.200458	0.196891	0.215679
	SOC5	0.29994	0.375204	0.41943	0.4466	0.398701	0.438609	0.425658	0.408361	0.517715	0.497767	0.519172	0.494124	0.553256	0.543295	0.544495	0.533726	0.563138	0.548224	0.529958	0.560742	0.516033	0.531236	0.511973	0.54205	0.641582	0.465239	0.778075	0.511305	0.816253	0.521216	0.69323	0.471011	1	0.471428	0.654619	0.455457	0.211327	0.219758	0.229703	0.216972	0.212075	0.20154	0.193023	0.199739	0.175701	0.220667	0.216742	0.237424
	SOC5	0.272711	0.341142	0.381354	0.406058	0.362506	0.398792	0.387017	0.37129	0.470717	0.452579	0.472041	0.449267	0.503031	0.493974	0.495066	0.485274	0.512016	0.498456	0.481848	0.509838	0.469187	0.48301	0.465496	0.492843	0.38634	0.423004	0.468532	0.464889	0.491521	0.4739	0.417441	0.428252	0.471428	1	0.39419	0.41411	0.192143	0.199808	0.208851	0.197275	0.192822	0.183244	0.1755	0.181606	0.159751	0.200635	0.197066	0.21587
	SOC6	0.250799	0.313731	0.350712	0.373431	0.333379	0.366749	0.35592	0.341456	0.432894	0.416214	0.434113	0.413168	0.462612	0.454283	0.455287	0.446282	0.470876	0.458405	0.443131	0.468872	0.431488	0.4442	0.428093	0.453243	0.536468	0.389016	0.650598	0.427535	0.682521	0.435822	0.579653	0.393842	0.654619	0.39419	1	0.380836	0.176704	0.183753	0.192069	0.181424	0.177329	0.16852	0.161399	0.167014	0.146915	0.184514	0.181231	0.198525
	SOC6	0.263472	0.329585	0.368435	0.392301	0.350226	0.385282	0.373906	0.358711	0.45477	0.437247	0.45605	0.434047	0.48599	0.477239	0.478294	0.468835	0.494671	0.48157	0.465524	0.492566	0.453292	0.466647	0.449726	0.476146	0.373252	0.408674	0.452659	0.44914	0.47487	0.457846	0.403299	0.413744	0.455457	0.41411	0.380836	1	0.185634	0.193039	0.201775	0.190592	0.18629	0.177036	0.169555	0.175454	0.154339	0.193838	0.19039	0.208557
	SPP_MC1	0.122248	0.152924	0.17095	0.182024	0.162501	0.178767	0.173488	0.166438	0.211009	0.202878	0.211602	0.201393	0.225494	0.221434	0.221924	0.217534	0.229522	0.223443	0.215998	0.228545	0.210323	0.21652	0.208668	0.220927	0.173185	0.189621	0.210029	0.208396	0.220335	0.212436	0.187126	0.191973	0.211327	0.192143	0.176704	0.185634	1	0.424142	0.667428	0.418765	0.616207	0.388981	0.560849	0.385504	0.51052	0.425898	0.418321	0.458239
	SPP_MC1	0.127125	0.159025	0.17777	0.189285	0.168984	0.185898	0.180409	0.173078	0.219426	0.210971	0.220044	0.209428	0.23449	0.230268	0.230777	0.226212	0.238678	0.232357	0.224615	0.237663	0.218713	0.225157	0.216993	0.22974	0.180094	0.197185	0.218408	0.21671	0.229124	0.22091	0.194591	0.199631	0.219758	0.199808	0.183753	0.193039	0.424142	1	0.461023	0.435471	0.425642	0.404499	0.387404	0.400883	0.352639	0.442888	0.435009	0.476519
	SPP_MC2	0.132879	0.166222	0.185815	0.197852	0.176631	0.194311	0.188574	0.180911	0.229357	0.220519	0.230002	0.218906	0.245102	0.240689	0.241221	0.23645	0.24948	0.242873	0.23478	0.248419	0.228612	0.235347	0.226813	0.240138	0.188244	0.206109	0.228292	0.226517	0.239494	0.230908	0.203398	0.208666	0.229703	0.208851	0.192069	0.201775	0.667428	0.461023	1	0.455179	0.669789	0.422805	0.609618	0.419026	0.554912	0.462932	0.454696	0.498085
	SPP_MC2	0.125514	0.157009	0.175516	0.186886	0.166841	0.183542	0.178122	0.170884	0.216645	0.208297	0.217254	0.206773	0.231517	0.227349	0.227851	0.223345	0.235653	0.229412	0.221768	0.23465	0.215941	0.222303	0.214242	0.226828	0.177811	0.194685	0.215639	0.213962	0.22622	0.21811	0.192125	0.197101	0.216972	0.197275	0.181424	0.190592	0.418765	0.435471	0.455179	1	0.420246	0.399371	0.382493	0.395801	0.348169	0.437274	0.429494	0.470478
	SPP_MC3	0.122681	0.153465	0.171555	0.182667	0.163076	0.179399	0.174102	0.167027	0.211755	0.203596	0.212351	0.202106	0.226292	0.222217	0.222708	0.218304	0.230334	0.224234	0.216762	0.229354	0.211067	0.217285	0.209406	0.221708	0.173798	0.190291	0.210772	0.209133	0.221114	0.213187	0.187788	0.192652	0.212075	0.192822	0.177329	0.18629	0.616207	0.425642	0.669789	0.420246	1	0.390357	0.562833	0.386868	0.512325	0.427404	0.4198	0.459859
	SPP_MC3	0.116587	0.145842	0.163033	0.173594	0.154975	0.170488	0.165454	0.15873	0.201236	0.193482	0.201802	0.192066	0.215051	0.211179	0.211646	0.20746	0.218892	0.213095	0.205995	0.217961	0.200582	0.206492	0.199004	0.210695	0.165164	0.180839	0.200302	0.198745	0.21013	0.202597	0.17846	0.183082	0.20154	0.183244	0.16852	0.177036	0.388981	0.404499	0.422805	0.399371	0.390357	1	0.355289	0.36765	0.323406	0.406173	0.398947	0.437016
	SPP_MC4	0.11166	0.139678	0.156143	0.166257	0.148426	0.163283	0.158461	0.152022	0.192732	0.185305	0.193274	0.183949	0.205963	0.202254	0.202701	0.198692	0.209642	0.20409	0.197289	0.20875	0.192105	0.197765	0.190594	0.201791	0.158184	0.173196	0.191837	0.190346	0.20125	0.194035	0.170918	0.175345	0.193023	0.1755	0.161399	0.169555	0.560849	0.387404	0.609618	0.382493	0.562833	0.355289	1	0.352113	0.4663	0.389008	0.382087	0.418548
	SPP_MC4	0.115545	0.144538	0.161575	0.172042	0.15359	0.168964	0.163975	0.157311	0.199437	0.191753	0.199999	0.190349	0.213129	0.209291	0.209754	0.205605	0.216936	0.21119	0.204154	0.216012	0.198789	0.204646	0.197225	0.208812	0.163688	0.179222	0.198512	0.196968	0.208252	0.200786	0.176865	0.181446	0.199739	0.181606	0.167014	0.175454	0.385504	0.400883	0.419026	0.395801	0.386868	0.36765	0.352113	1	0.320515	0.402542	0.395381	0.43311
	SPP_MC5	0.10164	0.127144	0.142131	0.151338	0.135106	0.14863	0.144241	0.13838	0.175436	0.168677	0.17593	0.167442	0.18748	0.184104	0.184511	0.180862	0.190829	0.185775	0.179585	0.190017	0.174866	0.180018	0.173491	0.183683	0.143989	0.157654	0.174622	0.173264	0.18319	0.176623	0.15558	0.15961	0.175701	0.159751	0.146915	0.154339	0.51052	0.352639	0.554912	0.348169	0.512325	0.323406	0.4663	0.320515	1	0.354099	0.3478	0.380988
	SPP_RR1	0.127651	0.159683	0.178505	0.190069	0.169683	0.186668	0.181156	0.173794	0.220334	0.211845	0.220955	0.210294	0.23546	0.231221	0.231732	0.227149	0.239666	0.233319	0.225545	0.238646	0.219619	0.226089	0.217891	0.230691	0.180839	0.198001	0.219312	0.217607	0.230073	0.221825	0.195397	0.200458	0.220667	0.200635	0.184514	0.193838	0.425898	0.442888	0.462932	0.437274	0.427404	0.406173	0.389008	0.402542	0.354099	1	0.436809	0.648064
	SPP_RR1	0.12538	0.156842	0.17533	0.186687	0.166664	0.183347	0.177933	0.170703	0.216415	0.208076	0.217024	0.206553	0.231271	0.227107	0.227609	0.223108	0.235402	0.229168	0.221532	0.234401	0.215712	0.222067	0.214014	0.226587	0.177622	0.194479	0.21541	0.213735	0.22598	0.217878	0.191921	0.196891	0.216742	0.197066	0.181231	0.19039	0.418321	0.435009	0.454696	0.429494	0.4198	0.398947	0.382087	0.395381	0.3478	0.436809	1	0.469979
	SPP_RR2	0.137345	0.171809	0.19206	0.204502	0.182568	0.200843	0.194912	0.186992	0.237066	0.227931	0.237733	0.226263	0.25334	0.248779	0.249329	0.244398	0.257865	0.251036	0.242672	0.256768	0.236296	0.243257	0.234436	0.248209	0.194572	0.213037	0.235965	0.234131	0.247544	0.238669	0.210235	0.215679	0.237424	0.21587	0.198525	0.208557	0.458239	0.476519	0.498085	0.470478	0.459859	0.437016	0.418548	0.43311	0.380988	0.648064	0.469979	1
	SPP_RR2	0.14431	0.180522	0.2018	0.214873	0.191827	0.211028	0.204797	0.196475	0.249088	0.239491	0.249789	0.237738	0.266188	0.261395	0.261973	0.256792	0.270943	0.263767	0.254979	0.26979	0.248279	0.255594	0.246326	0.260797	0.204439	0.22384	0.247932	0.246004	0.260097	0.250773	0.220896	0.226617	0.249464	0.226818	0.208593	0.219134	0.481478	0.500685	0.523344	0.494338	0.48318	0.459179	0.439774	0.455074	0.400309	0.502757	0.493813	0.540935
	SPP_RR3	0.134237	0.167921	0.187715	0.199875	0.178437	0.196298	0.190502	0.182761	0.231702	0.222774	0.232354	0.221144	0.247608	0.24315	0.243687	0.238868	0.252031	0.245356	0.237181	0.250958	0.230949	0.237753	0.229132	0.242593	0.190169	0.208216	0.230626	0.228833	0.241942	0.233269	0.205478	0.210799	0.232052	0.210986	0.194033	0.203838	0.44787	0.465737	0.486815	0.459833	0.449454	0.427128	0.409077	0.42331	0.372367	0.6334	0.459345	0.681498
	SPP_RR3	0.130991	0.16386	0.183175	0.195041	0.174122	0.191551	0.185895	0.178341	0.226098	0.217387	0.226735	0.215796	0.24162	0.23727	0.237794	0.233091	0.245936	0.239423	0.231445	0.244889	0.225364	0.232003	0.223591	0.236726	0.18557	0.203181	0.225049	0.223299	0.236091	0.227628	0.200508	0.205701	0.22644	0.205884	0.189341	0.198909	0.437039	0.454474	0.475042	0.448713	0.438585	0.416799	0.399184	0.413073	0.363362	0.456355	0.448236	0.491009
	SPP_RR4	0.126211	0.157881	0.17649	0.187923	0.167768	0.184561	0.179111	0.171833	0.217847	0.209453	0.218461	0.207921	0.232802	0.228611	0.229116	0.224585	0.236961	0.230685	0.222999	0.235953	0.21714	0.223537	0.215431	0.228087	0.178798	0.195766	0.216836	0.21515	0.227476	0.219321	0.193191	0.198195	0.218176	0.19837	0.182431	0.19165	0.42109	0.437889	0.457706	0.432338	0.422579	0.401588	0.384617	0.397999	0.350102	0.595527	0.431879	0.640749
	SPP_RR4	0.123653	0.154681	0.172914	0.184115	0.164368	0.180821	0.175482	0.168351	0.213433	0.205209	0.214034	0.203707	0.228085	0.223978	0.224473	0.220034	0.232159	0.226011	0.21848	0.231171	0.212739	0.219007	0.211066	0.223465	0.175175	0.191799	0.212442	0.21079	0.222866	0.214876	0.189276	0.194178	0.213755	0.19435	0.178734	0.187766	0.412557	0.429015	0.448431	0.423577	0.414016	0.39345	0.376823	0.389933	0.343007	0.430791	0.423127	0.463503
	SPP_RR5	0.131917	0.165018	0.18447	0.196419	0.175353	0.192905	0.187209	0.179601	0.227696	0.218923	0.228337	0.217321	0.243328	0.238947	0.239475	0.234738	0.247674	0.241115	0.233081	0.24662	0.226957	0.233643	0.225171	0.238399	0.186882	0.204617	0.22664	0.224877	0.23776	0.229236	0.201926	0.207155	0.22804	0.207339	0.190679	0.200315	0.440128	0.457686	0.478399	0.451884	0.441684	0.419744	0.402006	0.415992	0.36593	0.622451	0.451404	0.669717
	SPP_RR5	0.132076	0.165218	0.184693	0.196657	0.175565	0.193138	0.187435	0.179819	0.227972	0.219188	0.228613	0.217584	0.243622	0.239236	0.239764	0.235022	0.247974	0.241406	0.233363	0.246918	0.227231	0.233926	0.225443	0.238688	0.187108	0.204864	0.226914	0.225149	0.238048	0.229514	0.20217	0.207406	0.228316	0.207589	0.19091	0.200557	0.44066	0.458239	0.478978	0.452431	0.442219	0.420252	0.402492	0.416496	0.366373	0.460136	0.45195	0.495077
	SPP_WC1	0.138151	0.172817	0.193187	0.205702	0.18364	0.202021	0.196056	0.188089	0.238457	0.229269	0.239128	0.227591	0.254827	0.250239	0.250792	0.245832	0.259379	0.252509	0.244096	0.258275	0.237682	0.244685	0.235812	0.249666	0.195713	0.214287	0.23735	0.235505	0.248996	0.24007	0.211468	0.216945	0.238817	0.217137	0.19969	0.209781	0.460928	0.479315	0.501008	0.473239	0.462558	0.439581	0.421004	0.435652	0.383224	0.481299	0.472737	0.517847
	SPP_WC1	0.137469	0.171965	0.192235	0.204687	0.182734	0.201025	0.195089	0.187161	0.237281	0.228138	0.237949	0.226469	0.25357	0.249005	0.249555	0.244619	0.2581	0.251264	0.242892	0.257001	0.23651	0.243478	0.234649	0.248434	0.194748	0.21323	0.23618	0.234343	0.247768	0.238886	0.210425	0.215875	0.237639	0.216066	0.198705	0.208747	0.458655	0.476952	0.498537	0.470906	0.460277	0.437413	0.418928	0.433503	0.381334	0.478926	0.470406	0.515294
	SPP_WC2	0.140084	0.175236	0.195891	0.208581	0.18621	0.204849	0.1988	0.190721	0.241794	0.232478	0.242475	0.230777	0.258393	0.253741	0.254302	0.249272	0.263009	0.256044	0.247512	0.26189	0.241009	0.248109	0.239113	0.25316	0.198453	0.217286	0.240672	0.238801	0.252481	0.24343	0.214428	0.219982	0.24216	0.220176	0.202485	0.212717	0.467379	0.486024	0.50802	0.479863	0.469032	0.445733	0.426896	0.441749	0.388587	0.488036	0.479353	0.525095
	SPP_WC2	0.127823	0.159897	0.178745	0.190324	0.169911	0.186918	0.181399	0.174028	0.22063	0.212129	0.221251	0.210577	0.235776	0.231531	0.232043	0.227454	0.239988	0.233632	0.225848	0.238967	0.219913	0.226392	0.218183	0.231001	0.181082	0.198267	0.219606	0.217899	0.230381	0.222122	0.195659	0.200727	0.220963	0.200904	0.184762	0.194098	0.426469	0.443482	0.463553	0.43786	0.427978	0.406718	0.38953	0.403083	0.354574	0.445318	0.437396	0.479134
	SPP_WC3	0.132219	0.165397	0.184893	0.19687	0.175755	0.193348	0.187639	0.180014	0.228219	0.219426	0.228862	0.21782	0.243886	0.239495	0.240025	0.235277	0.248243	0.241668	0.233616	0.247186	0.227478	0.23418	0.225688	0.238947	0.187311	0.205087	0.22716	0.225394	0.238306	0.229763	0.202389	0.207631	0.228564	0.207815	0.191117	0.200775	0.441139	0.458737	0.479498	0.452922	0.442699	0.420708	0.402929	0.416948	0.366771	0.460635	0.452441	0.495614
	SPP_WC3	0.130564	0.163327	0.182579	0.194406	0.173555	0.190927	0.18529	0.17776	0.225362	0.216679	0.225996	0.215093	0.240833	0.236497	0.23702	0.232332	0.245135	0.238643	0.230691	0.244092	0.22463	0.231248	0.222863	0.235955	0.184966	0.202519	0.224316	0.222572	0.235323	0.226886	0.199855	0.205032	0.225703	0.205213	0.188724	0.198261	0.435616	0.452994	0.473495	0.447251	0.437156	0.415441	0.397884	0.411728	0.362179	0.454869	0.446777	0.48941
	SPP_WC4	0.129751	0.16231	0.181442	0.193195	0.172474	0.189738	0.184136	0.176653	0.223959	0.21533	0.224589	0.213754	0.239334	0.235025	0.235544	0.230885	0.243609	0.237157	0.229255	0.242572	0.223231	0.229808	0.221475	0.234486	0.183814	0.201258	0.22292	0.221186	0.233858	0.225474	0.198611	0.203755	0.224297	0.203936	0.187549	0.197027	0.432904	0.450174	0.470547	0.444467	0.434435	0.412855	0.395407	0.409164	0.359924	0.452037	0.443995	0.486363
	SPP_WC4	0.142888	0.178743	0.199812	0.212756	0.189937	0.208949	0.202779	0.194539	0.246634	0.237131	0.247328	0.235395	0.263565	0.25882	0.259392	0.254262	0.268273	0.261168	0.252466	0.267132	0.245833	0.253075	0.243898	0.258227	0.202425	0.221635	0.245489	0.24358	0.257535	0.248302	0.21872	0.224384	0.247006	0.224583	0.206538	0.216975	0.476733	0.495752	0.518188	0.489467	0.478419	0.454655	0.43544	0.450591	0.396365	0.497804	0.488948	0.535605
	SPS_BS1	0.133603	0.167128	0.186828	0.198931	0.177594	0.195371	0.189602	0.181897	0.230608	0.221722	0.231257	0.220099	0.246439	0.242001	0.242536	0.237739	0.25084	0.244197	0.236061	0.249773	0.229858	0.23663	0.22805	0.241447	0.189271	0.207233	0.229537	0.227752	0.2408	0.232167	0.204507	0.209804	0.230956	0.20999	0.193117	0.202876	0.316533	0.32916	0.344057	0.324988	0.317653	0.301874	0.289116	0.299175	0.263171	0.330523	0.324643	0.355622
	SPS_BS1	0.134783	0.168605	0.188479	0.200688	0.179163	0.197097	0.191277	0.183504	0.232645	0.223681	0.233299	0.222044	0.248616	0.244139	0.244679	0.23984	0.253056	0.246355	0.238146	0.25198	0.231889	0.238721	0.230064	0.24358	0.190943	0.209064	0.231565	0.229764	0.242927	0.234218	0.206314	0.211657	0.232996	0.211845	0.194823	0.204668	0.319329	0.332068	0.347097	0.327859	0.320459	0.30454	0.29167	0.301818	0.265496	0.333443	0.327511	0.358763
	SPS_BS2	0.13559	0.169613	0.189606	0.201889	0.180235	0.198276	0.192422	0.184602	0.234037	0.225019	0.234695	0.223372	0.250103	0.2456	0.246143	0.241275	0.25457	0.247828	0.239571	0.253487	0.233276	0.240149	0.231441	0.245037	0.192085	0.210314	0.23295	0.231139	0.24438	0.235619	0.207548	0.212923	0.23439	0.213112	0.195988	0.205892	0.32124	0.334055	0.349173	0.32982	0.322376	0.306362	0.293415	0.303624	0.267085	0.335438	0.32947	0.360909
	SPS_BS2	0.136883	0.171231	0.191415	0.203814	0.181954	0.200167	0.194257	0.186363	0.236269	0.227165	0.236934	0.225503	0.252489	0.247943	0.248491	0.243576	0.256999	0.250192	0.241856	0.255905	0.235501	0.24244	0.233648	0.247375	0.193917	0.21232	0.235172	0.233344	0.246711	0.237867	0.209528	0.214954	0.236626	0.215145	0.197858	0.207856	0.324304	0.337241	0.352504	0.332966	0.325451	0.309284	0.296214	0.30652	0.269632	0.338637	0.332613	0.364352
	SPS_BS3	0.134687	0.168484	0.188344	0.200544	0.179035	0.196956	0.19114	0.183373	0.232478	0.22352	0.233132	0.221885	0.248437	0.243964	0.244504	0.239668	0.252875	0.246178	0.237975	0.251799	0.231723	0.23855	0.229899	0.243406	0.190806	0.208914	0.231399	0.2296	0.242753	0.23405	0.206166	0.211505	0.232829	0.211693	0.194683	0.204521	0.319101	0.33183	0.346848	0.327624	0.320229	0.304322	0.291461	0.301602	0.265306	0.333204	0.327276	0.358506
	SPS_BS3	0.132143	0.165302	0.184787	0.196757	0.175654	0.193236	0.187531	0.17991	0.228088	0.219299	0.22873	0.217694	0.243746	0.239357	0.239886	0.235142	0.248099	0.241529	0.233481	0.247044	0.227346	0.234045	0.225558	0.238809	0.187203	0.204968	0.227029	0.225264	0.238168	0.22963	0.202272	0.207511	0.228432	0.207695	0.191007	0.200659	0.313074	0.325564	0.340298	0.321437	0.314181	0.298575	0.285957	0.295906	0.260296	0.326911	0.321095	0.351736
	SPS_IMT1	0.105629	0.132135	0.14771	0.157279	0.14041	0.154464	0.149904	0.143812	0.182323	0.175298	0.182836	0.174015	0.194839	0.191331	0.191754	0.187962	0.19832	0.193068	0.186635	0.197476	0.181731	0.187085	0.180301	0.190893	0.149642	0.163843	0.181477	0.180066	0.190381	0.183556	0.161688	0.165875	0.182599	0.166022	0.152682	0.160398	0.250258	0.260241	0.272019	0.256942	0.251143	0.238668	0.228581	0.236534	0.208069	0.261318	0.256669	0.281162
	SPS_IMT1	0.0970471	0.121399	0.135709	0.1445	0.129002	0.141914	0.137724	0.132127	0.167509	0.161055	0.167981	0.159876	0.179009	0.175786	0.176174	0.17269	0.182206	0.177381	0.171471	0.181431	0.166965	0.171884	0.165651	0.175383	0.137483	0.15053	0.166732	0.165436	0.174913	0.168642	0.148551	0.152398	0.167762	0.152533	0.140277	0.147365	0.229924	0.239097	0.249917	0.236066	0.230737	0.219276	0.210009	0.217316	0.191163	0.240086	0.235815	0.258317
	SPS_IMT2	0.116864	0.146188	0.16342	0.174006	0.155343	0.170893	0.165847	0.159107	0.201714	0.193942	0.202282	0.192523	0.215562	0.211681	0.212148	0.207953	0.219412	0.213601	0.206484	0.218479	0.201059	0.206982	0.199477	0.211196	0.165557	0.181268	0.200778	0.199217	0.210629	0.203078	0.178884	0.183517	0.202019	0.183679	0.168921	0.177457	0.276874	0.287919	0.30095	0.284269	0.277853	0.264051	0.252892	0.261691	0.230198	0.289111	0.283968	0.311065
	SPS_IMT2	0.114304	0.142986	0.15984	0.170194	0.15194	0.167149	0.162214	0.155622	0.197295	0.189693	0.197851	0.188305	0.210839	0.207043	0.207501	0.203397	0.214606	0.208922	0.201961	0.213692	0.196654	0.202448	0.195107	0.206569	0.16193	0.177297	0.19638	0.194853	0.206015	0.19863	0.174965	0.179497	0.197593	0.179656	0.16522	0.173569	0.270809	0.281612	0.294357	0.278042	0.271766	0.258267	0.247352	0.255958	0.225155	0.282778	0.277747	0.304251
	SPS_IMT3	0.11336	0.141806	0.158521	0.16879	0.150686	0.16577	0.160875	0.154338	0.195667	0.188128	0.196218	0.186751	0.2091	0.205335	0.205789	0.201719	0.212835	0.207198	0.200294	0.211929	0.195032	0.200778	0.193497	0.204865	0.160594	0.175834	0.194759	0.193245	0.204315	0.196991	0.173522	0.178016	0.195963	0.178173	0.163857	0.172137	0.268574	0.279288	0.291928	0.275748	0.269524	0.256136	0.245311	0.253846	0.223297	0.280444	0.275455	0.30174
	SPS_IMT3	0.122545	0.153295	0.171365	0.182465	0.162895	0.1792	0.173909	0.166842	0.21152	0.20337	0.212116	0.201882	0.226041	0.221971	0.222462	0.218062	0.230079	0.223986	0.216522	0.2291	0.210833	0.217045	0.209174	0.221463	0.173605	0.190081	0.210539	0.208902	0.220869	0.212951	0.18758	0.192439	0.21184	0.192609	0.177133	0.186084	0.290334	0.301916	0.31558	0.298089	0.291361	0.276888	0.265186	0.274413	0.241389	0.303166	0.297773	0.326187
	SPS_ISE1	0.111729	0.139765	0.15624	0.166361	0.148518	0.163384	0.15856	0.152116	0.192851	0.185421	0.193394	0.184064	0.206091	0.20238	0.202827	0.198816	0.209772	0.204216	0.197412	0.208879	0.192225	0.197888	0.190712	0.201916	0.158283	0.173304	0.191956	0.190464	0.201375	0.194156	0.171024	0.175454	0.193143	0.175609	0.161499	0.16966	0.264709	0.275269	0.287727	0.271779	0.265645	0.25245	0.241781	0.250193	0.220084	0.276408	0.271491	0.297398
	SPS_ISE1	0.110315	0.137996	0.154262	0.164255	0.146638	0.161316	0.156553	0.150191	0.19041	0.183073	0.190946	0.181733	0.203481	0.199818	0.200259	0.196299	0.207116	0.201631	0.194913	0.206235	0.189791	0.195383	0.188298	0.19936	0.156279	0.17111	0.189526	0.188053	0.198826	0.191698	0.168859	0.173233	0.190698	0.173386	0.159454	0.167512	0.261358	0.271784	0.284084	0.268339	0.262282	0.249254	0.23872	0.247026	0.217298	0.272909	0.268054	0.293633
	SPS_ISE2	0.11261	0.140867	0.157472	0.167672	0.149689	0.164672	0.15981	0.153316	0.194372	0.186882	0.194919	0.185515	0.207715	0.203975	0.204426	0.200383	0.211426	0.205826	0.198968	0.210526	0.19374	0.199448	0.192216	0.203508	0.15953	0.17467	0.19347	0.191965	0.202962	0.195686	0.172373	0.176837	0.194665	0.176994	0.162772	0.170997	0.266796	0.277439	0.289995	0.273922	0.267739	0.25444	0.243687	0.252165	0.221819	0.278587	0.273631	0.299742
	SPS_ISE2	0.110224	0.137882	0.154135	0.164119	0.146517	0.161183	0.156424	0.150067	0.190253	0.182922	0.190789	0.181584	0.203314	0.199653	0.200095	0.196137	0.206946	0.201465	0.194752	0.206065	0.189635	0.195222	0.188143	0.199196	0.15615	0.170969	0.18937	0.187898	0.198662	0.19154	0.16872	0.17309	0.19054	0.173243	0.159323	0.167374	0.261142	0.27156	0.28385	0.268118	0.262066	0.249048	0.238523	0.246822	0.217119	0.272684	0.267833	0.293391
	SPS_ISE3	0.108904	0.136231	0.152289	0.162154	0.144762	0.159252	0.15455	0.14827	0.187975	0.180732	0.188504	0.179409	0.200879	0.197262	0.197698	0.193788	0.204467	0.199052	0.19242	0.203597	0.187364	0.192884	0.18589	0.19681	0.15428	0.168921	0.187102	0.185647	0.196283	0.189246	0.1667	0.171017	0.188259	0.171168	0.157415	0.16537	0.258015	0.268308	0.280451	0.264907	0.258928	0.246066	0.235667	0.243866	0.214518	0.269419	0.264625	0.289877
	SPS_ISE3	0.112624	0.140885	0.157492	0.167694	0.149708	0.164693	0.159831	0.153335	0.194397	0.186907	0.194944	0.185539	0.207742	0.204002	0.204453	0.200409	0.211453	0.205853	0.198994	0.210553	0.193765	0.199474	0.192241	0.203535	0.159551	0.174693	0.193495	0.19199	0.202989	0.195712	0.172395	0.17686	0.194691	0.177016	0.162793	0.17102	0.26683	0.277475	0.290032	0.273957	0.267774	0.254473	0.243718	0.252198	0.221848	0.278623	0.273667	0.299781
	SPS_PE1	0.112351	0.140543	0.15711	0.167287	0.149345	0.164294	0.159443	0.152963	0.193925	0.186453	0.194471	0.185088	0.207238	0.203507	0.203956	0.199923	0.21094	0.205353	0.198511	0.210042	0.193295	0.19899	0.191774	0.203041	0.159164	0.174269	0.193025	0.191524	0.202496	0.195237	0.171977	0.176431	0.194218	0.176587	0.162398	0.170604	0.266183	0.276801	0.289329	0.273293	0.267124	0.253855	0.243127	0.251586	0.221309	0.277947	0.273002	0.299053
	SPS_PE1	0.116104	0.145237	0.162357	0.172874	0.154333	0.169781	0.164768	0.158072	0.200402	0.19268	0.200966	0.19127	0.21416	0.210304	0.210769	0.2066	0.217985	0.212212	0.205141	0.217057	0.199751	0.205636	0.198179	0.209822	0.16448	0.180089	0.199472	0.197921	0.209259	0.201757	0.177721	0.182323	0.200705	0.182485	0.167822	0.176303	0.275073	0.286047	0.298992	0.28242	0.276046	0.262334	0.251247	0.259989	0.228701	0.28723	0.282121	0.309042
	SPS_PE2	0.116111	0.145246	0.162367	0.172885	0.154342	0.169791	0.164778	0.158082	0.200414	0.192692	0.200978	0.191282	0.214173	0.210316	0.210781	0.206612	0.217998	0.212225	0.205154	0.217071	0.199763	0.205649	0.198191	0.209835	0.16449	0.1801	0.199484	0.197933	0.209272	0.20177	0.177731	0.182334	0.200717	0.182496	0.167832	0.176313	0.27509	0.286064	0.29901	0.282438	0.276063	0.26235	0.251262	0.260005	0.228715	0.287248	0.282138	0.30906
	SPS_PE2	0.107631	0.134639	0.150509	0.160259	0.143071	0.157391	0.152744	0.146537	0.185778	0.17862	0.186301	0.177313	0.198532	0.194957	0.195388	0.191524	0.202078	0.196726	0.190171	0.201218	0.185174	0.19063	0.183718	0.194511	0.152477	0.166947	0.184916	0.183478	0.193989	0.187034	0.164752	0.169019	0.186059	0.169168	0.155575	0.163437	0.255	0.265173	0.277173	0.261811	0.255902	0.24319	0.232913	0.241016	0.212012	0.26627	0.261533	0.28649
	SPS_PE3	0.106705	0.133481	0.149214	0.15888	0.14184	0.156037	0.15143	0.145276	0.18418	0.177083	0.184698	0.175787	0.196824	0.19328	0.193707	0.189876	0.200339	0.195034	0.188535	0.199487	0.183581	0.18899	0.182137	0.192837	0.151165	0.165511	0.183325	0.181899	0.19232	0.185425	0.163334	0.167564	0.184458	0.167713	0.154237	0.162031	0.252806	0.262891	0.274789	0.259559	0.2537	0.241098	0.230909	0.238943	0.210188	0.263979	0.259283	0.284025
	SPS_PE3	0.111002	0.138856	0.155223	0.165278	0.147552	0.162321	0.157528	0.151127	0.191597	0.184214	0.192136	0.182866	0.20475	0.201063	0.201508	0.197522	0.208407	0.202888	0.196128	0.20752	0.190974	0.196601	0.189472	0.200603	0.157253	0.172176	0.190707	0.189225	0.200065	0.192893	0.169912	0.174312	0.191886	0.174467	0.160448	0.168556	0.262987	0.273478	0.285855	0.270011	0.263917	0.250807	0.240208	0.248565	0.218652	0.27461	0.269725	0.295463
	SPS_PPF1	0.122654	0.153432	0.171517	0.182628	0.16304	0.17936	0.174064	0.166991	0.211709	0.203551	0.212305	0.202062	0.226242	0.222169	0.22266	0.218256	0.230284	0.224185	0.216715	0.229304	0.211021	0.217238	0.209361	0.22166	0.17376	0.19025	0.210726	0.209088	0.221066	0.213141	0.187747	0.19261	0.212029	0.192781	0.177291	0.18625	0.290593	0.302185	0.315861	0.298355	0.29162	0.277135	0.265423	0.274657	0.241604	0.303436	0.298038	0.326478
	SPS_PPF1	0.121069	0.151449	0.169301	0.180268	0.160934	0.177042	0.171815	0.164833	0.208973	0.200921	0.209561	0.199451	0.223319	0.219298	0.219783	0.215436	0.227308	0.221288	0.213915	0.226341	0.208294	0.214431	0.206655	0.218796	0.171515	0.187792	0.208003	0.206386	0.218209	0.210387	0.185322	0.190121	0.209289	0.19029	0.175	0.183843	0.286838	0.298281	0.31178	0.294499	0.287852	0.273554	0.261993	0.271108	0.238482	0.299515	0.294187	0.322259
	SPS_PPF2	0.118278	0.147958	0.165398	0.176113	0.157224	0.172961	0.167854	0.161033	0.204156	0.19629	0.204731	0.194853	0.218171	0.214243	0.214717	0.21047	0.222068	0.216187	0.208984	0.221123	0.203493	0.209488	0.201892	0.213752	0.167561	0.183463	0.203208	0.201629	0.213179	0.205537	0.18105	0.185739	0.204464	0.185903	0.170966	0.179605	0.280226	0.291405	0.304593	0.287711	0.281217	0.267248	0.255954	0.264859	0.232985	0.292611	0.287405	0.314831
	SPS_PPF2	0.122793	0.153605	0.171711	0.182834	0.163225	0.179563	0.174261	0.16718	0.211948	0.203782	0.212545	0.20229	0.226498	0.22242	0.222912	0.218503	0.230544	0.224439	0.21696	0.229563	0.21126	0.217484	0.209598	0.221911	0.173956	0.190465	0.210965	0.209324	0.221316	0.213382	0.18796	0.192828	0.212268	0.192999	0.177491	0.18646	0.290921	0.302527	0.316218	0.298692	0.29195	0.277448	0.265723	0.274968	0.241877	0.303779	0.298375	0.326847
	SPS_PPF3	0.120517	0.150758	0.168528	0.179445	0.160199	0.176234	0.171031	0.164081	0.208019	0.200004	0.208605	0.19854	0.2223	0.218297	0.21878	0.214453	0.226271	0.220278	0.212938	0.225308	0.207343	0.213452	0.205712	0.217797	0.170732	0.186934	0.207054	0.205444	0.217213	0.209426	0.184476	0.189253	0.208334	0.189421	0.174201	0.183004	0.285529	0.296919	0.310357	0.293155	0.286538	0.272305	0.260797	0.269871	0.237394	0.298148	0.292844	0.320788
	SPS_PPF3	0.11743	0.146897	0.164212	0.174849	0.156096	0.171721	0.16665	0.159878	0.202692	0.194882	0.203262	0.193456	0.216606	0.212706	0.213176	0.20896	0.220475	0.214636	0.207485	0.219537	0.202033	0.207985	0.200444	0.212219	0.166359	0.182147	0.201751	0.200182	0.21165	0.204062	0.179751	0.184406	0.202998	0.18457	0.169739	0.178317	0.278216	0.289314	0.302408	0.285647	0.2792	0.265331	0.254118	0.262959	0.231314	0.290512	0.285344	0.312572
	SPS_SUS1	0.119073	0.148952	0.166509	0.177295	0.15828	0.174123	0.168982	0.162115	0.205527	0.197608	0.206106	0.196162	0.219636	0.215682	0.216159	0.211883	0.22356	0.217639	0.210387	0.222608	0.204859	0.210895	0.203248	0.215188	0.168686	0.184695	0.204573	0.202983	0.214611	0.206917	0.182265	0.186986	0.205838	0.187152	0.172114	0.180811	0.282108	0.293362	0.306638	0.289643	0.283105	0.269042	0.257672	0.266638	0.234549	0.294576	0.289335	0.316945
	SPS_SUS1	0.132585	0.165854	0.185404	0.197415	0.176241	0.193882	0.188158	0.180511	0.22885	0.220032	0.229494	0.218422	0.24456	0.240157	0.240688	0.235928	0.248929	0.242336	0.234262	0.24787	0.228107	0.234827	0.226312	0.239607	0.187829	0.205654	0.227788	0.226017	0.238965	0.230398	0.202949	0.208205	0.229196	0.208389	0.191645	0.20133	0.314121	0.326652	0.341435	0.322511	0.315232	0.299573	0.286913	0.296895	0.261166	0.328004	0.322169	0.352911
	SPS_SUS2	0.122967	0.153823	0.171955	0.183093	0.163456	0.179817	0.174508	0.167416	0.212249	0.20407	0.212846	0.202577	0.226819	0.222736	0.223228	0.218813	0.230871	0.224757	0.217268	0.229889	0.211559	0.217792	0.209894	0.222225	0.174203	0.190735	0.211263	0.209621	0.221629	0.213684	0.188226	0.193101	0.212569	0.193272	0.177743	0.186725	0.291334	0.302956	0.316667	0.299115	0.292364	0.277841	0.266099	0.275358	0.24222	0.30421	0.298798	0.32731
	SPS_SUS2	0.114811	0.14362	0.160549	0.170949	0.152614	0.16789	0.162933	0.156312	0.19817	0.190535	0.198728	0.18914	0.211775	0.207962	0.208421	0.204299	0.215557	0.209849	0.202857	0.21464	0.197527	0.203346	0.195972	0.207485	0.162648	0.178084	0.197251	0.195717	0.206929	0.199511	0.175741	0.180293	0.19847	0.180453	0.165953	0.174339	0.27201	0.282861	0.295662	0.279275	0.272972	0.259412	0.248449	0.257093	0.226154	0.284032	0.278979	0.3056
	SPS_SUS3	0.126775	0.158587	0.17728	0.188764	0.168518	0.185386	0.179913	0.172601	0.218822	0.21039	0.219438	0.208851	0.233844	0.229634	0.230141	0.225589	0.238021	0.231717	0.223997	0.237008	0.218111	0.224537	0.216395	0.229108	0.179598	0.196642	0.217806	0.216113	0.228493	0.220302	0.194056	0.199081	0.219153	0.199258	0.183247	0.192507	0.300356	0.312338	0.326474	0.308379	0.301419	0.286446	0.27434	0.283885	0.249722	0.313631	0.308052	0.337447
	SPS_SUS3	0.119627	0.149645	0.167284	0.178121	0.159017	0.174934	0.169768	0.16287	0.206484	0.198528	0.207065	0.197075	0.220659	0.216686	0.217165	0.21287	0.224601	0.218652	0.211367	0.223645	0.205813	0.211877	0.204194	0.21619	0.169472	0.185555	0.205526	0.203928	0.21561	0.207881	0.183114	0.187857	0.206796	0.188023	0.172915	0.181653	0.283421	0.294728	0.308066	0.290992	0.284424	0.270295	0.258872	0.267879	0.235642	0.295948	0.290683	0.318421
	Empirical Covariance Matrix
		ECON4	ECON4	ECON6	ECON6	ECON7	ECON7	ECON8	ECON8	ENV1	ENV1	ENV2	ENV2	ENV3	ENV3	ENV4	ENV4	ENV5	ENV5	ENV6	ENV6	ENV7	ENV7	ENV8	ENV8	SOC1	SOC1	SOC2	SOC2	SOC3	SOC3	SOC4	SOC4	SOC5	SOC5	SOC6	SOC6	SPP_MC1	SPP_MC1	SPP_MC2	SPP_MC2	SPP_MC3	SPP_MC3	SPP_MC4	SPP_MC4	SPP_MC5	SPP_RR1	SPP_RR1	SPP_RR2
	ECON4	0.497206	0.497206	0.254387	0.254387	0.174787	0.174787	0.260661	0.260661	0.0772473	0.0772473	0.0241153	0.0241153	0.0951867	0.0951867	0.0848936	0.0848936	0.0877365	0.0877365	0.200274	0.200274	0.150966	0.150966	0.157436	0.157436	0.129301	0.129301	0.229781	0.229781	0.203706	0.203706	0.111166	0.111166	0.161063	0.161063	0.132928	0.132928	0.104892	0.104892	0.0521517	0.0521517	0.0519557	0.0519557	0.0982257	0.0982257	0.0664641	0.0648956	0.0648956	-0.00499951
	ECON4	0.497206	0.497206	0.254387	0.254387	0.174787	0.174787	0.260661	0.260661	0.0772473	0.0772473	0.0241153	0.0241153	0.0951867	0.0951867	0.0848936	0.0848936	0.0877365	0.0877365	0.200274	0.200274	0.150966	0.150966	0.157436	0.157436	0.129301	0.129301	0.229781	0.229781	0.203706	0.203706	0.111166	0.111166	0.161063	0.161063	0.132928	0.132928	0.104892	0.104892	0.0521517	0.0521517	0.0519557	0.0519557	0.0982257	0.0982257	0.0664641	0.0648956	0.0648956	-0.00499951
	ECON6	0.254387	0.254387	0.671699	0.671699	0.228507	0.228507	0.297422	0.297422	0.140476	0.140476	0.17214	0.17214	0.201157	0.201157	0.262915	0.262915	0.16665	0.16665	0.224096	0.224096	0.282325	0.282325	0.283109	0.283109	0.18459	0.18459	0.462896	0.462896	0.41143	0.41143	0.352809	0.352809	0.330654	0.330654	0.232134	0.232134	0.222135	0.222135	0.182139	0.182139	0.183315	0.183315	0.15322	0.15322	0.195275	0.293795	0.293795	0.247819
	ECON6	0.254387	0.254387	0.671699	0.671699	0.228507	0.228507	0.297422	0.297422	0.140476	0.140476	0.17214	0.17214	0.201157	0.201157	0.262915	0.262915	0.16665	0.16665	0.224096	0.224096	0.282325	0.282325	0.283109	0.283109	0.18459	0.18459	0.462896	0.462896	0.41143	0.41143	0.352809	0.352809	0.330654	0.330654	0.232134	0.232134	0.222135	0.222135	0.182139	0.182139	0.183315	0.183315	0.15322	0.15322	0.195275	0.293795	0.293795	0.247819
	ECON7	0.174787	0.174787	0.228507	0.228507	0.633271	0.633271	0.286933	0.286933	0.31095	0.31095	0.30997	0.30997	0.374669	0.374669	0.34379	0.34379	0.312714	0.312714	0.303794	0.303794	0.343986	0.343986	0.383198	0.383198	0.209685	0.209685	0.184394	0.184394	0.195275	0.195275	0.145378	0.145378	0.166356	0.166356	0.161161	0.161161	0.176061	0.176061	0.166356	0.166356	0.18557	0.18557	0.136261	0.136261	0.0607784	0.036271	0.036271	0.103813
	ECON7	0.174787	0.174787	0.228507	0.228507	0.633271	0.633271	0.286933	0.286933	0.31095	0.31095	0.30997	0.30997	0.374669	0.374669	0.34379	0.34379	0.312714	0.312714	0.303794	0.303794	0.343986	0.343986	0.383198	0.383198	0.209685	0.209685	0.184394	0.184394	0.195275	0.195275	0.145378	0.145378	0.166356	0.166356	0.161161	0.161161	0.176061	0.176061	0.166356	0.166356	0.18557	0.18557	0.136261	0.136261	0.0607784	0.036271	0.036271	0.103813
	ECON8	0.260661	0.260661	0.297422	0.297422	0.286933	0.286933	0.702872	0.702872	0.244584	0.244584	0.214391	0.214391	0.217038	0.217038	0.236251	0.236251	0.275169	0.275169	0.236055	0.236055	0.256151	0.256151	0.246054	0.246054	0.119694	0.119694	0.314969	0.314969	0.345162	0.345162	0.245956	0.245956	0.266346	0.266346	0.189491	0.189491	0.137536	0.137536	0.107931	0.107931	0.186844	0.186844	0.16714	0.16714	0.0798941	0.0478384	0.0478384	0.106362
	ECON8	0.260661	0.260661	0.297422	0.297422	0.286933	0.286933	0.702872	0.702872	0.244584	0.244584	0.214391	0.214391	0.217038	0.217038	0.236251	0.236251	0.275169	0.275169	0.236055	0.236055	0.256151	0.256151	0.246054	0.246054	0.119694	0.119694	0.314969	0.314969	0.345162	0.345162	0.245956	0.245956	0.266346	0.266346	0.189491	0.189491	0.137536	0.137536	0.107931	0.107931	0.186844	0.186844	0.16714	0.16714	0.0798941	0.0478384	0.0478384	0.106362
	ENV1	0.0772473	0.0772473	0.140476	0.140476	0.31095	0.31095	0.244584	0.244584	0.822664	0.822664	0.669346	0.669346	0.610136	0.610136	0.602392	0.602392	0.581806	0.581806	0.477698	0.477698	0.446917	0.446917	0.421233	0.421233	0.24429	0.24429	0.270856	0.270856	0.176649	0.176649	0.121263	0.121263	0.228017	0.228017	0.249093	0.249093	0.16567	0.16567	0.089403	0.089403	0.0904813	0.0904813	0.113224	0.113224	0.0700912	0.187629	0.187629	0.171062
	ENV1	0.0772473	0.0772473	0.140476	0.140476	0.31095	0.31095	0.244584	0.244584	0.822664	0.822664	0.669346	0.669346	0.610136	0.610136	0.602392	0.602392	0.581806	0.581806	0.477698	0.477698	0.446917	0.446917	0.421233	0.421233	0.24429	0.24429	0.270856	0.270856	0.176649	0.176649	0.121263	0.121263	0.228017	0.228017	0.249093	0.249093	0.16567	0.16567	0.089403	0.089403	0.0904813	0.0904813	0.113224	0.113224	0.0700912	0.187629	0.187629	0.171062
	ENV2	0.0241153	0.0241153	0.17214	0.17214	0.30997	0.30997	0.214391	0.214391	0.669346	0.669346	0.93932	0.93932	0.75473	0.75473	0.744045	0.744045	0.571513	0.571513	0.489658	0.489658	0.410842	0.410842	0.423782	0.423782	0.209097	0.209097	0.271444	0.271444	0.248995	0.248995	0.202529	0.202529	0.223115	0.223115	0.246054	0.246054	0.160278	0.160278	0.0944025	0.0944025	0.19302	0.19302	0.0677385	0.0677385	0.113126	0.0901872	0.0901872	0.0593079
	ENV2	0.0241153	0.0241153	0.17214	0.17214	0.30997	0.30997	0.214391	0.214391	0.669346	0.669346	0.93932	0.93932	0.75473	0.75473	0.744045	0.744045	0.571513	0.571513	0.489658	0.489658	0.410842	0.410842	0.423782	0.423782	0.209097	0.209097	0.271444	0.271444	0.248995	0.248995	0.202529	0.202529	0.223115	0.223115	0.246054	0.246054	0.160278	0.160278	0.0944025	0.0944025	0.19302	0.19302	0.0677385	0.0677385	0.113126	0.0901872	0.0901872	0.0593079
	ENV3	0.0951867	0.0951867	0.201157	0.201157	0.374669	0.374669	0.217038	0.217038	0.610136	0.610136	0.75473	0.75473	0.904617	0.904617	0.810803	0.810803	0.607293	0.607293	0.492403	0.492403	0.504656	0.504656	0.512989	0.512989	0.254583	0.254583	0.301931	0.301931	0.256347	0.256347	0.215175	0.215175	0.249583	0.249583	0.268405	0.268405	0.228997	0.228997	0.120871	0.120871	0.158122	0.158122	0.0697971	0.0697971	0.124302	0.145084	0.145084	0.108323
	ENV3	0.0951867	0.0951867	0.201157	0.201157	0.374669	0.374669	0.217038	0.217038	0.610136	0.610136	0.75473	0.75473	0.904617	0.904617	0.810803	0.810803	0.607293	0.607293	0.492403	0.492403	0.504656	0.504656	0.512989	0.512989	0.254583	0.254583	0.301931	0.301931	0.256347	0.256347	0.215175	0.215175	0.249583	0.249583	0.268405	0.268405	0.228997	0.228997	0.120871	0.120871	0.158122	0.158122	0.0697971	0.0697971	0.124302	0.145084	0.145084	0.108323
	ENV4	0.0848936	0.0848936	0.262915	0.262915	0.34379	0.34379	0.236251	0.236251	0.602392	0.602392	0.744045	0.744045	0.810803	0.810803	0.970885	0.970885	0.585041	0.585041	0.482992	0.482992	0.556416	0.556416	0.553671	0.553671	0.249975	0.249975	0.300657	0.300657	0.258014	0.258014	0.245368	0.245368	0.213999	0.213999	0.256838	0.256838	0.173022	0.173022	0.105088	0.105088	0.120772	0.120772	0.122145	0.122145	0.128419	0.154887	0.154887	0.162337
	ENV4	0.0848936	0.0848936	0.262915	0.262915	0.34379	0.34379	0.236251	0.236251	0.602392	0.602392	0.744045	0.744045	0.810803	0.810803	0.970885	0.970885	0.585041	0.585041	0.482992	0.482992	0.556416	0.556416	0.553671	0.553671	0.249975	0.249975	0.300657	0.300657	0.258014	0.258014	0.245368	0.245368	0.213999	0.213999	0.256838	0.256838	0.173022	0.173022	0.105088	0.105088	0.120772	0.120772	0.122145	0.122145	0.128419	0.154887	0.154887	0.162337
	ENV5	0.0877365	0.0877365	0.16665	0.16665	0.312714	0.312714	0.275169	0.275169	0.581806	0.581806	0.571513	0.571513	0.607293	0.607293	0.585041	0.585041	0.699343	0.699343	0.55122	0.55122	0.478188	0.478188	0.513675	0.513675	0.196745	0.196745	0.228213	0.228213	0.208803	0.208803	0.204686	0.204686	0.197236	0.197236	0.256543	0.256543	0.135771	0.135771	0.127929	0.127929	0.0821488	0.0821488	0.143613	0.143613	0.0540143	0.0640133	0.0640133	0.144496
	ENV5	0.0877365	0.0877365	0.16665	0.16665	0.312714	0.312714	0.275169	0.275169	0.581806	0.581806	0.571513	0.571513	0.607293	0.607293	0.585041	0.585041	0.699343	0.699343	0.55122	0.55122	0.478188	0.478188	0.513675	0.513675	0.196745	0.196745	0.228213	0.228213	0.208803	0.208803	0.204686	0.204686	0.197236	0.197236	0.256543	0.256543	0.135771	0.135771	0.127929	0.127929	0.0821488	0.0821488	0.143613	0.143613	0.0540143	0.0640133	0.0640133	0.144496
	ENV6	0.200274	0.200274	0.224096	0.224096	0.303794	0.303794	0.236055	0.236055	0.477698	0.477698	0.489658	0.489658	0.492403	0.492403	0.482992	0.482992	0.55122	0.55122	0.707578	0.707578	0.504362	0.504362	0.600235	0.600235	0.231938	0.231938	0.306833	0.306833	0.294873	0.294873	0.262033	0.262033	0.251642	0.251642	0.210077	0.210077	0.160965	0.160965	0.13283	0.13283	0.108323	0.108323	0.208901	0.208901	0.129791	0.11195	0.11195	0.16714
	ENV6	0.200274	0.200274	0.224096	0.224096	0.303794	0.303794	0.236055	0.236055	0.477698	0.477698	0.489658	0.489658	0.492403	0.492403	0.482992	0.482992	0.55122	0.55122	0.707578	0.707578	0.504362	0.504362	0.600235	0.600235	0.231938	0.231938	0.306833	0.306833	0.294873	0.294873	0.262033	0.262033	0.251642	0.251642	0.210077	0.210077	0.160965	0.160965	0.13283	0.13283	0.108323	0.108323	0.208901	0.208901	0.129791	0.11195	0.11195	0.16714
	ENV7	0.150966	0.150966	0.282325	0.282325	0.343986	0.343986	0.256151	0.256151	0.446917	0.446917	0.410842	0.410842	0.504656	0.504656	0.556416	0.556416	0.478188	0.478188	0.504362	0.504362	0.726007	0.726007	0.63435	0.63435	0.21939	0.21939	0.272816	0.272816	0.209881	0.209881	0.207333	0.207333	0.145672	0.145672	0.215861	0.215861	0.213705	0.213705	0.12587	0.12587	0.131948	0.131948	0.182727	0.182727	0.0386237	0.176355	0.176355	0.224292
	ENV7	0.150966	0.150966	0.282325	0.282325	0.343986	0.343986	0.256151	0.256151	0.446917	0.446917	0.410842	0.410842	0.504656	0.504656	0.556416	0.556416	0.478188	0.478188	0.504362	0.504362	0.726007	0.726007	0.63435	0.63435	0.21939	0.21939	0.272816	0.272816	0.209881	0.209881	0.207333	0.207333	0.145672	0.145672	0.215861	0.215861	0.213705	0.213705	0.12587	0.12587	0.131948	0.131948	0.182727	0.182727	0.0386237	0.176355	0.176355	0.224292
	ENV8	0.157436	0.157436	0.283109	0.283109	0.383198	0.383198	0.246054	0.246054	0.421233	0.421233	0.423782	0.423782	0.512989	0.512989	0.553671	0.553671	0.513675	0.513675	0.600235	0.600235	0.63435	0.63435	0.819527	0.819527	0.250858	0.250858	0.318596	0.318596	0.306146	0.306146	0.263602	0.263602	0.193216	0.193216	0.198804	0.198804	0.191746	0.191746	0.163513	0.163513	0.1393	0.1393	0.200176	0.200176	0.119204	0.133418	0.133418	0.248897
	ENV8	0.157436	0.157436	0.283109	0.283109	0.383198	0.383198	0.246054	0.246054	0.421233	0.421233	0.423782	0.423782	0.512989	0.512989	0.553671	0.553671	0.513675	0.513675	0.600235	0.600235	0.63435	0.63435	0.819527	0.819527	0.250858	0.250858	0.318596	0.318596	0.306146	0.306146	0.263602	0.263602	0.193216	0.193216	0.198804	0.198804	0.191746	0.191746	0.163513	0.163513	0.1393	0.1393	0.200176	0.200176	0.119204	0.133418	0.133418	0.248897
	SOC1	0.129301	0.129301	0.18459	0.18459	0.209685	0.209685	0.119694	0.119694	0.24429	0.24429	0.209097	0.209097	0.254583	0.254583	0.249975	0.249975	0.196745	0.196745	0.231938	0.231938	0.21939	0.21939	0.250858	0.250858	0.457406	0.457406	0.3831	0.3831	0.339084	0.339084	0.212136	0.212136	0.325654	0.325654	0.225272	0.225272	0.128517	0.128517	0.0484266	0.0484266	0.100578	0.100578	0.109597	0.109597	0.082933	0.114008	0.114008	0.141751
	SOC1	0.129301	0.129301	0.18459	0.18459	0.209685	0.209685	0.119694	0.119694	0.24429	0.24429	0.209097	0.209097	0.254583	0.254583	0.249975	0.249975	0.196745	0.196745	0.231938	0.231938	0.21939	0.21939	0.250858	0.250858	0.457406	0.457406	0.3831	0.3831	0.339084	0.339084	0.212136	0.212136	0.325654	0.325654	0.225272	0.225272	0.128517	0.128517	0.0484266	0.0484266	0.100578	0.100578	0.109597	0.109597	0.082933	0.114008	0.114008	0.141751
	SOC2	0.229781	0.229781	0.462896	0.462896	0.184394	0.184394	0.314969	0.314969	0.270856	0.270856	0.271444	0.271444	0.301931	0.301931	0.300657	0.300657	0.228213	0.228213	0.306833	0.306833	0.272816	0.272816	0.318596	0.318596	0.3831	0.3831	0.905205	0.905205	0.686795	0.686795	0.465249	0.465249	0.595236	0.595236	0.36271	0.36271	0.187433	0.187433	0.100186	0.100186	0.193608	0.193608	0.195471	0.195471	0.121949	0.275267	0.275267	0.228801
	SOC2	0.229781	0.229781	0.462896	0.462896	0.184394	0.184394	0.314969	0.314969	0.270856	0.270856	0.271444	0.271444	0.301931	0.301931	0.300657	0.300657	0.228213	0.228213	0.306833	0.306833	0.272816	0.272816	0.318596	0.318596	0.3831	0.3831	0.905205	0.905205	0.686795	0.686795	0.465249	0.465249	0.595236	0.595236	0.36271	0.36271	0.187433	0.187433	0.100186	0.100186	0.193608	0.193608	0.195471	0.195471	0.121949	0.275267	0.275267	0.228801
	SOC3	0.203706	0.203706	0.41143	0.41143	0.195275	0.195275	0.345162	0.345162	0.176649	0.176649	0.248995	0.248995	0.256347	0.256347	0.258014	0.258014	0.208803	0.208803	0.294873	0.294873	0.209881	0.209881	0.306146	0.306146	0.339084	0.339084	0.686795	0.686795	0.753063	0.753063	0.473091	0.473091	0.600137	0.600137	0.38555	0.38555	0.143319	0.143319	0.114989	0.114989	0.170277	0.170277	0.141947	0.141947	0.158122	0.164788	0.164788	0.182139
	SOC3	0.203706	0.203706	0.41143	0.41143	0.195275	0.195275	0.345162	0.345162	0.176649	0.176649	0.248995	0.248995	0.256347	0.256347	0.258014	0.258014	0.208803	0.208803	0.294873	0.294873	0.209881	0.209881	0.306146	0.306146	0.339084	0.339084	0.686795	0.686795	0.753063	0.753063	0.473091	0.473091	0.600137	0.600137	0.38555	0.38555	0.143319	0.143319	0.114989	0.114989	0.170277	0.170277	0.141947	0.141947	0.158122	0.164788	0.164788	0.182139
	SOC4	0.111166	0.111166	0.352809	0.352809	0.145378	0.145378	0.245956	0.245956	0.121263	0.121263	0.202529	0.202529	0.215175	0.215175	0.245368	0.245368	0.204686	0.204686	0.262033	0.262033	0.207333	0.207333	0.263602	0.263602	0.212136	0.212136	0.465249	0.465249	0.473091	0.473091	0.568964	0.568964	0.400157	0.400157	0.259582	0.259582	0.160965	0.160965	0.122929	0.122929	0.17763	0.17763	0.179198	0.179198	0.179296	0.260465	0.260465	0.26615
	SOC4	0.111166	0.111166	0.352809	0.352809	0.145378	0.145378	0.245956	0.245956	0.121263	0.121263	0.202529	0.202529	0.215175	0.215175	0.245368	0.245368	0.204686	0.204686	0.262033	0.262033	0.207333	0.207333	0.263602	0.263602	0.212136	0.212136	0.465249	0.465249	0.473091	0.473091	0.568964	0.568964	0.400157	0.400157	0.259582	0.259582	0.160965	0.160965	0.122929	0.122929	0.17763	0.17763	0.179198	0.179198	0.179296	0.260465	0.260465	0.26615
	SOC5	0.161063	0.161063	0.330654	0.330654	0.166356	0.166356	0.266346	0.266346	0.228017	0.228017	0.223115	0.223115	0.249583	0.249583	0.213999	0.213999	0.197236	0.197236	0.251642	0.251642	0.145672	0.145672	0.193216	0.193216	0.325654	0.325654	0.595236	0.595236	0.600137	0.600137	0.400157	0.400157	0.742672	0.742672	0.429566	0.429566	0.0783257	0.0783257	0.049603	0.049603	0.135771	0.135771	0.107048	0.107048	0.115773	0.171454	0.171454	0.212136
	SOC5	0.161063	0.161063	0.330654	0.330654	0.166356	0.166356	0.266346	0.266346	0.228017	0.228017	0.223115	0.223115	0.249583	0.249583	0.213999	0.213999	0.197236	0.197236	0.251642	0.251642	0.145672	0.145672	0.193216	0.193216	0.325654	0.325654	0.595236	0.595236	0.600137	0.600137	0.400157	0.400157	0.742672	0.742672	0.429566	0.429566	0.0783257	0.0783257	0.049603	0.049603	0.135771	0.135771	0.107048	0.107048	0.115773	0.171454	0.171454	0.212136
	SOC6	0.132928	0.132928	0.232134	0.232134	0.161161	0.161161	0.189491	0.189491	0.249093	0.249093	0.246054	0.246054	0.268405	0.268405	0.256838	0.256838	0.256543	0.256543	0.210077	0.210077	0.215861	0.215861	0.198804	0.198804	0.225272	0.225272	0.36271	0.36271	0.38555	0.38555	0.259582	0.259582	0.429566	0.429566	0.555044	0.555044	0.0547005	0.0547005	0.0137241	0.0137241	0.0574453	0.0574453	0.0560729	0.0560729	0.0101951	0.043133	0.043133	0.0752867
	SOC6	0.132928	0.132928	0.232134	0.232134	0.161161	0.161161	0.189491	0.189491	0.249093	0.249093	0.246054	0.246054	0.268405	0.268405	0.256838	0.256838	0.256543	0.256543	0.210077	0.210077	0.215861	0.215861	0.198804	0.198804	0.225272	0.225272	0.36271	0.36271	0.38555	0.38555	0.259582	0.259582	0.429566	0.429566	0.555044	0.555044	0.0547005	0.0547005	0.0137241	0.0137241	0.0574453	0.0574453	0.0560729	0.0560729	0.0101951	0.043133	0.043133	0.0752867
	SPP_MC1	0.104892	0.104892	0.222135	0.222135	0.176061	0.176061	0.137536	0.137536	0.16567	0.16567	0.160278	0.160278	0.228997	0.228997	0.173022	0.173022	0.135771	0.135771	0.160965	0.160965	0.213705	0.213705	0.191746	0.191746	0.128517	0.128517	0.187433	0.187433	0.143319	0.143319	0.160965	0.160965	0.0783257	0.0783257	0.0547005	0.0547005	0.512891	0.512891	0.315949	0.315949	0.292912	0.292912	0.175179	0.175179	0.165964	0.248995	0.248995	0.209587
	SPP_MC1	0.104892	0.104892	0.222135	0.222135	0.176061	0.176061	0.137536	0.137536	0.16567	0.16567	0.160278	0.160278	0.228997	0.228997	0.173022	0.173022	0.135771	0.135771	0.160965	0.160965	0.213705	0.213705	0.191746	0.191746	0.128517	0.128517	0.187433	0.187433	0.143319	0.143319	0.160965	0.160965	0.0783257	0.0783257	0.0547005	0.0547005	0.512891	0.512891	0.315949	0.315949	0.292912	0.292912	0.175179	0.175179	0.165964	0.248995	0.248995	0.209587
	SPP_MC2	0.0521517	0.0521517	0.182139	0.182139	0.166356	0.166356	0.107931	0.107931	0.089403	0.089403	0.0944025	0.0944025	0.120871	0.120871	0.105088	0.105088	0.127929	0.127929	0.13283	0.13283	0.12587	0.12587	0.163513	0.163513	0.0484266	0.0484266	0.100186	0.100186	0.114989	0.114989	0.122929	0.122929	0.049603	0.049603	0.0137241	0.0137241	0.315949	0.315949	0.425841	0.425841	0.274385	0.274385	0.215959	0.215959	0.214783	0.181355	0.181355	0.261641
	SPP_MC2	0.0521517	0.0521517	0.182139	0.182139	0.166356	0.166356	0.107931	0.107931	0.089403	0.089403	0.0944025	0.0944025	0.120871	0.120871	0.105088	0.105088	0.127929	0.127929	0.13283	0.13283	0.12587	0.12587	0.163513	0.163513	0.0484266	0.0484266	0.100186	0.100186	0.114989	0.114989	0.122929	0.122929	0.049603	0.049603	0.0137241	0.0137241	0.315949	0.315949	0.425841	0.425841	0.274385	0.274385	0.215959	0.215959	0.214783	0.181355	0.181355	0.261641
	SPP_MC3	0.0519557	0.0519557	0.183315	0.183315	0.18557	0.18557	0.186844	0.186844	0.0904813	0.0904813	0.19302	0.19302	0.158122	0.158122	0.120772	0.120772	0.0821488	0.0821488	0.108323	0.108323	0.131948	0.131948	0.1393	0.1393	0.100578	0.100578	0.193608	0.193608	0.170277	0.170277	0.17763	0.17763	0.135771	0.135771	0.0574453	0.0574453	0.292912	0.292912	0.274385	0.274385	0.547789	0.547789	0.252034	0.252034	0.187139	0.116949	0.116949	0.214391
	SPP_MC3	0.0519557	0.0519557	0.183315	0.183315	0.18557	0.18557	0.186844	0.186844	0.0904813	0.0904813	0.19302	0.19302	0.158122	0.158122	0.120772	0.120772	0.0821488	0.0821488	0.108323	0.108323	0.131948	0.131948	0.1393	0.1393	0.100578	0.100578	0.193608	0.193608	0.170277	0.170277	0.17763	0.17763	0.135771	0.135771	0.0574453	0.0574453	0.292912	0.292912	0.274385	0.274385	0.547789	0.547789	0.252034	0.252034	0.187139	0.116949	0.116949	0.214391
	SPP_MC4	0.0982257	0.0982257	0.15322	0.15322	0.136261	0.136261	0.16714	0.16714	0.113224	0.113224	0.0677385	0.0677385	0.0697971	0.0697971	0.122145	0.122145	0.143613	0.143613	0.208901	0.208901	0.182727	0.182727	0.200176	0.200176	0.109597	0.109597	0.195471	0.195471	0.141947	0.141947	0.179198	0.179198	0.107048	0.107048	0.0560729	0.0560729	0.175179	0.175179	0.215959	0.215959	0.252034	0.252034	0.461131	0.461131	0.186452	0.148319	0.148319	0.236741
	SPP_MC4	0.0982257	0.0982257	0.15322	0.15322	0.136261	0.136261	0.16714	0.16714	0.113224	0.113224	0.0677385	0.0677385	0.0697971	0.0697971	0.122145	0.122145	0.143613	0.143613	0.208901	0.208901	0.182727	0.182727	0.200176	0.200176	0.109597	0.109597	0.195471	0.195471	0.141947	0.141947	0.179198	0.179198	0.107048	0.107048	0.0560729	0.0560729	0.175179	0.175179	0.215959	0.215959	0.252034	0.252034	0.461131	0.461131	0.186452	0.148319	0.148319	0.236741
	SPP_MC5	0.0664641	0.0664641	0.195275	0.195275	0.0607784	0.0607784	0.0798941	0.0798941	0.0700912	0.0700912	0.113126	0.113126	0.124302	0.124302	0.128419	0.128419	0.0540143	0.0540143	0.129791	0.129791	0.0386237	0.0386237	0.119204	0.119204	0.082933	0.082933	0.121949	0.121949	0.158122	0.158122	0.179296	0.179296	0.115773	0.115773	0.0101951	0.0101951	0.165964	0.165964	0.214783	0.214783	0.187139	0.187139	0.186452	0.186452	0.500147	0.229487	0.229487	0.235663
	SPP_RR1	0.0648956	0.0648956	0.293795	0.293795	0.036271	0.036271	0.0478384	0.0478384	0.187629	0.187629	0.0901872	0.0901872	0.145084	0.145084	0.154887	0.154887	0.0640133	0.0640133	0.11195	0.11195	0.176355	0.176355	0.133418	0.133418	0.114008	0.114008	0.275267	0.275267	0.164788	0.164788	0.260465	0.260465	0.171454	0.171454	0.043133	0.043133	0.248995	0.248995	0.181355	0.181355	0.116949	0.116949	0.148319	0.148319	0.229487	0.595432	0.595432	0.412116
	SPP_RR1	0.0648956	0.0648956	0.293795	0.293795	0.036271	0.036271	0.0478384	0.0478384	0.187629	0.187629	0.0901872	0.0901872	0.145084	0.145084	0.154887	0.154887	0.0640133	0.0640133	0.11195	0.11195	0.176355	0.176355	0.133418	0.133418	0.114008	0.114008	0.275267	0.275267	0.164788	0.164788	0.260465	0.260465	0.171454	0.171454	0.043133	0.043133	0.248995	0.248995	0.181355	0.181355	0.116949	0.116949	0.148319	0.148319	0.229487	0.595432	0.595432	0.412116
	SPP_RR2	-0.00499951	-0.00499951	0.247819	0.247819	0.103813	0.103813	0.106362	0.106362	0.171062	0.171062	0.0593079	0.0593079	0.108323	0.108323	0.162337	0.162337	0.144496	0.144496	0.16714	0.16714	0.224292	0.224292	0.248897	0.248897	0.141751	0.141751	0.228801	0.228801	0.182139	0.182139	0.26615	0.26615	0.212136	0.212136	0.0752867	0.0752867	0.209587	0.209587	0.261641	0.261641	0.214391	0.214391	0.236741	0.236741	0.235663	0.412116	0.412116	0.725811
	SPP_RR2	-0.00499951	-0.00499951	0.247819	0.247819	0.103813	0.103813	0.106362	0.106362	0.171062	0.171062	0.0593079	0.0593079	0.108323	0.108323	0.162337	0.162337	0.144496	0.144496	0.16714	0.16714	0.224292	0.224292	0.248897	0.248897	0.141751	0.141751	0.228801	0.228801	0.182139	0.182139	0.26615	0.26615	0.212136	0.212136	0.0752867	0.0752867	0.209587	0.209587	0.261641	0.261641	0.214391	0.214391	0.236741	0.236741	0.235663	0.412116	0.412116	0.725811
	SPP_RR3	0.0940104	0.0940104	0.247819	0.247819	0.0939124	0.0939124	0.106362	0.106362	0.131458	0.131458	0.0296049	0.0296049	0.0588178	0.0588178	0.0534261	0.0534261	0.0553867	0.0553867	0.0483286	0.0483286	0.115381	0.115381	0.0409764	0.0409764	0.141751	0.141751	0.268405	0.268405	0.152436	0.152436	0.186942	0.186942	0.192334	0.192334	0.0950887	0.0950887	0.160082	0.160082	0.162631	0.162631	0.194589	0.194589	0.187237	0.187237	0.156455	0.34281	0.34281	0.369376
	SPP_RR3	0.0940104	0.0940104	0.247819	0.247819	0.0939124	0.0939124	0.106362	0.106362	0.131458	0.131458	0.0296049	0.0296049	0.0588178	0.0588178	0.0534261	0.0534261	0.0553867	0.0553867	0.0483286	0.0483286	0.115381	0.115381	0.0409764	0.0409764	0.141751	0.141751	0.268405	0.268405	0.152436	0.152436	0.186942	0.186942	0.192334	0.192334	0.0950887	0.0950887	0.160082	0.160082	0.162631	0.162631	0.194589	0.194589	0.187237	0.187237	0.156455	0.34281	0.34281	0.369376
	SPP_RR4	0.0578375	0.0578375	0.187629	0.187629	0.0150966	0.0150966	0.0966572	0.0966572	0.0581316	0.0581316	0.036467	0.036467	0.0405843	0.0405843	0.0759729	0.0759729	0.049603	0.049603	0.0910695	0.0910695	0.0783257	0.0783257	0.0637192	0.0637192	0.199392	0.199392	0.262229	0.262229	0.234389	0.234389	0.289089	0.289089	0.313107	0.313107	0.191354	0.191354	0.182041	0.182041	0.124988	0.124988	0.127831	0.127831	0.159886	0.159886	0.164984	0.276836	0.276836	0.354671
	SPP_RR4	0.0578375	0.0578375	0.187629	0.187629	0.0150966	0.0150966	0.0966572	0.0966572	0.0581316	0.0581316	0.036467	0.036467	0.0405843	0.0405843	0.0759729	0.0759729	0.049603	0.049603	0.0910695	0.0910695	0.0783257	0.0783257	0.0637192	0.0637192	0.199392	0.199392	0.262229	0.262229	0.234389	0.234389	0.289089	0.289089	0.313107	0.313107	0.191354	0.191354	0.182041	0.182041	0.124988	0.124988	0.127831	0.127831	0.159886	0.159886	0.164984	0.276836	0.276836	0.354671
	SPP_RR5	0.0942065	0.0942065	0.187237	0.187237	0.0350946	0.0350946	0.0868542	0.0868542	0.0016665	0.0016665	-0.0195079	-0.0195079	0.0314675	0.0314675	0.0278404	0.0278404	-0.00774434	-0.00774434	0.072836	0.072836	0.0796	0.0796	0.0453877	0.0453877	0.129203	0.129203	0.165082	0.165082	0.166454	0.166454	0.241153	0.241153	0.224978	0.224978	0.140476	0.140476	0.163317	0.163317	0.125968	0.125968	0.158808	0.158808	0.121459	0.121459	0.213803	0.248799	0.248799	0.35722
	SPP_RR5	0.0942065	0.0942065	0.187237	0.187237	0.0350946	0.0350946	0.0868542	0.0868542	0.0016665	0.0016665	-0.0195079	-0.0195079	0.0314675	0.0314675	0.0278404	0.0278404	-0.00774434	-0.00774434	0.072836	0.072836	0.0796	0.0796	0.0453877	0.0453877	0.129203	0.129203	0.165082	0.165082	0.166454	0.166454	0.241153	0.241153	0.224978	0.224978	0.140476	0.140476	0.163317	0.163317	0.125968	0.125968	0.158808	0.158808	0.121459	0.121459	0.213803	0.248799	0.248799	0.35722
	SPP_WC1	-0.0116655	-0.0116655	0.0600921	0.0600921	0.0838153	0.0838153	0.00725419	0.00725419	0.118616	0.118616	0.0855798	0.0855798	0.137241	0.137241	0.11146	0.11146	0.112734	0.112734	0.106166	0.106166	0.15371	0.15371	0.168219	0.168219	0.0931281	0.0931281	0.0487207	0.0487207	0.0322517	0.0322517	0.125968	0.125968	0.0329379	0.0329379	0.0766592	0.0766592	0.208509	0.208509	0.191354	0.191354	0.183413	0.183413	0.166258	0.166258	0.176943	0.162925	0.162925	0.248015
	SPP_WC1	-0.0116655	-0.0116655	0.0600921	0.0600921	0.0838153	0.0838153	0.00725419	0.00725419	0.118616	0.118616	0.0855798	0.0855798	0.137241	0.137241	0.11146	0.11146	0.112734	0.112734	0.106166	0.106166	0.15371	0.15371	0.168219	0.168219	0.0931281	0.0931281	0.0487207	0.0487207	0.0322517	0.0322517	0.125968	0.125968	0.0329379	0.0329379	0.0766592	0.0766592	0.208509	0.208509	0.191354	0.191354	0.183413	0.183413	0.166258	0.166258	0.176943	0.162925	0.162925	0.248015
	SPP_WC2	0.0804823	0.0804823	0.0715616	0.0715616	0.102833	0.102833	0.046466	0.046466	0.18606	0.18606	0.11146	0.11146	0.213312	0.213312	0.155475	0.155475	0.1045	0.1045	0.119694	0.119694	0.128811	0.128811	0.182139	0.182139	0.165964	0.165964	0.189785	0.189785	0.135673	0.135673	0.109793	0.109793	0.108225	0.108225	0.0722478	0.0722478	0.214097	0.214097	0.147829	0.147829	0.168415	0.168415	0.13185	0.13185	0.19949	0.205764	0.205764	0.23782
	SPP_WC2	0.0804823	0.0804823	0.0715616	0.0715616	0.102833	0.102833	0.046466	0.046466	0.18606	0.18606	0.11146	0.11146	0.213312	0.213312	0.155475	0.155475	0.1045	0.1045	0.119694	0.119694	0.128811	0.128811	0.182139	0.182139	0.165964	0.165964	0.189785	0.189785	0.135673	0.135673	0.109793	0.109793	0.108225	0.108225	0.0722478	0.0722478	0.214097	0.214097	0.147829	0.147829	0.168415	0.168415	0.13185	0.13185	0.19949	0.205764	0.205764	0.23782
	SPP_WC3	0.00735222	0.00735222	0.124204	0.124204	0.101265	0.101265	0.0555828	0.0555828	0.13283	0.13283	0.0939124	0.0939124	0.157534	0.157534	0.1841	0.1841	0.147437	0.147437	0.166552	0.166552	0.227527	0.227527	0.249583	0.249583	0.173022	0.173022	0.204588	0.204588	0.144496	0.144496	0.196255	0.196255	0.139986	0.139986	0.0931281	0.0931281	0.146064	0.146064	0.110283	0.110283	0.168121	0.168121	0.191746	0.191746	0.175277	0.212234	0.212234	0.306539
	SPP_WC3	0.00735222	0.00735222	0.124204	0.124204	0.101265	0.101265	0.0555828	0.0555828	0.13283	0.13283	0.0939124	0.0939124	0.157534	0.157534	0.1841	0.1841	0.147437	0.147437	0.166552	0.166552	0.227527	0.227527	0.249583	0.249583	0.173022	0.173022	0.204588	0.204588	0.144496	0.144496	0.196255	0.196255	0.139986	0.139986	0.0931281	0.0931281	0.146064	0.146064	0.110283	0.110283	0.168121	0.168121	0.191746	0.191746	0.175277	0.212234	0.212234	0.306539
	SPP_WC4	0.117243	0.117243	0.227233	0.227233	0.143809	0.143809	0.0966572	0.0966572	0.0779335	0.0779335	0.115675	0.115675	0.179198	0.179198	0.234389	0.234389	0.109009	0.109009	0.130673	0.130673	0.137732	0.137732	0.17263	0.17263	0.130085	0.130085	0.153318	0.153318	0.174983	0.174983	0.219782	0.219782	0.154691	0.154691	0.131948	0.131948	0.241447	0.241447	0.214097	0.214097	0.226841	0.226841	0.209391	0.209391	0.244192	0.177826	0.177826	0.275463
	SPP_WC4	0.117243	0.117243	0.227233	0.227233	0.143809	0.143809	0.0966572	0.0966572	0.0779335	0.0779335	0.115675	0.115675	0.179198	0.179198	0.234389	0.234389	0.109009	0.109009	0.130673	0.130673	0.137732	0.137732	0.17263	0.17263	0.130085	0.130085	0.153318	0.153318	0.174983	0.174983	0.219782	0.219782	0.154691	0.154691	0.131948	0.131948	0.241447	0.241447	0.214097	0.214097	0.226841	0.226841	0.209391	0.209391	0.244192	0.177826	0.177826	0.275463
	SPS_BS1	0.0915597	0.0915597	0.163513	0.163513	0.0964611	0.0964611	0.0878345	0.0878345	0.0508774	0.0508774	0.123713	0.123713	0.118518	0.118518	0.160376	0.160376	0.0425448	0.0425448	0.108323	0.108323	0.0527399	0.0527399	0.129399	0.129399	0.0807764	0.0807764	0.173806	0.173806	0.140574	0.140574	0.246937	0.246937	0.175375	0.175375	0.0871483	0.0871483	0.1642	0.1642	0.115969	0.115969	0.191354	0.191354	0.153024	0.153024	0.177238	0.196157	0.196157	0.263896
	SPS_BS1	0.0915597	0.0915597	0.163513	0.163513	0.0964611	0.0964611	0.0878345	0.0878345	0.0508774	0.0508774	0.123713	0.123713	0.118518	0.118518	0.160376	0.160376	0.0425448	0.0425448	0.108323	0.108323	0.0527399	0.0527399	0.129399	0.129399	0.0807764	0.0807764	0.173806	0.173806	0.140574	0.140574	0.246937	0.246937	0.175375	0.175375	0.0871483	0.0871483	0.1642	0.1642	0.115969	0.115969	0.191354	0.191354	0.153024	0.153024	0.177238	0.196157	0.196157	0.263896
	SPS_BS2	0.0753848	0.0753848	0.151652	0.151652	0.0380355	0.0380355	0.0487207	0.0487207	0.0556808	0.0556808	0.121067	0.121067	0.142241	0.142241	0.18704	0.18704	0.033036	0.033036	0.0765611	0.0765611	0.0492109	0.0492109	0.0971473	0.0971473	0.0466621	0.0466621	0.143515	0.143515	0.0979316	0.0979316	0.225076	0.225076	0.140672	0.140672	0.0406823	0.0406823	0.15969	0.15969	0.120871	0.120871	0.197726	0.197726	0.149005	0.149005	0.233212	0.273797	0.273797	0.27664
	SPS_BS2	0.0753848	0.0753848	0.151652	0.151652	0.0380355	0.0380355	0.0487207	0.0487207	0.0556808	0.0556808	0.121067	0.121067	0.142241	0.142241	0.18704	0.18704	0.033036	0.033036	0.0765611	0.0765611	0.0492109	0.0492109	0.0971473	0.0971473	0.0466621	0.0466621	0.143515	0.143515	0.0979316	0.0979316	0.225076	0.225076	0.140672	0.140672	0.0406823	0.0406823	0.15969	0.15969	0.120871	0.120871	0.197726	0.197726	0.149005	0.149005	0.233212	0.273797	0.273797	0.27664
	SPS_BS3	0.174395	0.174395	0.181355	0.181355	0.0380355	0.0380355	0.0784237	0.0784237	0.115087	0.115087	0.0616606	0.0616606	0.063033	0.063033	0.0583276	0.0583276	0.052838	0.052838	0.185472	0.185472	0.0492109	0.0492109	0.0971473	0.0971473	0.0763651	0.0763651	0.252426	0.252426	0.147437	0.147437	0.234977	0.234977	0.190177	0.190177	0.0901872	0.0901872	0.15969	0.15969	0.0713656	0.0713656	0.158122	0.158122	0.188609	0.188609	0.203509	0.323302	0.323302	0.256838
	SPS_BS3	0.174395	0.174395	0.181355	0.181355	0.0380355	0.0380355	0.0784237	0.0784237	0.115087	0.115087	0.0616606	0.0616606	0.063033	0.063033	0.0583276	0.0583276	0.052838	0.052838	0.185472	0.185472	0.0492109	0.0492109	0.0971473	0.0971473	0.0763651	0.0763651	0.252426	0.252426	0.147437	0.147437	0.234977	0.234977	0.190177	0.190177	0.0901872	0.0901872	0.15969	0.15969	0.0713656	0.0713656	0.158122	0.158122	0.188609	0.188609	0.203509	0.323302	0.323302	0.256838
	SPS_IMT1	0.152436	0.152436	0.194295	0.194295	0.100872	0.100872	0.1841	0.1841	0.0972454	0.0972454	0.156357	0.156357	0.175767	0.175767	0.220959	0.220959	0.0839133	0.0839133	0.11391	0.11391	0.125968	0.125968	0.108029	0.108029	0.115381	0.115381	0.37908	0.37908	0.250662	0.250662	0.173316	0.173316	0.187531	0.187531	0.085972	0.085972	0.163709	0.163709	0.0786197	0.0786197	0.224978	0.224978	0.15969	0.15969	0.0677385	0.129693	0.129693	0.133124
	SPS_IMT1	0.152436	0.152436	0.194295	0.194295	0.100872	0.100872	0.1841	0.1841	0.0972454	0.0972454	0.156357	0.156357	0.175767	0.175767	0.220959	0.220959	0.0839133	0.0839133	0.11391	0.11391	0.125968	0.125968	0.108029	0.108029	0.115381	0.115381	0.37908	0.37908	0.250662	0.250662	0.173316	0.173316	0.187531	0.187531	0.085972	0.085972	0.163709	0.163709	0.0786197	0.0786197	0.224978	0.224978	0.15969	0.15969	0.0677385	0.129693	0.129693	0.133124
	SPS_IMT2	0.0879326	0.0879326	0.12587	0.12587	0.0954808	0.0954808	0.0873444	0.0873444	0.164886	0.164886	0.215469	0.215469	0.273012	0.273012	0.272326	0.272326	0.101559	0.101559	0.140084	0.140084	0.175081	0.175081	0.131948	0.131948	0.0950887	0.0950887	0.253603	0.253603	0.163415	0.163415	0.159886	0.159886	0.160572	0.160572	0.123713	0.123713	0.139006	0.139006	0.0714636	0.0714636	0.204784	0.204784	0.0778355	0.0778355	0.141065	0.13832	0.13832	0.171944
	SPS_IMT2	0.0879326	0.0879326	0.12587	0.12587	0.0954808	0.0954808	0.0873444	0.0873444	0.164886	0.164886	0.215469	0.215469	0.273012	0.273012	0.272326	0.272326	0.101559	0.101559	0.140084	0.140084	0.175081	0.175081	0.131948	0.131948	0.0950887	0.0950887	0.253603	0.253603	0.163415	0.163415	0.159886	0.159886	0.160572	0.160572	0.123713	0.123713	0.139006	0.139006	0.0714636	0.0714636	0.204784	0.204784	0.0778355	0.0778355	0.141065	0.13832	0.13832	0.171944
	SPS_IMT3	0.104303	0.104303	0.0969513	0.0969513	0.0356828	0.0356828	0.0475444	0.0475444	0.129301	0.129301	0.208607	0.208607	0.162533	0.162533	0.170572	0.170572	0.0479365	0.0479365	0.176551	0.176551	0.0933242	0.0933242	0.099304	0.099304	0.0869523	0.0869523	0.230075	0.230075	0.160671	0.160671	0.186452	0.186452	0.168513	0.168513	0.0868542	0.0868542	0.126948	0.126948	0.069503	0.069503	0.172532	0.172532	0.0952848	0.0952848	0.17214	0.154789	0.154789	0.166846
	SPS_IMT3	0.104303	0.104303	0.0969513	0.0969513	0.0356828	0.0356828	0.0475444	0.0475444	0.129301	0.129301	0.208607	0.208607	0.162533	0.162533	0.170572	0.170572	0.0479365	0.0479365	0.176551	0.176551	0.0933242	0.0933242	0.099304	0.099304	0.0869523	0.0869523	0.230075	0.230075	0.160671	0.160671	0.186452	0.186452	0.168513	0.168513	0.0868542	0.0868542	0.126948	0.126948	0.069503	0.069503	0.172532	0.172532	0.0952848	0.0952848	0.17214	0.154789	0.154789	0.166846
	SPS_ISE1	0.13234	0.13234	0.10695	0.10695	0.0504852	0.0504852	0.0400941	0.0400941	0.133516	0.133516	0.145868	0.145868	0.201941	0.201941	0.234585	0.234585	0.119204	0.119204	0.126654	0.126654	0.0954808	0.0954808	0.106362	0.106362	0.0846976	0.0846976	0.0786197	0.0786197	0.08607	0.08607	0.18606	0.18606	0.103911	0.103911	0.0525439	0.0525439	0.114303	0.114303	0.0742084	0.0742084	0.0855798	0.0855798	0.0949907	0.0949907	0.20449	0.146946	0.146946	0.190962
	SPS_ISE1	0.13234	0.13234	0.10695	0.10695	0.0504852	0.0504852	0.0400941	0.0400941	0.133516	0.133516	0.145868	0.145868	0.201941	0.201941	0.234585	0.234585	0.119204	0.119204	0.126654	0.126654	0.0954808	0.0954808	0.106362	0.106362	0.0846976	0.0846976	0.0786197	0.0786197	0.08607	0.08607	0.18606	0.18606	0.103911	0.103911	0.0525439	0.0525439	0.114303	0.114303	0.0742084	0.0742084	0.0855798	0.0855798	0.0949907	0.0949907	0.20449	0.146946	0.146946	0.190962
	SPS_ISE2	0.149103	0.149103	0.144986	0.144986	0.0116655	0.0116655	0.0602882	0.0602882	0.0957749	0.0957749	0.110087	0.110087	0.185276	0.185276	0.240075	0.240075	0.0878345	0.0878345	0.113126	0.113126	0.0708754	0.0708754	0.0924419	0.0924419	0.0316636	0.0316636	0.08607	0.08607	0.0915597	0.0915597	0.202235	0.202235	0.0880306	0.0880306	0.0866582	0.0866582	0.168121	0.168121	0.107833	0.107833	0.0906774	0.0906774	0.0798941	0.0798941	0.191844	0.163513	0.163513	0.181355
	SPS_ISE2	0.149103	0.149103	0.144986	0.144986	0.0116655	0.0116655	0.0602882	0.0602882	0.0957749	0.0957749	0.110087	0.110087	0.185276	0.185276	0.240075	0.240075	0.0878345	0.0878345	0.113126	0.113126	0.0708754	0.0708754	0.0924419	0.0924419	0.0316636	0.0316636	0.08607	0.08607	0.0915597	0.0915597	0.202235	0.202235	0.0880306	0.0880306	0.0866582	0.0866582	0.168121	0.168121	0.107833	0.107833	0.0906774	0.0906774	0.0798941	0.0798941	0.191844	0.163513	0.163513	0.181355
	SPS_ISE3	0.15822	0.15822	0.179394	0.179394	0.118224	0.118224	0.13832	0.13832	0.189197	0.189197	0.207529	0.207529	0.215469	0.215469	0.253308	0.253308	0.162141	0.162141	0.213116	0.213116	0.134791	0.134791	0.114401	0.114401	0.0818547	0.0818547	0.152828	0.152828	0.1642	0.1642	0.193314	0.193314	0.165376	0.165376	0.13283	0.13283	0.14528	0.14528	0.10597	0.10597	0.114989	0.114989	0.105382	0.105382	0.160474	0.143515	0.143515	0.229977
	SPS_ISE3	0.15822	0.15822	0.179394	0.179394	0.118224	0.118224	0.13832	0.13832	0.189197	0.189197	0.207529	0.207529	0.215469	0.215469	0.253308	0.253308	0.162141	0.162141	0.213116	0.213116	0.134791	0.134791	0.114401	0.114401	0.0818547	0.0818547	0.152828	0.152828	0.1642	0.1642	0.193314	0.193314	0.165376	0.165376	0.13283	0.13283	0.14528	0.14528	0.10597	0.10597	0.114989	0.114989	0.105382	0.105382	0.160474	0.143515	0.143515	0.229977
	SPS_PE1	0.1194	0.1194	0.135085	0.135085	0.0413685	0.0413685	0.0305852	0.0305852	0.0759729	0.0759729	0.0605823	0.0605823	0.0664641	0.0664641	0.131164	0.131164	0.00862661	0.00862661	0.0636212	0.0636212	0.0906774	0.0906774	0.122145	0.122145	0.0118616	0.0118616	0.056367	0.056367	0.0222527	0.0222527	0.0834232	0.0834232	0.0187237	0.0187237	-0.00245074	-0.00245074	0.108715	0.108715	0.0781296	0.0781296	0.0411724	0.0411724	0.129399	0.129399	0.211646	0.242721	0.242721	0.240761
	SPS_PE1	0.1194	0.1194	0.135085	0.135085	0.0413685	0.0413685	0.0305852	0.0305852	0.0759729	0.0759729	0.0605823	0.0605823	0.0664641	0.0664641	0.131164	0.131164	0.00862661	0.00862661	0.0636212	0.0636212	0.0906774	0.0906774	0.122145	0.122145	0.0118616	0.0118616	0.056367	0.056367	0.0222527	0.0222527	0.0834232	0.0834232	0.0187237	0.0187237	-0.00245074	-0.00245074	0.108715	0.108715	0.0781296	0.0781296	0.0411724	0.0411724	0.129399	0.129399	0.211646	0.242721	0.242721	0.240761
	SPS_PE2	0.0796	0.0796	0.146162	0.146162	-0.0285266	-0.0285266	-0.0885207	-0.0885207	-0.0120576	-0.0120576	0.0403882	0.0403882	0.0542104	0.0542104	0.127046	0.127046	-0.0371532	-0.0371532	0.0787178	0.0787178	0.00764631	0.00764631	0.0286246	0.0286246	0.0442114	0.0442114	0.120086	0.120086	0.0181355	0.0181355	0.138124	0.138124	0.0751887	0.0751887	0.0115675	0.0115675	0.0559749	0.0559749	0.0256838	0.0256838	0.0571513	0.0571513	0.175375	0.175375	0.27311	0.227821	0.227821	0.183609
	SPS_PE2	0.0796	0.0796	0.146162	0.146162	-0.0285266	-0.0285266	-0.0885207	-0.0885207	-0.0120576	-0.0120576	0.0403882	0.0403882	0.0542104	0.0542104	0.127046	0.127046	-0.0371532	-0.0371532	0.0787178	0.0787178	0.00764631	0.00764631	0.0286246	0.0286246	0.0442114	0.0442114	0.120086	0.120086	0.0181355	0.0181355	0.138124	0.138124	0.0751887	0.0751887	0.0115675	0.0115675	0.0559749	0.0559749	0.0256838	0.0256838	0.0571513	0.0571513	0.175375	0.175375	0.27311	0.227821	0.227821	0.183609
	SPS_PE3	0.0931281	0.0931281	0.203607	0.203607	0.00215665	0.00215665	0.0505833	0.0505833	0.0323498	0.0323498	0.0773454	0.0773454	0.0878345	0.0878345	0.124007	0.124007	0.0424468	0.0424468	0.0766592	0.0766592	0.0635232	0.0635232	0.0656798	0.0656798	0.089305	0.089305	0.218508	0.218508	0.15371	0.15371	0.195471	0.195471	0.169199	0.169199	0.133418	0.133418	0.120772	0.120772	0.109793	0.109793	0.142731	0.142731	0.121851	0.121851	0.200373	0.156945	0.156945	0.206254
	SPS_PE3	0.0931281	0.0931281	0.203607	0.203607	0.00215665	0.00215665	0.0505833	0.0505833	0.0323498	0.0323498	0.0773454	0.0773454	0.0878345	0.0878345	0.124007	0.124007	0.0424468	0.0424468	0.0766592	0.0766592	0.0635232	0.0635232	0.0656798	0.0656798	0.089305	0.089305	0.218508	0.218508	0.15371	0.15371	0.195471	0.195471	0.169199	0.169199	0.133418	0.133418	0.120772	0.120772	0.109793	0.109793	0.142731	0.142731	0.121851	0.121851	0.200373	0.156945	0.156945	0.206254
	SPS_PPF1	0.114008	0.114008	0.11793	0.11793	0.114303	0.114303	0.00764631	0.00764631	0.14028	0.14028	0.178512	0.178512	0.170081	0.170081	0.186256	0.186256	0.0714636	0.0714636	0.201549	0.201549	0.119204	0.119204	0.193903	0.193903	0.0400941	0.0400941	0.105676	0.105676	0.0872463	0.0872463	0.142143	0.142143	0.0467601	0.0467601	0.0315655	0.0315655	0.133614	0.133614	0.116067	0.116067	0.168709	0.168709	0.180865	0.180865	0.164298	0.149789	0.149789	0.179002
	SPS_PPF1	0.114008	0.114008	0.11793	0.11793	0.114303	0.114303	0.00764631	0.00764631	0.14028	0.14028	0.178512	0.178512	0.170081	0.170081	0.186256	0.186256	0.0714636	0.0714636	0.201549	0.201549	0.119204	0.119204	0.193903	0.193903	0.0400941	0.0400941	0.105676	0.105676	0.0872463	0.0872463	0.142143	0.142143	0.0467601	0.0467601	0.0315655	0.0315655	0.133614	0.133614	0.116067	0.116067	0.168709	0.168709	0.180865	0.180865	0.164298	0.149789	0.149789	0.179002
	SPS_PPF2	0.172434	0.172434	0.252524	0.252524	0.170768	0.170768	0.164592	0.164592	0.0664641	0.0664641	0.127046	0.127046	0.0890109	0.0890109	0.135967	0.135967	0.0108813	0.0108813	0.148319	0.148319	0.0901872	0.0901872	0.161945	0.161945	0.102833	0.102833	0.20645	0.20645	0.195373	0.195373	0.187923	0.187923	0.200373	0.200373	0.0521517	0.0521517	0.137241	0.137241	0.121165	0.121165	0.248603	0.248603	0.202823	0.202823	0.194393	0.174297	0.174297	0.229879
	SPS_PPF2	0.172434	0.172434	0.252524	0.252524	0.170768	0.170768	0.164592	0.164592	0.0664641	0.0664641	0.127046	0.127046	0.0890109	0.0890109	0.135967	0.135967	0.0108813	0.0108813	0.148319	0.148319	0.0901872	0.0901872	0.161945	0.161945	0.102833	0.102833	0.20645	0.20645	0.195373	0.195373	0.187923	0.187923	0.200373	0.200373	0.0521517	0.0521517	0.137241	0.137241	0.121165	0.121165	0.248603	0.248603	0.202823	0.202823	0.194393	0.174297	0.174297	0.229879
	SPS_PPF3	0.0996961	0.0996961	0.144398	0.144398	0.21988	0.21988	0.114891	0.114891	0.169493	0.169493	0.318204	0.318204	0.226056	0.226056	0.281737	0.281737	0.145378	0.145378	0.283796	0.283796	0.166846	0.166846	0.287717	0.287717	0.0748946	0.0748946	0.212626	0.212626	0.182727	0.182727	0.22439	0.22439	0.109303	0.109303	0.0548966	0.0548966	0.0954808	0.0954808	0.089501	0.089501	0.216351	0.216351	0.160867	0.160867	0.116557	0.0917557	0.0917557	0.214881
	SPS_PPF3	0.0996961	0.0996961	0.144398	0.144398	0.21988	0.21988	0.114891	0.114891	0.169493	0.169493	0.318204	0.318204	0.226056	0.226056	0.281737	0.281737	0.145378	0.145378	0.283796	0.283796	0.166846	0.166846	0.287717	0.287717	0.0748946	0.0748946	0.212626	0.212626	0.182727	0.182727	0.22439	0.22439	0.109303	0.109303	0.0548966	0.0548966	0.0954808	0.0954808	0.089501	0.089501	0.216351	0.216351	0.160867	0.160867	0.116557	0.0917557	0.0917557	0.214881
	SPS_SUS1	0.0742084	0.0742084	0.228017	0.228017	0.113714	0.113714	0.126164	0.126164	0.190864	0.190864	0.207823	0.207823	0.207333	0.207333	0.271248	0.271248	0.124694	0.124694	0.117636	0.117636	0.145084	0.145084	0.159788	0.159788	0.121949	0.121949	0.238702	0.238702	0.221743	0.221743	0.256249	0.256249	0.192334	0.192334	0.164396	0.164396	0.160082	0.160082	0.15273	0.15273	0.244094	0.244094	0.177336	0.177336	0.186158	0.223998	0.223998	0.30997
	SPS_SUS1	0.0742084	0.0742084	0.228017	0.228017	0.113714	0.113714	0.126164	0.126164	0.190864	0.190864	0.207823	0.207823	0.207333	0.207333	0.271248	0.271248	0.124694	0.124694	0.117636	0.117636	0.145084	0.145084	0.159788	0.159788	0.121949	0.121949	0.238702	0.238702	0.221743	0.221743	0.256249	0.256249	0.192334	0.192334	0.164396	0.164396	0.160082	0.160082	0.15273	0.15273	0.244094	0.244094	0.177336	0.177336	0.186158	0.223998	0.223998	0.30997
	SPS_SUS2	0.043133	0.043133	0.137241	0.137241	0.218508	0.218508	0.143907	0.143907	0.307323	0.307323	0.304088	0.304088	0.309676	0.309676	0.321635	0.321635	0.269581	0.269581	0.233212	0.233212	0.266837	0.266837	0.326929	0.326929	0.219684	0.219684	0.21939	0.21939	0.202823	0.202823	0.223311	0.223311	0.161847	0.161847	0.104107	0.104107	0.107735	0.107735	0.142045	0.142045	0.217332	0.217332	0.202137	0.202137	0.200569	0.258308	0.258308	0.335653
	SPS_SUS2	0.043133	0.043133	0.137241	0.137241	0.218508	0.218508	0.143907	0.143907	0.307323	0.307323	0.304088	0.304088	0.309676	0.309676	0.321635	0.321635	0.269581	0.269581	0.233212	0.233212	0.266837	0.266837	0.326929	0.326929	0.219684	0.219684	0.21939	0.21939	0.202823	0.202823	0.223311	0.223311	0.161847	0.161847	0.104107	0.104107	0.107735	0.107735	0.142045	0.142045	0.217332	0.217332	0.202137	0.202137	0.200569	0.258308	0.258308	0.335653
	SPS_SUS3	0.082737	0.082737	0.236251	0.236251	0.178904	0.178904	0.193412	0.193412	0.148907	0.148907	0.165474	0.165474	0.190864	0.190864	0.183021	0.183021	0.140869	0.140869	0.173806	0.173806	0.177728	0.177728	0.267523	0.267523	0.219684	0.219684	0.338202	0.338202	0.321635	0.321635	0.272816	0.272816	0.280659	0.280659	0.13381	0.13381	0.157239	0.157239	0.122243	0.122243	0.256936	0.256936	0.152632	0.152632	0.190668	0.248407	0.248407	0.30595
	SPS_SUS3	0.082737	0.082737	0.236251	0.236251	0.178904	0.178904	0.193412	0.193412	0.148907	0.148907	0.165474	0.165474	0.190864	0.190864	0.183021	0.183021	0.140869	0.140869	0.173806	0.173806	0.177728	0.177728	0.267523	0.267523	0.219684	0.219684	0.338202	0.338202	0.321635	0.321635	0.272816	0.272816	0.280659	0.280659	0.13381	0.13381	0.157239	0.157239	0.122243	0.122243	0.256936	0.256936	0.152632	0.152632	0.190668	0.248407	0.248407	0.30595
[truncated: 51 more columns]

## Sheet: Complete Charts
	SmartPLS Report
	Please cite the use of SmartPLS: Ringle, C. M., Wende, S., and Becker, J.-M. 2015. "SmartPLS 3." Boenningstedt: SmartPLS GmbH, http://www.smartpls.com.
	back to navigation
