# Supplementary material for: Impact of sustainable project management on project plan and project success of the manufacturing firm: Structural model assessment
Source: PLoS One. 2021 Nov 24;16(11):e0259819. doi: 10.1371/journal.pone.0259819 (PMC8612515; doi:10.1371/journal.pone.0259819)
Supplement: S2 Dataset — (XLSX) [file pone.0259819.s002.xlsx]

## Sheet: Navigation
	SmartPLS Report
	Please cite the use of SmartPLS: Ringle, C. M., Wende, S., and Becker, J.-M. 2015. "SmartPLS 3." Boenningstedt: SmartPLS GmbH, http://www.smartpls.com.
		Complete
	Final Results
	Path Coefficients	show
	Total Indirect Effects	show
	Specific Indirect Effects	show
	Total Effects	show
	Outer Loadings	show
	Outer Weights	show
	Histograms
	Path Coefficients Histogram	show
	Indirect Effects Histogram	show
	Total Effects Histogram	show
	Base Data
	Setting	show
	Inner Model	show
	Outer Model	show
	Indicator Data (Original)	show
	Indicator Data (Standardized)	show

## Sheet: Complete
	SmartPLS Report
	Please cite the use of SmartPLS: Ringle, C. M., Wende, S., and Becker, J.-M. 2015. "SmartPLS 3." Boenningstedt: SmartPLS GmbH, http://www.smartpls.com.
	back to navigation
	Final Results
	Path Coefficients
	Mean, STDEV, T-Values, P-Values
		Original Sample (O)	Sample Mean (M)	Standard Deviation (STDEV)	T Statistics (|O/STDEV|)	P Values
	SPM -> SPP	0.459538	0.465382	0.0902136	5.17788	4.98051e-07
	SPM -> SPS	0.147294	0.146703	0.079602	1.93839	0.0448477
	SPM -> TECON_	0.759681	0.772154	0.0387513	19.604	5.68434e-14
	SPM -> TENV	0.871516	0.874841	0.041642	20.9288	5.68434e-14
	SPM -> TSOC_	0.813813	0.817774	0.050227	16.2027	5.68434e-14
	SPP -> SPS	0.551653	0.55457	0.0737358	7.32149	2.84217e-13
	SPP -> TMC	0.815014	0.812865	0.0462647	17.6163	5.68434e-14
	SPP -> TRR	0.859267	0.862738	0.0390408	22.0095	5.68434e-14
	SPP -> TWC	0.854455	0.857341	0.0270763	31.5573	5.68434e-14
	SPS -> TBS	0.865068	0.864198	0.0251129	34.4471	5.68434e-14
	SPS -> TIMT	0.767519	0.771046	0.0492182	15.5942	5.68434e-14
	SPS -> TISE	0.731799	0.736489	0.0669284	10.934	5.68434e-14
	SPS -> TPE	0.788395	0.788805	0.0370509	21.2787	5.68434e-14
	SPS -> TPPF	0.808348	0.805465	0.0449157	17.997	5.68434e-14
	SPS -> TSUS	0.825507	0.828475	0.0327462	25.2093	5.68434e-14
	Confidence Intervals
		Original Sample (O)	Sample Mean (M)	2.5%	97.5%
	SPM -> SPP	0.459538	0.465382	0.281312	0.623343
	SPM -> SPS	0.147294	0.146703	-0.00950056	0.305445
	SPM -> TECON_	0.759681	0.772154	0.685661	0.835406
	SPM -> TENV	0.871516	0.874841	0.771185	0.933264
	SPM -> TSOC_	0.813813	0.817774	0.696625	0.892683
	SPP -> SPS	0.551653	0.55457	0.394938	0.68336
	SPP -> TMC	0.815014	0.812865	0.710314	0.887365
	SPP -> TRR	0.859267	0.862738	0.773594	0.925835
	SPP -> TWC	0.854455	0.857341	0.797655	0.899789
	SPS -> TBS	0.865068	0.864198	0.813048	0.907182
	SPS -> TIMT	0.767519	0.771046	0.678601	0.857446
	SPS -> TISE	0.731799	0.736489	0.592679	0.840668
	SPS -> TPE	0.788395	0.788805	0.706417	0.848601
	SPS -> TPPF	0.808348	0.805465	0.703656	0.876001
	SPS -> TSUS	0.825507	0.828475	0.759687	0.887684
	Confidence Intervals Bias Corrected
		Original Sample (O)	Sample Mean (M)	Bias	2.5%	97.5%
	SPM -> SPP	0.459538	0.465382	0.00584433	0.254612	0.608694
	SPM -> SPS	0.147294	0.146703	-0.00059194	-0.00298667	0.309054
	SPM -> TECON_	0.759681	0.772154	0.0124721	0.648403	0.81136
	SPM -> TENV	0.871516	0.874841	0.00332423	0.739632	0.922958
	SPM -> TSOC_	0.813813	0.817774	0.0039617	0.681019	0.88186
	SPP -> SPS	0.551653	0.55457	0.00291671	0.394831	0.682358
	SPP -> TMC	0.815014	0.812865	-0.00214847	0.712818	0.888728
	SPP -> TRR	0.859267	0.862738	0.00347105	0.757492	0.91815
	SPP -> TWC	0.854455	0.857341	0.00288595	0.778233	0.893912
	SPS -> TBS	0.865068	0.864198	-0.000869359	0.809582	0.905808
	SPS -> TIMT	0.767519	0.771046	0.00352752	0.660145	0.850335
	SPS -> TISE	0.731799	0.736489	0.00469077	0.541934	0.829703
	SPS -> TPE	0.788395	0.788805	0.000410343	0.697898	0.843743
	SPS -> TPPF	0.808348	0.805465	-0.00288237	0.69193	0.873941
	SPS -> TSUS	0.825507	0.828475	0.00296804	0.744458	0.88184
	Samples
		SPM -> SPP	SPM -> SPS	SPM -> TECON_	SPM -> TENV	SPM -> TSOC_	SPP -> SPS	SPP -> TMC	SPP -> TRR	SPP -> TWC	SPS -> TBS	SPS -> TIMT	SPS -> TISE	SPS -> TPE	SPS -> TPPF	SPS -> TSUS
	Sample 0	0.44448	0.198144	0.788123	0.899529	0.818627	0.531226	0.843725	0.892139	0.873838	0.865822	0.749374	0.735034	0.795635	0.821107	0.842369
	Sample 1	0.29928	0.100297	0.751612	0.762592	0.871764	0.465676	0.729543	0.861531	0.845249	0.886472	0.723549	0.813718	0.805553	0.750798	0.747562
	Sample 2	0.138187	0.189325	0.648819	0.91383	0.793778	0.589122	0.878548	0.864574	0.847599	0.878159	0.827636	0.628795	0.713476	0.806358	0.778115
	Sample 3	0.408324	0.169937	0.740806	0.84815	0.807302	0.528699	0.781154	0.825513	0.854522	0.799534	0.742595	0.764745	0.826315	0.763469	0.840667
	Sample 4	0.322238	-0.0130506	0.777154	0.911692	0.816304	0.609277	0.794397	0.826385	0.883584	0.849402	0.715289	0.800762	0.754998	0.712518	0.733614
	Sample 5	0.476726	0.0845402	0.752951	0.889858	0.768782	0.542229	0.805592	0.832427	0.872645	0.881412	0.739237	0.820921	0.779222	0.800145	0.804486
	Sample 6	0.51821	0.183914	0.778114	0.827066	0.814089	0.545631	0.776959	0.821719	0.862967	0.826077	0.837902	0.75696	0.731763	0.759337	0.84064
	Sample 7	0.415657	0.13156	0.765905	0.918694	0.791743	0.644246	0.837168	0.849414	0.881034	0.833835	0.707378	0.764826	0.804055	0.789817	0.832748
	Sample 8	0.595316	0.217742	0.722129	0.817124	0.812537	0.569951	0.888728	0.86175	0.860075	0.860012	0.82641	0.750173	0.787544	0.899894	0.850558
	Sample 9	0.535277	0.0372603	0.806137	0.886341	0.867451	0.703217	0.87714	0.918961	0.858557	0.898001	0.785836	0.744053	0.788233	0.820608	0.885039
	Sample 10	0.441671	0.10527	0.754079	0.892329	0.774454	0.559908	0.910246	0.878007	0.839346	0.857476	0.813532	0.704757	0.706644	0.855921	0.830882
	Sample 11	0.570729	0.0529297	0.795964	0.899931	0.771021	0.606716	0.808273	0.87589	0.836441	0.876497	0.723509	0.755965	0.816283	0.73868	0.71704
	Sample 12	0.493884	0.0213187	0.80623	0.858271	0.883566	0.665254	0.806177	0.88423	0.865934	0.911485	0.825527	0.82293	0.857291	0.856207	0.870167
	Sample 13	0.54817	0.0174728	0.785052	0.878659	0.861591	0.5515	0.821816	0.924614	0.874061	0.866637	0.775143	0.716109	0.74918	0.750758	0.792238
	Sample 14	0.481251	0.142189	0.666819	0.891748	0.742075	0.628374	0.804226	0.757492	0.855965	0.836453	0.683002	0.714259	0.774443	0.823541	0.84912
	Sample 15	0.594163	0.137965	0.821732	0.880373	0.833886	0.527939	0.8216	0.90322	0.87987	0.912121	0.746742	0.740225	0.771006	0.832921	0.837639
	Sample 16	0.56316	0.211107	0.823445	0.88782	0.926693	0.509226	0.864041	0.87938	0.851016	0.869864	0.775669	0.784947	0.80419	0.884163	0.825878
	Sample 17	0.438547	0.120021	0.818097	0.899959	0.796143	0.589727	0.781489	0.867586	0.848101	0.892837	0.745192	0.836466	0.855458	0.815603	0.85893
	Sample 18	0.571382	0.14732	0.832754	0.848048	0.825928	0.59918	0.829873	0.879895	0.886019	0.873595	0.803371	0.688934	0.808184	0.847263	0.851597
	Sample 19	0.339853	0.0843733	0.760194	0.864358	0.79817	0.538221	0.705654	0.849707	0.827087	0.875385	0.826698	0.779045	0.786956	0.781599	0.855888
	Sample 20	0.458957	0.134581	0.803891	0.841379	0.739711	0.48621	0.778911	0.856705	0.804082	0.871463	0.776131	0.653872	0.758062	0.791851	0.839829
	Sample 21	0.543552	0.14774	0.797039	0.912784	0.901044	0.555401	0.871232	0.877158	0.850689	0.865498	0.724667	0.76621	0.805723	0.825763	0.781539
	Sample 22	0.32847	0.202157	0.698416	0.920848	0.790329	0.636726	0.768209	0.859415	0.888353	0.889798	0.780146	0.712772	0.813613	0.807254	0.827267
	Sample 23	0.429224	0.164995	0.790736	0.896161	0.723891	0.610729	0.782476	0.867746	0.86283	0.857321	0.783706	0.758849	0.76744	0.771724	0.856921
	Sample 24	0.45167	0.261154	0.743637	0.935384	0.87414	0.461066	0.810896	0.874057	0.873483	0.873939	0.784185	0.799286	0.812375	0.798612	0.816455
	Sample 25	0.55584	0.143364	0.733025	0.863611	0.833388	0.503118	0.810882	0.878111	0.876743	0.863428	0.716192	0.836756	0.796342	0.733288	0.81321
	Sample 26	0.519956	0.303319	0.760241	0.869123	0.859406	0.356308	0.82586	0.825285	0.834655	0.879239	0.870041	0.72408	0.748642	0.860215	0.852132
	Sample 27	0.503163	0.0675198	0.840442	0.88351	0.806119	0.673874	0.730264	0.889663	0.900665	0.887206	0.738991	0.816659	0.794214	0.795984	0.871662
	Sample 28	0.426833	0.291413	0.813721	0.893144	0.766979	0.589164	0.790229	0.833438	0.891412	0.887848	0.857096	0.82088	0.808075	0.798831	0.846589
	Sample 29	0.348343	-0.0346174	0.72563	0.916671	0.821086	0.571471	0.742459	0.889615	0.782383	0.895205	0.760033	0.799925	0.820975	0.780929	0.773121
	Sample 30	0.484219	0.192259	0.735364	0.846292	0.781085	0.541921	0.807798	0.840456	0.881992	0.864365	0.79044	0.744141	0.797835	0.840081	0.832969
	Sample 31	0.373773	0.201519	0.761062	0.910242	0.853401	0.625764	0.851288	0.885915	0.854866	0.901467	0.799114	0.729018	0.806559	0.851379	0.853381
	Sample 32	0.379922	0.246462	0.869531	0.906855	0.846031	0.634211	0.870933	0.854959	0.879133	0.88425	0.767315	0.838534	0.84783	0.859993	0.838001
	Sample 33	0.242706	-0.0153283	0.822936	0.880548	0.743157	0.671865	0.827282	0.869869	0.855106	0.8377	0.683459	0.66052	0.797054	0.805345	0.787718
	Sample 34	0.510727	0.028602	0.830572	0.801023	0.851192	0.705005	0.848725	0.911324	0.85338	0.863255	0.726509	0.725217	0.783215	0.805467	0.784576
	Sample 35	0.364882	0.0519433	0.776142	0.900676	0.856158	0.609562	0.790798	0.836613	0.86002	0.863914	0.728706	0.721219	0.810102	0.770746	0.795349
	Sample 36	0.585147	0.359923	0.835425	0.901117	0.826494	0.235174	0.882954	0.892315	0.807324	0.865299	0.818794	0.69173	0.781473	0.847814	0.82632
	Sample 37	0.356106	0.048798	0.759039	0.899562	0.856699	0.68169	0.839462	0.87475	0.857317	0.883897	0.782173	0.679048	0.728336	0.849673	0.827218
	Sample 38	0.53863	0.127624	0.786169	0.861001	0.841758	0.66709	0.91709	0.881994	0.856855	0.879571	0.791988	0.719548	0.768478	0.860303	0.871063
	Sample 39	0.460246	0.158998	0.663701	0.852633	0.786326	0.527493	0.874468	0.889	0.87271	0.879651	0.843648	0.783373	0.79084	0.834421	0.880239
	Sample 40	0.574276	0.120516	0.799582	0.911011	0.787159	0.565196	0.762659	0.833927	0.813352	0.875267	0.835818	0.71332	0.807627	0.795637	0.779621
	Sample 41	0.490225	0.206733	0.797951	0.84475	0.870626	0.576884	0.779946	0.905721	0.85652	0.861732	0.757083	0.723657	0.785922	0.79257	0.851908
	Sample 42	0.500001	0.231674	0.833952	0.924499	0.854475	0.58057	0.909132	0.898659	0.911589	0.8735	0.853361	0.832961	0.807274	0.901785	0.862627
	Sample 43	0.459912	0.131301	0.762371	0.887307	0.763734	0.550275	0.773561	0.778155	0.866747	0.848181	0.866426	0.713239	0.749518	0.775184	0.829573
	Sample 44	0.560031	0.203764	0.813646	0.829302	0.881729	0.434701	0.838622	0.864218	0.844361	0.849812	0.728204	0.823287	0.789012	0.836975	0.867517
	Sample 45	0.477708	0.197616	0.738988	0.863546	0.860331	0.50109	0.804119	0.880525	0.843749	0.870794	0.807576	0.587931	0.778796	0.776273	0.849166
	Sample 46	0.465092	0.161431	0.717396	0.914297	0.81524	0.623294	0.693209	0.821951	0.875358	0.871305	0.800185	0.703737	0.760397	0.766857	0.800049
	Sample 47	0.355525	0.126802	0.758982	0.844958	0.793022	0.566687	0.74349	0.828952	0.882647	0.872985	0.754779	0.758698	0.844214	0.846732	0.820238
	Sample 48	0.531734	0.255702	0.756806	0.902771	0.861542	0.48059	0.833636	0.861044	0.865281	0.856687	0.784149	0.789762	0.771828	0.818717	0.866198
	Sample 49	0.568302	0.214445	0.724857	0.923714	0.847903	0.552334	0.760819	0.825562	0.881409	0.861958	0.82486	0.770406	0.810011	0.825388	0.895344
	Sample 50	0.54353	0.211563	0.799421	0.890163	0.849928	0.497437	0.814799	0.818644	0.900983	0.85835	0.793345	0.775261	0.807803	0.82381	0.817231
	Sample 51	0.519086	0.221279	0.7699	0.910651	0.830956	0.637028	0.808893	0.836967	0.905404	0.84761	0.837174	0.68371	0.765403	0.774504	0.868462
	Sample 52	0.545135	0.00878882	0.814417	0.857901	0.88194	0.637625	0.788719	0.922061	0.863638	0.898167	0.781295	0.746611	0.843247	0.802622	0.815231
	Sample 53	0.608694	0.226641	0.759336	0.903173	0.792345	0.524988	0.78331	0.801945	0.854981	0.861189	0.700965	0.769383	0.84818	0.80442	0.779507
	Sample 54	0.315676	0.138965	0.802356	0.89011	0.799313	0.594984	0.856652	0.82501	0.835213	0.823241	0.687855	0.631541	0.681484	0.749918	0.836965
	Sample 55	0.388382	0.0905547	0.76563	0.910219	0.778112	0.588436	0.816327	0.868135	0.846664	0.833209	0.803392	0.592679	0.704561	0.77633	0.827718
	Sample 56	0.455311	0.246167	0.78862	0.91656	0.794953	0.428216	0.714482	0.893537	0.829629	0.882442	0.773865	0.671421	0.712287	0.848076	0.858898
	Sample 57	0.402188	0.0886015	0.72499	0.903146	0.698308	0.503185	0.80448	0.824554	0.838207	0.898284	0.826627	0.704819	0.840631	0.830831	0.819773
	Sample 58	0.617333	0.204047	0.849181	0.879153	0.730084	0.51612	0.747424	0.869216	0.891501	0.897454	0.846058	0.723131	0.816117	0.800839	0.875371
	Sample 59	0.397392	0.0518782	0.740038	0.834905	0.878487	0.513102	0.797238	0.843201	0.807986	0.829617	0.741991	0.733985	0.751906	0.780898	0.732816
	Sample 60	0.279985	0.13719	0.785661	0.890769	0.827875	0.682358	0.802708	0.882138	0.875505	0.868742	0.749817	0.800806	0.822896	0.786438	0.790762
	Sample 61	0.473544	0.196313	0.767682	0.921226	0.863946	0.492086	0.713983	0.859938	0.860844	0.816201	0.748678	0.801698	0.826357	0.718993	0.812346
	Sample 62	0.355962	0.194443	0.792282	0.891135	0.827626	0.52691	0.799329	0.923272	0.832487	0.898068	0.843782	0.81747	0.8342	0.79541	0.835349
	Sample 63	0.369483	0.149779	0.685661	0.905589	0.753703	0.556167	0.802875	0.817878	0.845438	0.888519	0.863328	0.688209	0.830615	0.835617	0.85193
	Sample 64	0.53159	0.231298	0.775707	0.832691	0.760448	0.511687	0.821557	0.813761	0.819908	0.859596	0.763716	0.776364	0.743856	0.797215	0.86682
	Sample 65	0.599123	0.164921	0.780588	0.791217	0.83236	0.574597	0.85766	0.899526	0.875524	0.88087	0.73037	0.790654	0.820312	0.830973	0.804496
	Sample 66	0.571775	0.079226	0.762522	0.895602	0.827276	0.605479	0.782667	0.845359	0.868955	0.851248	0.700656	0.666528	0.753171	0.708872	0.842951
	Sample 67	0.518866	0.25689	0.791504	0.897094	0.850298	0.502154	0.821973	0.861306	0.869085	0.810505	0.765055	0.667457	0.77795	0.781158	0.844119
	Sample 68	0.430459	0.146828	0.701661	0.860969	0.719589	0.477896	0.778817	0.823938	0.876334	0.833967	0.737314	0.594482	0.794345	0.767434	0.779202
	Sample 69	0.502246	0.352263	0.773899	0.892812	0.730032	0.473628	0.888817	0.853173	0.890929	0.855875	0.844873	0.660361	0.778538	0.852078	0.887666
	Sample 70	0.512327	0.174714	0.744745	0.909203	0.839038	0.525522	0.853935	0.912814	0.884455	0.837682	0.760037	0.738085	0.824285	0.785126	0.784695
	Sample 71	0.469115	0.179372	0.783037	0.858888	0.809331	0.548825	0.827315	0.841018	0.886157	0.838226	0.713362	0.762089	0.776188	0.750548	0.87548
	Sample 72	0.612326	0.0130856	0.823787	0.842373	0.846884	0.68162	0.870315	0.895476	0.838477	0.900699	0.759725	0.810493	0.797414	0.842587	0.795592
	Sample 73	0.44225	0.0901787	0.705137	0.916629	0.765819	0.581908	0.765307	0.854101	0.885638	0.865126	0.768469	0.623923	0.79682	0.72362	0.847833
	Sample 74	0.388789	0.0593905	0.797663	0.83383	0.830778	0.592644	0.801495	0.815859	0.828877	0.829746	0.712477	0.634349	0.705264	0.787489	0.783992
	Sample 75	0.421013	0.0724353	0.753784	0.771185	0.79264	0.572272	0.796456	0.845841	0.844876	0.83983	0.749414	0.727666	0.809221	0.743396	0.741008
	Sample 76	0.618559	0.255829	0.782175	0.782523	0.881738	0.507547	0.795166	0.867594	0.888064	0.832564	0.80247	0.747544	0.865897	0.746406	0.849464
	Sample 77	0.415783	0.219691	0.733886	0.795326	0.816293	0.609581	0.876677	0.889366	0.874653	0.91111	0.857143	0.80538	0.814017	0.843535	0.851528
	Sample 78	0.502516	0.187155	0.794129	0.839075	0.873677	0.595724	0.855054	0.836803	0.899789	0.875914	0.80061	0.766251	0.809966	0.845187	0.823199
	Sample 79	0.33977	0.0931536	0.696798	0.89702	0.795152	0.643526	0.740202	0.765247	0.872487	0.840137	0.794424	0.7557	0.712625	0.829331	0.811175
	Sample 80	0.380335	0.166941	0.848406	0.888178	0.861856	0.583901	0.708026	0.886934	0.859063	0.823147	0.77375	0.820772	0.791168	0.785102	0.864499
	Sample 81	0.496913	0.155352	0.787502	0.833439	0.841882	0.462192	0.786559	0.928719	0.846085	0.871238	0.781164	0.775459	0.830473	0.818824	0.84245
	Sample 82	0.539099	0.197277	0.769336	0.829174	0.861068	0.52889	0.854069	0.891448	0.873432	0.855329	0.768599	0.744245	0.814938	0.838467	0.889245
	Sample 83	0.371991	0.176152	0.693938	0.840714	0.85661	0.511818	0.713777	0.889807	0.83328	0.877792	0.741051	0.787752	0.774613	0.741463	0.845221
	Sample 84	0.525648	-0.0517932	0.795286	0.860723	0.856325	0.697826	0.859079	0.90459	0.908558	0.849504	0.76291	0.713445	0.736969	0.75525	0.772986
	Sample 85	0.588267	0.207463	0.735415	0.901119	0.857363	0.383567	0.882383	0.911572	0.839531	0.844463	0.821689	0.800802	0.799611	0.813643	0.782175
	Sample 86	0.464762	0.106759	0.742569	0.868314	0.84218	0.566297	0.859499	0.91925	0.89195	0.865568	0.729273	0.630856	0.745365	0.843594	0.812522
	Sample 87	0.55663	0.110054	0.769489	0.860136	0.780785	0.601027	0.812691	0.887417	0.898876	0.878556	0.835591	0.77399	0.811832	0.816659	0.853399
	Sample 88	0.43259	0.0140161	0.81121	0.813667	0.884138	0.591023	0.823791	0.8659	0.825677	0.817416	0.731699	0.699501	0.76544	0.840763	0.808346
	Sample 89	0.416365	0.143401	0.749746	0.919249	0.821524	0.542803	0.828905	0.830567	0.875164	0.860285	0.728578	0.755291	0.796548	0.874227	0.828709
	Sample 90	0.428523	0.0345903	0.815271	0.78271	0.855473	0.54504	0.876473	0.913415	0.840238	0.90273	0.753348	0.833679	0.843743	0.828225	0.826757
	Sample 91	0.412688	0.292951	0.714267	0.899663	0.769369	0.389691	0.791661	0.758371	0.792277	0.853267	0.826273	0.698208	0.775464	0.833093	0.858744
	Sample 92	0.607852	0.33619	0.697064	0.91848	0.880258	0.420889	0.814204	0.840609	0.880592	0.846265	0.800284	0.788563	0.808307	0.850149	0.849236
	Sample 93	0.572087	0.220216	0.810803	0.838668	0.814062	0.536094	0.850003	0.871591	0.857235	0.872833	0.870047	0.797846	0.832093	0.843555	0.879064
	Sample 94	0.517084	0.128335	0.788819	0.841243	0.842248	0.576203	0.86031	0.828491	0.887163	0.879535	0.723914	0.851204	0.814004	0.838268	0.823519
	Sample 95	0.358665	0.237466	0.727745	0.896572	0.743331	0.475458	0.820283	0.804329	0.84175	0.859877	0.819678	0.762483	0.741774	0.825752	0.829491
	Sample 96	0.351303	0.268393	0.772088	0.920721	0.861218	0.483722	0.77692	0.8009	0.877783	0.841609	0.820246	0.774409	0.731271	0.837637	0.854398
	Sample 97	0.538565	0.270689	0.741384	0.878669	0.838644	0.465831	0.836662	0.905184	0.866405	0.855947	0.751357	0.702692	0.818564	0.792709	0.81568
	Sample 98	0.312117	0.111796	0.760249	0.900741	0.760863	0.528181	0.785331	0.804039	0.783855	0.880303	0.775634	0.639023	0.770784	0.804746	0.820304
	Sample 99	0.321329	0.0492548	0.779059	0.923573	0.795535	0.675886	0.80631	0.821769	0.874484	0.869935	0.667951	0.651971	0.756995	0.82074	0.803976
	Sample 100	0.38708	0.174765	0.787062	0.880246	0.778876	0.519752	0.802665	0.844905	0.849772	0.912204	0.851011	0.787741	0.826225	0.860762	0.82879
	Sample 101	0.450504	0.209599	0.792751	0.904038	0.809753	0.537629	0.866407	0.839308	0.874891	0.872905	0.793666	0.792114	0.769941	0.813886	0.809293
	Sample 102	0.47275	0.210196	0.747376	0.879774	0.845816	0.512535	0.783777	0.86488	0.867083	0.880303	0.838122	0.60186	0.73808	0.82895	0.867496
	Sample 103	0.534483	0.0564013	0.824356	0.82312	0.853566	0.587278	0.818852	0.917923	0.847136	0.873484	0.657635	0.706585	0.777357	0.7888	0.809013
	Sample 104	0.349043	0.17062	0.773314	0.856022	0.751859	0.537468	0.818471	0.871644	0.833237	0.864961	0.867077	0.647246	0.75151	0.828305	0.831775
	Sample 105	0.445478	0.258286	0.828545	0.886784	0.844662	0.503881	0.822212	0.896656	0.839032	0.844067	0.812622	0.715203	0.782028	0.756287	0.872686
	Sample 106	0.39133	0.192075	0.751093	0.905737	0.69119	0.454142	0.87029	0.878141	0.870588	0.896431	0.828935	0.730566	0.829549	0.849139	0.813658
	Sample 107	0.405027	0.0742739	0.688923	0.867203	0.817991	0.642886	0.847975	0.874977	0.902137	0.905808	0.830823	0.740181	0.784445	0.844942	0.824092
	Sample 108	0.564487	0.136812	0.747252	0.889823	0.793378	0.585658	0.828109	0.854845	0.861017	0.871299	0.827948	0.811898	0.779688	0.828564	0.831304
	Sample 109	0.480848	0.14712	0.800288	0.858426	0.848624	0.631206	0.839606	0.901513	0.849283	0.882285	0.822063	0.783026	0.803254	0.84574	0.855972
	Sample 110	0.312742	0.225698	0.72577	0.885439	0.781224	0.532674	0.830855	0.924509	0.871027	0.875804	0.776559	0.810518	0.824579	0.842095	0.867256
	Sample 111	0.54737	0.171244	0.612014	0.806409	0.850257	0.483715	0.779519	0.901467	0.842638	0.896897	0.772104	0.837428	0.825351	0.839472	0.864464
	Sample 112	0.530555	0.115648	0.782757	0.870405	0.830854	0.566904	0.794917	0.841248	0.867597	0.872203	0.786213	0.750978	0.743021	0.772399	0.814236
	Sample 113	0.526914	0.13859	0.78624	0.870332	0.82576	0.601295	0.884447	0.872371	0.890056	0.900901	0.854728	0.842292	0.774844	0.892085	0.849006
	Sample 114	0.502914	0.12784	0.781406	0.904957	0.825061	0.631824	0.866154	0.915596	0.885281	0.856122	0.683238	0.78681	0.849357	0.841601	0.846931
	Sample 115	0.247505	0.0982654	0.703634	0.881364	0.718602	0.522937	0.826297	0.810546	0.870696	0.809582	0.828821	0.683592	0.714091	0.751007	0.826179
	Sample 116	0.422947	0.181811	0.726522	0.823271	0.79934	0.552846	0.860012	0.86902	0.874161	0.870267	0.813099	0.754243	0.779945	0.800593	0.840425
	Sample 117	0.413443	0.17716	0.791703	0.895296	0.785671	0.466056	0.730765	0.828845	0.884032	0.789	0.770941	0.621677	0.753798	0.690876	0.82056
	Sample 118	0.333563	0.16182	0.811307	0.91262	0.81146	0.659055	0.796784	0.885176	0.893581	0.881942	0.819939	0.860238	0.837155	0.787325	0.820015
	Sample 119	0.486054	0.145113	0.81136	0.87946	0.833222	0.638652	0.822444	0.876717	0.861206	0.875517	0.827321	0.824411	0.811228	0.799808	0.880491
	Sample 120	0.417359	0.169915	0.801196	0.87295	0.766423	0.496459	0.765627	0.862184	0.837173	0.883142	0.797318	0.850859	0.82145	0.802556	0.851037
	Sample 121	0.429502	0.332447	0.795333	0.909111	0.866048	0.534046	0.853948	0.926432	0.885794	0.896636	0.794906	0.669169	0.810914	0.870374	0.888856
	Sample 122	0.521624	0.234482	0.741315	0.859373	0.76588	0.508653	0.819903	0.839694	0.83338	0.856911	0.763932	0.721023	0.748098	0.848276	0.849131
	Sample 123	0.468862	0.0530218	0.723385	0.843585	0.801711	0.631794	0.806664	0.905525	0.851014	0.882055	0.743058	0.768427	0.78293	0.729201	0.766559
	Sample 124	0.402964	0.0983813	0.763118	0.817334	0.810197	0.612421	0.859876	0.930239	0.879879	0.896234	0.760449	0.68917	0.773276	0.809812	0.874698
	Sample 125	0.544647	0.129185	0.792774	0.800916	0.88348	0.596529	0.880082	0.920443	0.866842	0.902978	0.804945	0.751967	0.788667	0.846306	0.853811
	Sample 126	0.460094	0.187604	0.776108	0.909147	0.886423	0.490103	0.807937	0.871251	0.753806	0.836204	0.68919	0.667979	0.807664	0.819222	0.795564
	Sample 127	0.533174	0.221784	0.821427	0.889324	0.811832	0.480988	0.841796	0.875681	0.843341	0.86714	0.842956	0.718136	0.792866	0.813639	0.823462
	Sample 128	0.447011	0.201225	0.741787	0.866162	0.765804	0.555836	0.784455	0.88821	0.850911	0.873637	0.790633	0.758758	0.823276	0.768943	0.86171
	Sample 129	0.390272	0.224285	0.685498	0.840495	0.839862	0.536794	0.813985	0.826828	0.833704	0.868005	0.812329	0.654116	0.710339	0.783137	0.820415
	Sample 130	0.426959	0.0113556	0.818023	0.884902	0.742372	0.59533	0.857928	0.882525	0.865243	0.913501	0.764163	0.520293	0.735547	0.841923	0.866478
	Sample 131	0.427957	0.146266	0.793339	0.845482	0.825896	0.570574	0.796144	0.896839	0.852587	0.901584	0.844498	0.80852	0.776122	0.852348	0.894084
	Sample 132	0.470731	0.0766946	0.789153	0.880997	0.841961	0.645031	0.833987	0.880757	0.855675	0.898609	0.814917	0.831268	0.839316	0.835071	0.79819
	Sample 133	0.481123	0.0403924	0.786823	0.850011	0.793794	0.604817	0.809611	0.819408	0.899002	0.813965	0.668352	0.81817	0.833278	0.82186	0.814076
	Sample 134	0.422414	0.127666	0.772461	0.928239	0.820759	0.540837	0.76029	0.832304	0.868641	0.834339	0.756095	0.780558	0.769194	0.777592	0.814991
	Sample 135	0.582506	0.0643146	0.787534	0.893794	0.898874	0.552088	0.789769	0.87693	0.831603	0.895051	0.773717	0.804387	0.839982	0.702798	0.743401
	Sample 136	0.349274	0.209878	0.781569	0.907431	0.830144	0.569292	0.8559	0.905593	0.898606	0.888833	0.791792	0.841437	0.809959	0.887247	0.860709
	Sample 137	0.592627	0.162155	0.776883	0.874757	0.860258	0.543838	0.872778	0.883518	0.846279	0.861915	0.747361	0.71781	0.785121	0.812185	0.839723
	Sample 138	0.439646	0.181147	0.748831	0.91421	0.842448	0.536443	0.795905	0.884183	0.834259	0.860168	0.693126	0.559522	0.725085	0.739871	0.834096
	Sample 139	0.48841	0.0716794	0.76673	0.885114	0.847827	0.635182	0.855636	0.868972	0.879057	0.862813	0.726682	0.59693	0.79121	0.8623	0.863775
	Sample 140	0.387739	0.250677	0.726478	0.881474	0.786898	0.511553	0.822305	0.816552	0.850613	0.876192	0.857948	0.775024	0.768805	0.837062	0.835724
	Sample 141	0.514691	0.218057	0.836243	0.879067	0.855236	0.562867	0.871021	0.931665	0.859449	0.87047	0.770849	0.603496	0.771175	0.785257	0.886705
	Sample 142	0.39918	0.225515	0.819003	0.911564	0.869134	0.601245	0.881197	0.916636	0.885662	0.839364	0.752115	0.694784	0.765253	0.841014	0.825437
	Sample 143	0.650424	0.0212144	0.768712	0.799324	0.872394	0.639949	0.830485	0.892156	0.878772	0.843042	0.793393	0.848471	0.764904	0.681922	0.802074
	Sample 144	0.387266	0.336235	0.737314	0.873638	0.741817	0.461143	0.85517	0.844578	0.853037	0.894344	0.801951	0.698217	0.782096	0.853227	0.842316
	Sample 145	0.60793	0.185083	0.774699	0.865191	0.804028	0.532883	0.852509	0.879952	0.903584	0.874232	0.806847	0.857414	0.842431	0.867241	0.903758
	Sample 146	0.472326	0.124877	0.758778	0.893735	0.796793	0.541527	0.831757	0.763187	0.851978	0.77599	0.719781	0.760614	0.779626	0.751824	0.767464
	Sample 147	0.366483	0.0859738	0.740998	0.897152	0.763304	0.581751	0.695754	0.886123	0.899239	0.890273	0.787311	0.765217	0.848601	0.81057	0.817243
	Sample 148	0.550806	0.213777	0.757309	0.871985	0.817653	0.45385	0.807703	0.862739	0.834158	0.847169	0.777217	0.783657	0.799386	0.857941	0.863302
	Sample 149	0.579512	0.177306	0.819758	0.765902	0.855732	0.509825	0.846148	0.865393	0.872162	0.848226	0.725651	0.777315	0.832091	0.836419	0.890287
	Sample 150	0.479206	0.147715	0.826545	0.909859	0.885329	0.443493	0.814917	0.848226	0.858494	0.789366	0.695557	0.724515	0.846671	0.759572	0.843143
	Sample 151	0.442533	0.131771	0.777207	0.885148	0.815545	0.52819	0.795835	0.856256	0.852984	0.852259	0.791096	0.690908	0.755303	0.795072	0.775947
	Sample 152	0.477862	0.0510373	0.746315	0.847351	0.842167	0.563861	0.877164	0.837209	0.803695	0.862512	0.79037	0.619016	0.720822	0.84153	0.873767
	Sample 153	0.466202	0.0796747	0.768334	0.918291	0.852892	0.664972	0.769009	0.807204	0.817472	0.877089	0.72485	0.474206	0.784669	0.856659	0.86346
	Sample 154	0.531305	0.191823	0.802949	0.908731	0.80103	0.533983	0.797464	0.892642	0.876195	0.899022	0.833544	0.662323	0.801352	0.764275	0.853048
	Sample 155	0.507618	0.252728	0.7979	0.918363	0.754393	0.50025	0.799439	0.809298	0.83216	0.857934	0.7669	0.636842	0.697898	0.881901	0.795706
	Sample 156	0.497246	0.103676	0.745969	0.772129	0.773511	0.535685	0.795574	0.909248	0.859305	0.871372	0.794146	0.71538	0.743422	0.797633	0.852455
	Sample 157	0.519187	0.255449	0.788171	0.9185	0.694112	0.490566	0.81383	0.833225	0.874734	0.887012	0.792882	0.779416	0.769781	0.828112	0.81069
	Sample 158	0.576587	-0.0521922	0.80242	0.796746	0.778261	0.620569	0.841146	0.826028	0.826541	0.828431	0.805858	0.623173	0.779655	0.768011	0.837349
	Sample 159	0.395345	0.120081	0.799261	0.9248	0.818235	0.5075	0.77047	0.799928	0.878874	0.816137	0.788811	0.71662	0.711165	0.752645	0.824272
	Sample 160	0.680311	0.153359	0.771724	0.879992	0.890997	0.481147	0.769071	0.877207	0.857817	0.876964	0.812835	0.783739	0.779717	0.699848	0.835812
	Sample 161	0.472346	0.0557683	0.76367	0.941486	0.875965	0.709016	0.855328	0.843705	0.892529	0.873242	0.787831	0.82536	0.829362	0.871818	0.857077
	Sample 162	0.551099	0.111851	0.806576	0.850433	0.805718	0.568842	0.853019	0.860233	0.839099	0.846551	0.796211	0.747159	0.739986	0.791666	0.783104
	Sample 163	0.486648	0.0241006	0.763419	0.80972	0.864369	0.642274	0.890059	0.885555	0.870985	0.86419	0.688991	0.768067	0.808034	0.827022	0.844388
	Sample 164	0.467349	0.185665	0.73778	0.8628	0.79872	0.45964	0.799829	0.906663	0.849149	0.905106	0.806143	0.773638	0.773591	0.883909	0.897288
	Sample 165	0.492504	0.247429	0.732926	0.905288	0.785601	0.48584	0.772849	0.854901	0.834946	0.853528	0.781291	0.75429	0.764524	0.74529	0.816416
	Sample 166	0.548308	-0.075838	0.806592	0.838841	0.881499	0.67058	0.907597	0.926126	0.854727	0.881654	0.803212	0.773358	0.807745	0.765208	0.776669
	Sample 167	0.558455	0.138929	0.738169	0.9015	0.891591	0.541931	0.824526	0.899755	0.878911	0.857624	0.751349	0.765995	0.778055	0.804745	0.829332
	Sample 168	0.514073	0.166068	0.713934	0.885531	0.827139	0.391287	0.78009	0.823114	0.882737	0.721999	0.711206	0.714896	0.758312	0.718818	0.786944
	Sample 169	0.240231	0.221795	0.764623	0.88546	0.797564	0.462752	0.777197	0.797701	0.810894	0.85048	0.704059	0.620245	0.76228	0.859538	0.79949
	Sample 170	0.467814	0.226761	0.76678	0.8973	0.717406	0.54204	0.789952	0.838037	0.848394	0.817668	0.707195	0.703345	0.759264	0.77747	0.805903
	Sample 171	0.59393	0.301565	0.757544	0.813512	0.764307	0.432494	0.721434	0.878125	0.861077	0.863256	0.784	0.654869	0.704562	0.743318	0.818181
	Sample 172	0.363343	0.12884	0.747144	0.843972	0.783571	0.41388	0.82357	0.882518	0.795947	0.882876	0.698503	0.734245	0.788923	0.750065	0.812033
	Sample 173	0.486768	0.0560353	0.762638	0.873891	0.808181	0.692023	0.772193	0.846223	0.878125	0.843745	0.705694	0.644616	0.706417	0.741968	0.852495
	Sample 174	0.437162	0.20032	0.727284	0.893717	0.713639	0.422104	0.780401	0.815449	0.860595	0.83565	0.616322	0.639361	0.841902	0.717898	0.826414
	Sample 175	0.43693	0.287713	0.655633	0.837252	0.776957	0.501622	0.788165	0.811516	0.847729	0.868148	0.841598	0.814657	0.787255	0.772761	0.858751
	Sample 176	0.512926	0.151887	0.761681	0.889655	0.828598	0.466395	0.749223	0.870923	0.824748	0.834911	0.734637	0.642927	0.764513	0.732935	0.768645
	Sample 177	0.403272	0.135188	0.791066	0.920843	0.876265	0.594815	0.723044	0.816158	0.860196	0.864053	0.860401	0.797768	0.841043	0.730095	0.825762
	Sample 178	0.448463	0.277394	0.791537	0.867992	0.810575	0.458038	0.801202	0.874136	0.836216	0.871844	0.843534	0.715626	0.794389	0.853794	0.866095
	Sample 179	0.611763	0.232193	0.810677	0.860427	0.827177	0.551324	0.823707	0.832323	0.907287	0.877767	0.844986	0.74756	0.76858	0.841153	0.820823
	Sample 180	0.356195	0.140825	0.829462	0.944956	0.854014	0.664991	0.816463	0.897996	0.887305	0.90453	0.828445	0.792541	0.826124	0.825037	0.86614
	Sample 181	0.371226	0.25545	0.749468	0.892034	0.844477	0.468133	0.715897	0.777275	0.840608	0.877051	0.773472	0.81483	0.852745	0.828832	0.853438
	Sample 182	0.436488	0.113274	0.717773	0.854552	0.778828	0.605631	0.865783	0.878845	0.85315	0.886729	0.830961	0.784856	0.801063	0.862364	0.853317
	Sample 183	0.533835	0.156066	0.73613	0.857982	0.823046	0.460221	0.795593	0.906319	0.821172	0.858305	0.72582	0.684094	0.807345	0.766689	0.810016
	Sample 184	0.523989	0.309054	0.769349	0.874913	0.843329	0.408276	0.883748	0.905653	0.873295	0.838119	0.779119	0.747636	0.778592	0.778165	0.811142
	Sample 185	0.424842	0.2373	0.817766	0.893575	0.819945	0.563161	0.834105	0.895048	0.874614	0.898415	0.867507	0.700161	0.763188	0.873941	0.861904
	Sample 186	0.479348	0.195762	0.774689	0.808871	0.872535	0.474273	0.846214	0.916156	0.858977	0.878687	0.759559	0.659585	0.759945	0.848884	0.835306
	Sample 187	0.562736	0.182436	0.766378	0.863607	0.841938	0.491258	0.880825	0.880526	0.87002	0.874825	0.78374	0.766034	0.80504	0.787462	0.803681
	Sample 188	0.511412	0.210363	0.779704	0.887391	0.800908	0.505931	0.824805	0.851596	0.829292	0.858856	0.757705	0.755889	0.791405	0.82757	0.836717
	Sample 189	0.413189	0.0563158	0.751472	0.858224	0.852033	0.617878	0.864654	0.880885	0.852655	0.896622	0.758638	0.785407	0.825572	0.780658	0.824101
	Sample 190	0.586472	0.128884	0.809131	0.854649	0.809498	0.575878	0.800338	0.858814	0.8907	0.867685	0.763458	0.811473	0.868674	0.831302	0.800837
	Sample 191	0.50284	0.123273	0.822674	0.911476	0.716152	0.52247	0.834447	0.815774	0.85209	0.850082	0.808314	0.664168	0.771263	0.862042	0.855187
	Sample 192	0.498614	0.183538	0.796804	0.837597	0.826916	0.540696	0.839402	0.85822	0.847123	0.876066	0.744937	0.799881	0.841375	0.830454	0.902051
	Sample 193	0.349078	0.151605	0.742477	0.905184	0.798197	0.494339	0.808444	0.80908	0.842894	0.827669	0.766712	0.649082	0.805959	0.823906	0.836754
	Sample 194	0.520437	0.234797	0.732007	0.913057	0.862908	0.51261	0.839296	0.836612	0.868976	0.85117	0.817541	0.860995	0.83246	0.846419	0.816287
	Sample 195	0.483806	0.0116099	0.755554	0.901823	0.793834	0.603205	0.858336	0.878197	0.879006	0.877743	0.779815	0.838514	0.796392	0.77672	0.797193
	Sample 196	0.509044	0.0679805	0.780176	0.909626	0.774042	0.687436	0.801857	0.868093	0.893732	0.86941	0.740726	0.640093	0.766217	0.854881	0.868225
	Sample 197	0.562218	-0.0431095	0.826591	0.828814	0.892683	0.693218	0.887365	0.931194	0.864954	0.872132	0.678972	0.750805	0.801049	0.806141	0.818239
	Sample 198	0.61909	0.120029	0.767234	0.823701	0.836458	0.619176	0.816537	0.840122	0.857836	0.839729	0.852009	0.80034	0.843312	0.806858	0.844658
	Sample 199	0.361566	0.158495	0.773521	0.878539	0.699169	0.514209	0.789911	0.862669	0.865419	0.882462	0.742267	0.787848	0.809283	0.837725	0.838307
	Sample 200	0.455744	0.181204	0.760155	0.907443	0.867649	0.624407	0.866098	0.868618	0.892996	0.860363	0.83373	0.779118	0.834142	0.860659	0.827053
	Sample 201	0.523628	0.0448973	0.743487	0.884563	0.864444	0.52907	0.816824	0.901948	0.806625	0.878934	0.812738	0.768104	0.810887	0.783884	0.862488
	Sample 202	0.510096	0.221088	0.80577	0.911042	0.876501	0.543022	0.87439	0.90332	0.86561	0.845025	0.767772	0.679896	0.799174	0.835207	0.786195
	Sample 203	0.573412	0.238388	0.710613	0.814458	0.831304	0.530391	0.879779	0.862781	0.818644	0.900785	0.856542	0.743393	0.814433	0.780924	0.868867
	Sample 204	0.239597	0.176936	0.789131	0.912931	0.771128	0.573778	0.793516	0.780267	0.83281	0.843993	0.769006	0.826663	0.866425	0.752208	0.815543
	Sample 205	0.475089	0.142058	0.806382	0.917618	0.82481	0.493797	0.796342	0.893959	0.832211	0.865215	0.707198	0.708399	0.820847	0.829611	0.819658
	Sample 206	0.506379	0.121173	0.718863	0.824162	0.798076	0.660128	0.854211	0.831458	0.878829	0.870567	0.782676	0.807247	0.83394	0.845236	0.820303
	Sample 207	0.355353	0.184537	0.834187	0.901391	0.797915	0.583862	0.763654	0.913361	0.889421	0.858266	0.765542	0.736479	0.77214	0.699556	0.818848
	Sample 208	0.567027	0.126497	0.770548	0.8716	0.75612	0.552102	0.817434	0.876833	0.862577	0.88586	0.781194	0.772889	0.810877	0.809906	0.797062
	Sample 209	0.68761	0.153283	0.809804	0.892071	0.889356	0.529557	0.884372	0.918224	0.847173	0.872094	0.779081	0.754997	0.785885	0.756604	0.804501
	Sample 210	0.500257	0.119241	0.792165	0.897377	0.841486	0.638647	0.871336	0.883799	0.868163	0.867228	0.795961	0.791645	0.761234	0.834629	0.86292
	Sample 211	0.61251	0.121938	0.688883	0.798176	0.79428	0.577663	0.842329	0.793895	0.871063	0.819511	0.660145	0.626494	0.759558	0.729282	0.824761
	Sample 212	0.517386	0.217051	0.793688	0.879025	0.893015	0.468687	0.82578	0.895435	0.87957	0.878422	0.692758	0.757512	0.813848	0.791573	0.865787
	Sample 213	0.502896	0.164822	0.720545	0.857129	0.872588	0.52614	0.866208	0.881966	0.85747	0.848248	0.72067	0.723907	0.795463	0.861551	0.791283
	Sample 214	0.497295	0.237298	0.785496	0.933769	0.878948	0.546987	0.781785	0.83725	0.842105	0.848489	0.796552	0.707175	0.790353	0.789126	0.79194
	Sample 215	0.496938	0.0929926	0.809593	0.867599	0.862468	0.646229	0.853815	0.90218	0.883621	0.901456	0.767044	0.814624	0.836006	0.804795	0.821229
	Sample 216	0.464312	0.0685872	0.698536	0.856215	0.778141	0.605365	0.859741	0.828674	0.807224	0.821489	0.742642	0.799108	0.663964	0.690292	0.803805
	Sample 217	0.625256	0.0708297	0.823516	0.739632	0.868257	0.640929	0.890201	0.940851	0.897347	0.857174	0.777494	0.712246	0.807041	0.71231	0.828109
	Sample 218	0.399987	0.153356	0.763476	0.922352	0.841109	0.548379	0.791677	0.85028	0.867146	0.869769	0.691164	0.838618	0.814669	0.832624	0.809956
	Sample 219	0.400666	0.084167	0.785947	0.811447	0.806839	0.54881	0.801839	0.874961	0.854979	0.876503	0.744679	0.751532	0.814065	0.8562	0.829012
	Sample 220	0.5565	0.194773	0.774771	0.897737	0.854454	0.538828	0.804817	0.875341	0.889214	0.88473	0.83093	0.816034	0.857531	0.873947	0.839658
	Sample 221	0.619565	-0.0455507	0.817766	0.756152	0.866755	0.613807	0.813668	0.94586	0.868979	0.886125	0.7774	0.819625	0.818026	0.737536	0.795631
	Sample 222	0.499796	0.16437	0.791155	0.880875	0.825699	0.523192	0.802605	0.909604	0.821552	0.907182	0.805566	0.658989	0.837227	0.840374	0.848224
	Sample 223	0.453087	0.099576	0.746701	0.868749	0.87498	0.617554	0.763566	0.933262	0.884671	0.843759	0.774555	0.750776	0.823072	0.766159	0.84184
	Sample 224	0.359726	0.17686	0.807228	0.880482	0.878637	0.490056	0.865278	0.890183	0.84697	0.852684	0.752357	0.818088	0.797064	0.794561	0.82291
	Sample 225	0.587455	0.242161	0.703098	0.941549	0.867064	0.502146	0.88874	0.807649	0.874083	0.848428	0.800495	0.757674	0.801931	0.865472	0.846935
	Sample 226	0.358169	0.141892	0.803528	0.868007	0.793638	0.525973	0.835099	0.884418	0.830711	0.891354	0.785604	0.729799	0.817694	0.791571	0.833135
	Sample 227	0.52939	0.110102	0.829211	0.878136	0.907565	0.527914	0.804733	0.915432	0.878898	0.9223	0.782918	0.801045	0.800807	0.865638	0.847391
	Sample 228	0.441155	0.149883	0.835406	0.879542	0.824823	0.634873	0.802778	0.856604	0.875109	0.848676	0.756534	0.642871	0.771474	0.78386	0.834417
	Sample 229	0.27184	0.117361	0.813442	0.922198	0.690571	0.506231	0.610274	0.812017	0.833938	0.844001	0.698136	0.683068	0.751883	0.734476	0.754369
	Sample 230	0.422271	0.182732	0.754852	0.858393	0.821277	0.478776	0.751859	0.871009	0.871761	0.897802	0.842217	0.748371	0.828698	0.804899	0.81865
	Sample 231	0.415905	0.0417562	0.797685	0.925721	0.835877	0.571237	0.852563	0.892104	0.838278	0.889638	0.714271	0.776473	0.816323	0.845812	0.812582
	Sample 232	0.494129	0.163222	0.795812	0.891044	0.817621	0.627472	0.839409	0.891742	0.866181	0.87231	0.705589	0.804095	0.829343	0.807241	0.790267
	Sample 233	0.565226	0.194948	0.774193	0.837599	0.862483	0.485826	0.814007	0.839227	0.849533	0.821718	0.695657	0.766272	0.796894	0.778621	0.84019
	Sample 234	0.542459	0.148334	0.768581	0.828048	0.821933	0.489432	0.801071	0.867022	0.856607	0.849769	0.833556	0.743352	0.807792	0.753106	0.845027
	Sample 235	0.28218	0.200466	0.725116	0.878705	0.819194	0.51502	0.839566	0.853942	0.877471	0.873765	0.765755	0.778846	0.820791	0.770386	0.797085
	Sample 236	0.269924	0.216348	0.783359	0.887351	0.694511	0.557792	0.746563	0.808197	0.899153	0.815937	0.706631	0.672091	0.781734	0.816412	0.830693
	Sample 237	0.583307	0.178578	0.729214	0.827243	0.84181	0.494857	0.825407	0.784928	0.834783	0.839378	0.678601	0.700724	0.761294	0.812345	0.850225
	Sample 238	0.50521	0.160585	0.82115	0.881935	0.87669	0.597628	0.836872	0.922476	0.878486	0.869892	0.808257	0.735478	0.748237	0.845427	0.841636
	Sample 239	0.394605	0.108751	0.783425	0.87887	0.691246	0.561259	0.797425	0.860533	0.843822	0.856319	0.72227	0.739706	0.796258	0.760226	0.832911
	Sample 240	0.536093	0.110302	0.779531	0.914164	0.868005	0.639081	0.801219	0.857909	0.882313	0.854388	0.729708	0.79228	0.810447	0.766065	0.842873
	Sample 241	0.53633	0.164091	0.754462	0.857757	0.811055	0.469161	0.787788	0.863492	0.805613	0.839601	0.808512	0.761838	0.768984	0.818587	0.775319
	Sample 242	0.494009	0.220376	0.780431	0.91392	0.840194	0.490493	0.802438	0.796324	0.882632	0.863639	0.809628	0.766306	0.803873	0.813576	0.830115
	Sample 243	0.256808	0.182116	0.80395	0.860211	0.823762	0.504537	0.813748	0.896797	0.843995	0.877471	0.77184	0.70241	0.714885	0.816276	0.834801
	Sample 244	0.456773	0.0757471	0.77857	0.92713	0.681019	0.507348	0.838179	0.721652	0.83127	0.83677	0.767621	0.623133	0.778905	0.817412	0.796019
	Sample 245	0.296995	0.163842	0.674883	0.864515	0.696625	0.51532	0.798823	0.819064	0.819994	0.88773	0.627138	0.730542	0.761297	0.731784	0.764175
	Sample 246	0.529895	0.1033	0.828633	0.941485	0.883134	0.401726	0.862423	0.89295	0.822484	0.830774	0.778757	0.690397	0.766226	0.860711	0.790797
	Sample 247	0.503033	0.131128	0.822898	0.859861	0.859885	0.519145	0.861997	0.912969	0.83749	0.88679	0.700501	0.750926	0.808565	0.852296	0.838425
	Sample 248	0.36612	0.185277	0.725031	0.870809	0.759688	0.492137	0.805196	0.89324	0.857148	0.871634	0.687024	0.602559	0.699732	0.754834	0.821019
	Sample 249	0.386175	0.245293	0.786975	0.924932	0.835698	0.509177	0.855186	0.846376	0.779123	0.851128	0.776977	0.745158	0.802716	0.802774	0.810004
	Sample 250	0.254612	0.190311	0.740479	0.868015	0.789734	0.587096	0.830466	0.842295	0.839994	0.875347	0.714335	0.73171	0.747531	0.786669	0.801794
	Sample 251	0.541831	0.238537	0.775625	0.860586	0.843703	0.553109	0.831713	0.799368	0.842292	0.825669	0.837167	0.727007	0.782092	0.755585	0.835748
	Sample 252	0.45382	0.0354464	0.781005	0.904421	0.787824	0.644856	0.787328	0.898988	0.884806	0.867582	0.722652	0.59721	0.782028	0.771365	0.831454
	Sample 253	0.525251	0.119555	0.80701	0.852945	0.855769	0.482025	0.833174	0.877878	0.848782	0.874385	0.775967	0.84666	0.806883	0.812975	0.792889
	Sample 254	0.461881	0.0819549	0.793289	0.935518	0.854307	0.590662	0.818798	0.843	0.850069	0.831887	0.85006	0.635239	0.769496	0.829088	0.843343
	Sample 255	0.447016	0.0655437	0.784101	0.809197	0.826319	0.578313	0.856361	0.902641	0.870582	0.887691	0.763806	0.69524	0.775826	0.848741	0.839129
	Sample 256	0.576135	0.360406	0.707275	0.885153	0.81162	0.377811	0.773857	0.862348	0.865456	0.853918	0.830012	0.751159	0.780048	0.808912	0.851226
	Sample 257	0.508811	0.235599	0.790681	0.889992	0.861121	0.415243	0.810373	0.851609	0.854531	0.872736	0.734596	0.709624	0.817652	0.805424	0.805157
	Sample 258	0.383595	0.101942	0.805893	0.801766	0.852503	0.625911	0.874998	0.884717	0.852354	0.886642	0.771639	0.680318	0.810822	0.813909	0.794087
	Sample 259	0.353343	0.115053	0.709888	0.878981	0.769527	0.582575	0.819914	0.837228	0.875147	0.850694	0.817446	0.648898	0.719848	0.816416	0.848529
	Sample 260	0.6845	0.0788051	0.784827	0.792558	0.8792	0.559316	0.839186	0.912845	0.877061	0.875298	0.83946	0.829908	0.841372	0.742818	0.801013
	Sample 261	0.545263	0.146853	0.793766	0.817102	0.867959	0.602328	0.855276	0.886218	0.83497	0.910723	0.769025	0.729808	0.806961	0.876001	0.825857
	Sample 262	0.402279	0.0690368	0.803467	0.923878	0.86777	0.633835	0.870728	0.876342	0.892041	0.850724	0.705309	0.719645	0.838737	0.813226	0.844302
	Sample 263	0.314029	0.0608498	0.804502	0.794969	0.866524	0.607213	0.868981	0.918747	0.821114	0.905617	0.748891	0.781153	0.752881	0.830291	0.836417
	Sample 264	0.422791	0.218181	0.786996	0.889161	0.77747	0.505565	0.771545	0.814378	0.861709	0.873046	0.794233	0.688716	0.818414	0.825288	0.799811
	Sample 265	0.329551	0.18352	0.725189	0.842495	0.799833	0.62988	0.895594	0.906873	0.881028	0.88469	0.792668	0.481534	0.679992	0.822931	0.842389
	Sample 266	0.56385	0.135625	0.833389	0.908386	0.838768	0.563047	0.880818	0.88689	0.839259	0.84696	0.812174	0.775812	0.822904	0.861686	0.821295
	Sample 267	0.338228	0.0203459	0.655251	0.860998	0.712166	0.649901	0.862848	0.751423	0.839031	0.85538	0.779932	0.53575	0.767426	0.79423	0.806951
	Sample 268	0.489221	0.0384864	0.728639	0.905837	0.806959	0.629903	0.808995	0.840274	0.842439	0.871004	0.70821	0.737113	0.81817	0.817431	0.763356
	Sample 269	0.470906	0.261938	0.776678	0.883491	0.852101	0.430371	0.84202	0.855332	0.87953	0.829157	0.816561	0.767601	0.797342	0.80517	0.853481
	Sample 270	0.497792	0.125922	0.763874	0.883422	0.871383	0.66583	0.880321	0.858358	0.879967	0.849481	0.819897	0.683781	0.743522	0.875961	0.859244
	Sample 271	0.544092	0.182697	0.771405	0.914719	0.862584	0.612354	0.803625	0.863534	0.8794	0.841126	0.709299	0.650934	0.786192	0.788937	0.8866
	Sample 272	0.405076	0.113464	0.787446	0.872324	0.788565	0.581738	0.798461	0.844229	0.896815	0.880759	0.802776	0.776473	0.817922	0.822623	0.886276
	Sample 273	0.482147	0.331671	0.70545	0.82665	0.747549	0.394831	0.736486	0.809485	0.863927	0.840976	0.737425	0.714146	0.755778	0.769587	0.820386
	Sample 274	0.547298	0.097143	0.768497	0.8849	0.825601	0.67112	0.835683	0.877815	0.884924	0.835195	0.712787	0.77441	0.820224	0.818913	0.805451
	Sample 275	0.428717	-0.00298667	0.747824	0.908328	0.835621	0.609525	0.771608	0.908587	0.836619	0.90554	0.80385	0.781647	0.805712	0.876871	0.822401
	Sample 276	0.467158	0.235746	0.788919	0.892507	0.850007	0.506078	0.849771	0.905283	0.813568	0.896907	0.792002	0.710995	0.778811	0.827483	0.825578
	Sample 277	0.491991	0.271717	0.728089	0.867969	0.801756	0.491945	0.861317	0.818612	0.8768	0.856206	0.770129	0.694491	0.790867	0.823604	0.819276
	Sample 278	0.496645	0.167335	0.76283	0.919611	0.853445	0.495145	0.808625	0.849681	0.858984	0.886226	0.804011	0.735536	0.764857	0.789996	0.80967
	Sample 279	0.540743	0.0311419	0.795868	0.887662	0.727801	0.675133	0.845888	0.810978	0.860515	0.874227	0.707959	0.635448	0.745255	0.795332	0.825751
	Sample 280	0.563452	0.20244	0.774407	0.867124	0.873013	0.50906	0.806128	0.905872	0.882511	0.867147	0.779056	0.764772	0.802367	0.841589	0.85823
	Sample 281	0.631813	-0.0247438	0.745118	0.905972	0.857504	0.603309	0.856242	0.86617	0.828825	0.880535	0.746928	0.782763	0.79127	0.769899	0.760779
	Sample 282	0.542039	0.21043	0.768245	0.916968	0.810173	0.437065	0.78817	0.821776	0.876642	0.807796	0.789778	0.71095	0.751915	0.821768	0.824286
	Sample 283	0.477572	0.268196	0.817523	0.867334	0.897199	0.589936	0.871487	0.93251	0.881458	0.846636	0.807474	0.805533	0.758909	0.732139	0.846013
	Sample 284	0.539223	0.249413	0.784674	0.880713	0.804785	0.490926	0.790553	0.823262	0.882137	0.868688	0.863439	0.763829	0.80767	0.83881	0.862949
	Sample 285	0.461365	0.103602	0.794538	0.860184	0.783304	0.547909	0.783548	0.845221	0.886872	0.877054	0.794367	0.827131	0.78113	0.852572	0.846404
	Sample 286	0.42487	0.250461	0.804986	0.903485	0.803097	0.464268	0.777274	0.888821	0.861929	0.873984	0.769124	0.748356	0.790792	0.816067	0.843899
	Sample 287	0.503442	0.0570564	0.800484	0.808021	0.84108	0.61367	0.848702	0.853359	0.817221	0.857085	0.680028	0.773274	0.796734	0.769122	0.770895
	Sample 288	0.466387	0.257969	0.750143	0.845163	0.849966	0.393703	0.807827	0.903751	0.824833	0.872643	0.819013	0.789225	0.795371	0.76256	0.808379
	Sample 289	0.496574	0.144411	0.741138	0.825237	0.820838	0.598472	0.788885	0.873202	0.863656	0.86803	0.783813	0.840668	0.798658	0.733069	0.822283
	Sample 290	0.45423	0.198389	0.750681	0.897782	0.833741	0.595833	0.765904	0.794626	0.864882	0.872181	0.792773	0.752961	0.839497	0.843089	0.863868
	Sample 291	0.40547	0.1431	0.704663	0.877899	0.698839	0.586557	0.767256	0.79034	0.847368	0.859894	0.692322	0.63248	0.782466	0.784678	0.820207
	Sample 292	0.409118	0.0836225	0.784667	0.905877	0.790035	0.621425	0.827914	0.83218	0.797655	0.862901	0.689707	0.653005	0.818514	0.810507	0.84135
	Sample 293	0.374518	0.0914233	0.806591	0.909821	0.844838	0.630513	0.811219	0.870358	0.818102	0.845795	0.724596	0.772712	0.837228	0.758304	0.764414
	Sample 294	0.505372	0.0881355	0.806757	0.87678	0.829979	0.605461	0.818936	0.910463	0.857385	0.831353	0.794882	0.74699	0.820026	0.82957	0.861415
	Sample 295	0.576484	0.179546	0.833196	0.852393	0.863632	0.642547	0.861869	0.88335	0.889424	0.874545	0.708301	0.769209	0.808672	0.861494	0.868913
	Sample 296	0.532464	0.000741104	0.809314	0.876258	0.812466	0.662644	0.804	0.838678	0.895385	0.829898	0.67867	0.679774	0.770858	0.811707	0.861894
	Sample 297	0.413532	0.200527	0.751867	0.903555	0.816004	0.551536	0.805099	0.909237	0.885861	0.901424	0.805071	0.794863	0.796704	0.766697	0.804164
	Sample 298	0.37427	0.119723	0.801205	0.929815	0.830238	0.555538	0.878758	0.906282	0.844966	0.881019	0.803844	0.740463	0.7179	0.780471	0.81579
	Sample 299	0.373648	0.149977	0.766193	0.801652	0.796404	0.588128	0.750571	0.828107	0.837499	0.838981	0.819469	0.707956	0.744307	0.781117	0.8307
	Sample 300	0.504888	0.0717241	0.815926	0.886306	0.769152	0.639063	0.781277	0.828946	0.845155	0.839933	0.747764	0.715447	0.794617	0.759515	0.789113
	Sample 301	0.549304	0.149791	0.821884	0.72882	0.912015	0.503616	0.826312	0.866813	0.769508	0.851427	0.753896	0.786834	0.816281	0.797557	0.785473
	Sample 302	0.487188	0.215078	0.779846	0.813898	0.804478	0.460828	0.766661	0.836026	0.798993	0.843647	0.7381	0.780677	0.737357	0.835486	0.837374
	Sample 303	0.293172	0.213093	0.72837	0.91101	0.871535	0.425698	0.800506	0.894213	0.898131	0.841418	0.761084	0.775882	0.813469	0.815263	0.780593
	Sample 304	0.384157	0.262842	0.813282	0.898437	0.854639	0.449085	0.803694	0.909013	0.855936	0.813048	0.717153	0.745125	0.832169	0.744152	0.839475
	Sample 305	0.634451	0.179796	0.794017	0.831565	0.848058	0.30674	0.820134	0.851227	0.778233	0.868774	0.827768	0.681647	0.800076	0.889982	0.832711
	Sample 306	0.436867	0.163658	0.759132	0.917139	0.878224	0.548738	0.856538	0.925447	0.869083	0.841069	0.765902	0.78062	0.776497	0.824572	0.848277
	Sample 307	0.32876	0.0779543	0.746993	0.816332	0.825338	0.466084	0.731774	0.838713	0.800036	0.854586	0.698919	0.747653	0.764452	0.796726	0.876994
	Sample 308	0.376264	0.17161	0.729482	0.826119	0.841971	0.586617	0.771719	0.859354	0.840987	0.858297	0.730635	0.695745	0.781866	0.750472	0.782431
	Sample 309	0.460579	0.215208	0.734917	0.904166	0.775364	0.534535	0.821353	0.82439	0.877563	0.870514	0.778033	0.658408	0.815889	0.857095	0.86448
	Sample 310	0.345002	0.194356	0.776988	0.88625	0.850297	0.54881	0.819166	0.909042	0.845814	0.849739	0.777332	0.666927	0.800817	0.748778	0.865468
	Sample 311	0.271064	0.065577	0.785004	0.907324	0.786492	0.644726	0.788601	0.840894	0.861134	0.824402	0.674832	0.706751	0.783912	0.712504	0.807356
	Sample 312	0.368965	0.131713	0.73567	0.8867	0.759206	0.587594	0.685963	0.772482	0.806936	0.853701	0.739772	0.691646	0.741731	0.742134	0.779902
	Sample 313	0.401357	0.122018	0.787378	0.865682	0.801508	0.527941	0.793107	0.856681	0.807295	0.896302	0.794792	0.827847	0.754193	0.863875	0.765151
	Sample 314	0.566863	0.182318	0.786659	0.886249	0.778217	0.502547	0.775189	0.860803	0.834777	0.863646	0.82573	0.711672	0.771258	0.784626	0.829834
	Sample 315	0.383662	0.17072	0.806121	0.869444	0.845049	0.61947	0.833371	0.896645	0.829306	0.8765	0.760185	0.660434	0.80245	0.78867	0.803886
	Sample 316	0.619981	0.000204692	0.788795	0.904921	0.864848	0.604138	0.875234	0.910921	0.858025	0.845104	0.758862	0.63704	0.77683	0.84672	0.770571
	Sample 317	0.426078	0.0126059	0.754797	0.906392	0.825414	0.686205	0.828229	0.846762	0.880052	0.834622	0.754875	0.685957	0.82182	0.812426	0.759687
	Sample 318	0.554665	0.0845392	0.789448	0.855455	0.810857	0.644366	0.849247	0.831315	0.844113	0.871391	0.750717	0.77719	0.810741	0.817822	0.832304
	Sample 319	0.537105	0.104302	0.851774	0.774289	0.851485	0.585966	0.73384	0.852352	0.855917	0.84483	0.737576	0.775884	0.827478	0.624218	0.884609
	Sample 320	0.664431	0.302794	0.78706	0.857609	0.861974	0.323096	0.789301	0.913445	0.840107	0.869124	0.764427	0.734419	0.689372	0.807304	0.856384
	Sample 321	0.597042	0.11007	0.736401	0.902079	0.782277	0.558325	0.789553	0.906289	0.875691	0.89221	0.697584	0.692016	0.851526	0.81608	0.823426
	Sample 322	0.52023	0.165668	0.77543	0.880153	0.732553	0.543043	0.756783	0.803534	0.884841	0.858313	0.824351	0.662037	0.788502	0.811045	0.836112
	Sample 323	0.428257	0.195129	0.760863	0.860981	0.831915	0.523788	0.81581	0.873078	0.865593	0.843297	0.820655	0.831449	0.783822	0.833983	0.81518
	Sample 324	0.528491	0.135572	0.782665	0.930992	0.873391	0.593222	0.802177	0.874565	0.811922	0.86815	0.759107	0.809806	0.79985	0.788664	0.825456
	Sample 325	0.39178	0.195611	0.74545	0.847341	0.735416	0.485001	0.836071	0.83921	0.888144	0.887404	0.822184	0.749303	0.836025	0.872019	0.836417
	Sample 326	0.281388	0.265244	0.718652	0.922958	0.730361	0.474963	0.659777	0.790815	0.863186	0.819083	0.84307	0.704765	0.776372	0.745336	0.820779
	Sample 327	0.42322	0.14782	0.830985	0.864614	0.794887	0.539899	0.788024	0.801097	0.853702	0.89073	0.835132	0.668	0.823334	0.847687	0.836324
	Sample 328	0.401815	0.0879354	0.758361	0.906651	0.806554	0.648639	0.831766	0.886665	0.898279	0.88823	0.776209	0.791191	0.795828	0.863655	0.848368
	Sample 329	0.45093	0.0952707	0.736974	0.846875	0.871675	0.635281	0.877454	0.926019	0.881702	0.899913	0.800191	0.786954	0.818069	0.830517	0.823723
	Sample 330	0.436253	0.215569	0.815657	0.907779	0.746069	0.543141	0.823037	0.829197	0.865327	0.857198	0.806628	0.716977	0.805014	0.836597	0.892532
	Sample 331	0.435433	0.174535	0.806337	0.852511	0.860061	0.601999	0.86797	0.916906	0.865833	0.902577	0.736376	0.604671	0.820263	0.819662	0.821374
	Sample 332	0.492006	0.151722	0.7611	0.895765	0.802682	0.56692	0.79516	0.831949	0.845125	0.865905	0.748066	0.751317	0.754572	0.825076	0.847399
	Sample 333	0.689562	0.31809	0.737523	0.839891	0.834241	0.328332	0.870553	0.871876	0.782185	0.857782	0.770388	0.767003	0.818878	0.831542	0.831956
	Sample 334	0.442077	-0.0260667	0.73076	0.765091	0.835967	0.653575	0.778955	0.873003	0.845206	0.825479	0.717682	0.752064	0.791052	0.680423	0.741592
	Sample 335	0.450846	-0.00950056	0.754302	0.804408	0.761408	0.496074	0.862019	0.863497	0.846528	0.866706	0.796894	0.651161	0.792528	0.801387	0.821106
	Sample 336	0.464532	0.141422	0.821669	0.87566	0.828063	0.656308	0.909793	0.919084	0.899872	0.922646	0.814689	0.73903	0.808242	0.880876	0.788182
	Sample 337	0.307873	0.150421	0.754733	0.883638	0.855285	0.740025	0.850147	0.764351	0.88892	0.832748	0.81473	0.739481	0.780432	0.816914	0.817484
	Sample 338	0.34341	0.096034	0.765453	0.849938	0.832328	0.571233	0.793545	0.861296	0.840318	0.860472	0.792609	0.712623	0.756168	0.804448	0.777312
	Sample 339	0.506748	0.193753	0.788404	0.89586	0.900788	0.536058	0.862359	0.889716	0.837701	0.883622	0.795858	0.805243	0.803056	0.888986	0.857569
	Sample 340	0.549649	0.231192	0.765662	0.907915	0.810869	0.501611	0.814267	0.849587	0.86343	0.809201	0.81076	0.729694	0.758468	0.820693	0.842598
	Sample 341	0.54336	0.347716	0.811411	0.87871	0.869503	0.492426	0.87317	0.920335	0.890314	0.864956	0.842642	0.722746	0.795526	0.875798	0.86776
	Sample 342	0.489433	0.0785578	0.790842	0.914066	0.819524	0.570403	0.724143	0.829034	0.888014	0.826206	0.753753	0.795628	0.791437	0.76811	0.794621
	Sample 343	0.516465	0.135202	0.743139	0.912591	0.783456	0.590247	0.849953	0.882291	0.858962	0.882584	0.82694	0.722788	0.749543	0.843078	0.836695
	Sample 344	0.295174	0.0905689	0.772059	0.921506	0.527328	0.527018	0.710314	0.812297	0.866696	0.860456	0.780781	0.718383	0.656363	0.789614	0.790053
	Sample 345	0.565117	0.218598	0.772899	0.884553	0.79632	0.464559	0.801125	0.828947	0.842922	0.866469	0.82469	0.613626	0.773288	0.833551	0.889664
	Sample 346	0.437436	0.131898	0.732693	0.897307	0.845655	0.545479	0.75191	0.900416	0.86164	0.851729	0.699612	0.641684	0.731822	0.69193	0.806332
	Sample 347	0.549049	0.148986	0.808899	0.877717	0.807336	0.475035	0.818099	0.878968	0.826857	0.860576	0.765394	0.716201	0.781438	0.809061	0.789098
	Sample 348	0.406851	0.290098	0.802748	0.900451	0.827691	0.520121	0.843284	0.889939	0.871039	0.832137	0.760586	0.675831	0.777713	0.848918	0.872896
	Sample 349	0.407202	0.177953	0.780719	0.925141	0.800564	0.64726	0.819777	0.842082	0.868678	0.886196	0.788776	0.740684	0.795003	0.810443	0.81754
	Sample 350	0.473633	0.213339	0.721232	0.916198	0.901289	0.564434	0.829681	0.896221	0.849916	0.890807	0.775699	0.779385	0.786171	0.804254	0.814362
	Sample 351	0.497615	0.160096	0.824714	0.805867	0.805069	0.474309	0.724179	0.917724	0.866757	0.863799	0.755418	0.697592	0.748627	0.774149	0.868339
	Sample 352	0.388145	0.124219	0.688032	0.879408	0.756246	0.591485	0.769353	0.887415	0.853869	0.878081	0.773602	0.68701	0.790487	0.76902	0.805743
	Sample 353	0.366293	0.251393	0.798084	0.905905	0.824516	0.578917	0.666129	0.835815	0.884323	0.863669	0.77094	0.766467	0.852838	0.858565	0.887684
	Sample 354	0.465818	0.169451	0.80559	0.888537	0.827099	0.496836	0.821942	0.864569	0.827012	0.852536	0.858148	0.815893	0.801406	0.771788	0.852672
	Sample 355	0.521376	0.0558725	0.783957	0.928021	0.870546	0.486528	0.872428	0.883172	0.821909	0.880717	0.788827	0.716944	0.752192	0.766951	0.788062
	Sample 356	0.363322	0.0910301	0.804824	0.90535	0.731559	0.602779	0.79868	0.837543	0.896291	0.895109	0.79273	0.808434	0.818524	0.834553	0.798515
	Sample 357	0.532227	0.275704	0.790351	0.900709	0.758164	0.428571	0.799379	0.833518	0.870972	0.855131	0.660593	0.716519	0.783863	0.809699	0.837646
	Sample 358	0.552797	0.109574	0.771253	0.827187	0.827334	0.597205	0.789169	0.802309	0.811005	0.858676	0.692812	0.779438	0.707173	0.806317	0.78044
	Sample 359	0.305086	0.227594	0.7518	0.838502	0.829385	0.45204	0.723008	0.881199	0.86216	0.828094	0.751068	0.767297	0.814446	0.737746	0.839865
	Sample 360	0.453055	0.0956563	0.786227	0.866629	0.834274	0.56734	0.830807	0.865618	0.875057	0.867317	0.773813	0.730463	0.769267	0.820833	0.833905
	Sample 361	0.428079	0.0899609	0.813255	0.945177	0.875406	0.663541	0.753916	0.826047	0.898591	0.846105	0.756038	0.737411	0.811631	0.808971	0.848653
	Sample 362	0.311446	0.0764037	0.743839	0.929158	0.72593	0.590569	0.698477	0.763507	0.845601	0.821245	0.653809	0.674271	0.695006	0.676941	0.848909
	Sample 363	0.471763	-0.0191894	0.806319	0.945374	0.773054	0.56239	0.733308	0.875884	0.832425	0.84912	0.672748	0.783363	0.767652	0.78486	0.768877
	Sample 364	0.431332	0.205976	0.792461	0.920379	0.820111	0.492542	0.751272	0.86823	0.868164	0.885946	0.759712	0.776735	0.784661	0.867631	0.853888
	Sample 365	0.414304	0.148501	0.822527	0.864981	0.822157	0.587154	0.858398	0.88717	0.893633	0.908361	0.821203	0.777284	0.868814	0.862118	0.859943
	Sample 366	0.555369	0.00323709	0.712753	0.871046	0.775204	0.497004	0.788016	0.89117	0.810423	0.894691	0.688456	0.760165	0.800299	0.821889	0.75806
	Sample 367	0.490137	0.146601	0.776404	0.923805	0.894885	0.497567	0.795357	0.91815	0.876344	0.882541	0.774218	0.713858	0.835978	0.843987	0.812986
	Sample 368	0.32304	0.0427999	0.789864	0.816724	0.756657	0.624433	0.803464	0.84496	0.826464	0.824134	0.744624	0.682528	0.744196	0.743938	0.778679
	Sample 369	0.42939	0.157433	0.765222	0.930266	0.789405	0.525957	0.775472	0.802638	0.848192	0.842489	0.730848	0.727091	0.772154	0.815085	0.816232
	Sample 370	0.381255	0.218434	0.762384	0.930248	0.681584	0.53635	0.812249	0.816594	0.877107	0.847796	0.862863	0.666906	0.708674	0.848481	0.858993
	Sample 371	0.355402	0.113779	0.786649	0.840573	0.832715	0.562973	0.786849	0.875349	0.888546	0.893059	0.790404	0.765285	0.813626	0.801004	0.848927
	Sample 372	0.552989	0.121414	0.778753	0.869169	0.88402	0.591409	0.877367	0.840307	0.874965	0.839957	0.741093	0.743134	0.798449	0.869497	0.867522
	Sample 373	0.522074	-0.0212514	0.849293	0.914529	0.831934	0.73385	0.82478	0.896117	0.853692	0.884679	0.725595	0.783658	0.806969	0.802138	0.829397
	Sample 374	0.465965	0.0454137	0.783549	0.898099	0.829704	0.656589	0.795566	0.805847	0.845993	0.869274	0.727097	0.68176	0.820709	0.81865	0.806973
	Sample 375	0.544522	0.205981	0.769507	0.891317	0.888322	0.572483	0.810637	0.825976	0.888478	0.878013	0.740767	0.703153	0.847456	0.865398	0.86289
	Sample 376	0.500888	0.0836063	0.808602	0.933264	0.855597	0.591172	0.825305	0.90418	0.846872	0.885976	0.747359	0.750087	0.822404	0.866488	0.854118
	Sample 377	0.431461	0.174845	0.776581	0.887574	0.824682	0.582983	0.745412	0.81602	0.841984	0.81817	0.789744	0.782626	0.743529	0.789877	0.834029
	Sample 378	0.5117	0.028093	0.781437	0.831881	0.826918	0.669289	0.817214	0.860881	0.855827	0.885633	0.775375	0.550168	0.764092	0.785158	0.830214
	Sample 379	0.294533	0.146497	0.703026	0.808258	0.804367	0.563472	0.803346	0.894606	0.862109	0.872389	0.731337	0.748036	0.816959	0.738309	0.836833
	Sample 380	0.491885	0.207582	0.825493	0.915463	0.809053	0.508453	0.847826	0.887379	0.869272	0.8639	0.850335	0.809064	0.795963	0.849729	0.819215
	Sample 381	0.536409	0.0987347	0.773591	0.852851	0.803443	0.640377	0.853227	0.889385	0.86853	0.861855	0.717652	0.808861	0.825873	0.830279	0.820999
	Sample 382	0.457216	0.118233	0.726484	0.869274	0.844171	0.675427	0.860272	0.875679	0.889724	0.901463	0.802641	0.849776	0.820202	0.866365	0.857571
	Sample 383	0.535648	0.0793199	0.773992	0.867012	0.882202	0.70424	0.828228	0.866792	0.882641	0.85481	0.763565	0.751928	0.800894	0.789615	0.835005
	Sample 384	0.525412	0.32413	0.653396	0.8547	0.829743	0.434805	0.790385	0.843922	0.897867	0.837264	0.840344	0.862775	0.807514	0.760415	0.902629
	Sample 385	0.390188	0.0698528	0.780835	0.869576	0.820909	0.632255	0.828001	0.850993	0.860514	0.850583	0.857446	0.694744	0.7942	0.825239	0.838758
	Sample 386	0.345539	0.171745	0.777098	0.89547	0.733201	0.569697	0.734785	0.813352	0.883004	0.877625	0.821184	0.769395	0.774317	0.837816	0.861822
	Sample 387	0.617063	0.209502	0.763725	0.908508	0.809987	0.528518	0.776288	0.929194	0.86347	0.861116	0.742914	0.773156	0.81051	0.811058	0.88184
	Sample 388	0.414124	0.271294	0.796516	0.899334	0.846052	0.506855	0.843537	0.899073	0.821813	0.835201	0.736343	0.718165	0.746691	0.816521	0.794532
	Sample 389	0.440596	0.11712	0.75511	0.866507	0.763074	0.560464	0.749309	0.882575	0.86899	0.872109	0.779435	0.771772	0.832904	0.793538	0.827403
	Sample 390	0.425544	0.137662	0.741534	0.93312	0.873652	0.51023	0.771038	0.88688	0.785708	0.862808	0.803509	0.805942	0.86646	0.741505	0.798916
	Sample 391	0.521869	0.236332	0.771517	0.849032	0.781892	0.467022	0.833323	0.86611	0.860638	0.878325	0.698048	0.732252	0.834979	0.850695	0.821845
	Sample 392	0.573655	0.315531	0.774991	0.872022	0.844776	0.433309	0.77955	0.894902	0.839925	0.868133	0.795547	0.762912	0.763769	0.783651	0.866939
	Sample 393	0.435153	0.0850874	0.73467	0.903375	0.789118	0.668474	0.860866	0.901943	0.898051	0.881793	0.76073	0.674604	0.749394	0.812971	0.872078
	Sample 394	0.52018	0.183012	0.850287	0.913036	0.88186	0.574791	0.869182	0.875929	0.85973	0.838717	0.748388	0.756642	0.835631	0.87076	0.856573
	Sample 395	0.498121	0.0678977	0.797693	0.890529	0.80554	0.615912	0.760809	0.882118	0.869966	0.893522	0.7756	0.7816	0.871922	0.751397	0.810484
	Sample 396	0.322374	0.0586197	0.74147	0.850019	0.839064	0.618068	0.858312	0.855226	0.846862	0.865778	0.712595	0.737337	0.771611	0.870452	0.833594
	Sample 397	0.536884	0.0948233	0.822329	0.764729	0.866226	0.627334	0.824142	0.861314	0.831594	0.843851	0.695835	0.810252	0.802667	0.746904	0.805823
	Sample 398	0.460343	0.115714	0.754221	0.896328	0.785641	0.51261	0.798763	0.839517	0.866304	0.83435	0.77587	0.796332	0.829044	0.813739	0.818111
	Sample 399	0.436827	0.113372	0.835413	0.910269	0.81427	0.635076	0.820306	0.862853	0.879378	0.893895	0.774837	0.83411	0.828183	0.868109	0.828085
	Sample 400	0.356517	0.237546	0.758258	0.879417	0.741659	0.541936	0.86827	0.852195	0.813251	0.891286	0.853334	0.541934	0.70868	0.861544	0.866656
	Sample 401	0.47645	0.208806	0.786254	0.910011	0.780117	0.52291	0.790462	0.828827	0.836723	0.840586	0.791798	0.71151	0.800835	0.823534	0.820779
	Sample 402	0.512193	0.12093	0.720272	0.887833	0.83951	0.57362	0.73573	0.825825	0.864064	0.837554	0.747897	0.821429	0.845712	0.818152	0.78148
	Sample 403	0.489192	0.130775	0.741052	0.86933	0.806016	0.623737	0.85048	0.797782	0.839725	0.885346	0.766167	0.713131	0.768309	0.847913	0.773443
	Sample 404	0.456279	0.0828225	0.801689	0.890832	0.798723	0.584473	0.763414	0.853765	0.838739	0.860088	0.695087	0.825472	0.800674	0.829076	0.849857
	Sample 405	0.529037	0.0668308	0.801989	0.805276	0.804503	0.612713	0.76652	0.853945	0.824512	0.84366	0.784799	0.717036	0.760766	0.747165	0.793612
	Sample 406	0.517614	0.199345	0.797266	0.909671	0.81294	0.469596	0.829793	0.858684	0.774317	0.837826	0.737956	0.584277	0.765088	0.799852	0.859187
	Sample 407	0.517931	0.129171	0.754953	0.802801	0.837163	0.56599	0.862313	0.870333	0.862877	0.842353	0.714396	0.608202	0.793162	0.817715	0.789809
	Sample 408	0.420981	0.0204313	0.717785	0.814837	0.75635	0.671614	0.79821	0.865411	0.850673	0.845941	0.693827	0.724646	0.837807	0.763388	0.829004
	Sample 409	0.596805	0.0822453	0.780043	0.784095	0.848107	0.580404	0.825717	0.891177	0.897501	0.892916	0.752076	0.787611	0.827878	0.745826	0.799528
	Sample 410	0.355696	0.14687	0.739741	0.818485	0.7591	0.640061	0.798703	0.815689	0.85258	0.867776	0.823499	0.640919	0.712109	0.768928	0.821572
	Sample 411	0.605046	0.0395073	0.757134	0.903449	0.847527	0.618529	0.860499	0.798085	0.838914	0.841115	0.74553	0.802776	0.813119	0.850054	0.795569
	Sample 412	0.410117	0.10617	0.79841	0.875105	0.760453	0.635856	0.759018	0.919837	0.915421	0.889173	0.798956	0.808656	0.789495	0.794343	0.825071
	Sample 413	0.432228	0.0444259	0.830816	0.939731	0.751358	0.579292	0.794416	0.853352	0.888445	0.874235	0.755577	0.779609	0.80793	0.840473	0.803354
	Sample 414	0.457284	0.159587	0.791721	0.865918	0.7555	0.531576	0.79102	0.865952	0.858073	0.885009	0.789064	0.673051	0.789893	0.822603	0.82804
	Sample 415	0.399261	0.128746	0.703424	0.920936	0.856345	0.52963	0.84919	0.88366	0.854886	0.883054	0.771757	0.81719	0.746205	0.840424	0.862016
	Sample 416	0.123837	0.108476	0.664382	0.883216	0.671787	0.602589	0.789288	0.704537	0.843817	0.853587	0.736003	0.648271	0.718839	0.810812	0.78327
	Sample 417	0.344086	0.0772177	0.741543	0.887186	0.864163	0.515369	0.831817	0.886237	0.848137	0.834818	0.751246	0.720412	0.720309	0.784452	0.752375
	Sample 418	0.510356	0.189277	0.775946	0.914553	0.835587	0.434816	0.794033	0.89091	0.833516	0.883081	0.707337	0.757536	0.84398	0.803208	0.756404
	Sample 419	0.487378	0.240604	0.869052	0.877466	0.798052	0.543136	0.827516	0.856845	0.889613	0.84477	0.810886	0.82297	0.788993	0.802351	0.853993
	Sample 420	0.555829	0.0648534	0.753596	0.800484	0.828244	0.604899	0.868226	0.879984	0.860439	0.906542	0.775417	0.716351	0.796035	0.831245	0.799273
	Sample 421	0.33596	0.091001	0.763587	0.924494	0.66319	0.537438	0.770172	0.773594	0.842494	0.86365	0.725678	0.814156	0.749225	0.747479	0.799542
	Sample 422	0.477491	0.170146	0.836337	0.90337	0.840458	0.549342	0.80896	0.841348	0.861418	0.801918	0.740497	0.712867	0.778913	0.814683	0.840838
	Sample 423	0.544424	0.0739958	0.766884	0.915422	0.858434	0.537871	0.866762	0.938227	0.871663	0.896146	0.804394	0.723398	0.810022	0.799038	0.827974
	Sample 424	0.407106	0.185241	0.769581	0.882865	0.780297	0.495545	0.871797	0.883609	0.83479	0.877717	0.88067	0.844003	0.821614	0.856926	0.853414
	Sample 425	0.48005	0.12656	0.748807	0.907594	0.819299	0.604112	0.867545	0.869677	0.850251	0.880398	0.776984	0.752426	0.813434	0.833473	0.866221
	Sample 426	0.524327	0.13251	0.796647	0.898017	0.806979	0.597109	0.827506	0.873999	0.869303	0.886131	0.722111	0.764127	0.811437	0.809465	0.871357
	Sample 427	0.328751	0.262078	0.827604	0.89215	0.816513	0.556005	0.863111	0.893426	0.825682	0.897925	0.747652	0.808503	0.763403	0.83582	0.813417
	Sample 428	0.332537	0.233796	0.750622	0.938429	0.86174	0.452916	0.687606	0.883709	0.874299	0.819294	0.80534	0.678621	0.734828	0.737403	0.882924
	Sample 429	0.5552	0.209046	0.784305	0.924766	0.819411	0.547353	0.852284	0.846508	0.894146	0.886232	0.79926	0.829703	0.767668	0.884221	0.845647
	Sample 430	0.566766	0.185055	0.788621	0.714626	0.897582	0.488979	0.806923	0.830222	0.844691	0.83119	0.772008	0.801663	0.792485	0.795364	0.839421
	Sample 431	0.408143	0.0691476	0.771556	0.854448	0.726211	0.500092	0.765411	0.883997	0.831245	0.849965	0.771653	0.727363	0.787208	0.703656	0.839546
	Sample 432	0.45887	0.0822839	0.772491	0.857622	0.787408	0.551079	0.810414	0.833896	0.827169	0.869965	0.704897	0.777858	0.786882	0.779696	0.808069
	Sample 433	0.542146	0.134669	0.733013	0.864393	0.884914	0.534334	0.890794	0.912352	0.81573	0.843092	0.726415	0.651426	0.745845	0.810601	0.844754
	Sample 434	0.360807	0.222359	0.648403	0.89602	0.806197	0.450641	0.809123	0.813886	0.744699	0.846786	0.770899	0.668234	0.785893	0.810289	0.744458
	Sample 435	0.556153	0.129744	0.729781	0.884315	0.78589	0.534456	0.718678	0.831034	0.842278	0.856632	0.785479	0.831798	0.826791	0.813014	0.864776
	Sample 436	0.484333	0.216751	0.707503	0.780156	0.799083	0.442356	0.85524	0.870837	0.822814	0.877259	0.859788	0.810342	0.807262	0.85419	0.841873
	Sample 437	0.386671	0.0992027	0.786595	0.923879	0.74204	0.566569	0.721736	0.849366	0.85327	0.88037	0.617828	0.738418	0.77249	0.816739	0.817054
	Sample 438	0.652496	0.00239057	0.788536	0.870492	0.756909	0.670214	0.801554	0.852346	0.868142	0.872806	0.805996	0.767991	0.737767	0.830532	0.799311
	Sample 439	0.629091	0.0631536	0.77473	0.876171	0.836134	0.682035	0.843657	0.833641	0.876431	0.851093	0.702565	0.783938	0.830612	0.800516	0.879248
	Sample 440	0.547053	0.164736	0.839762	0.749304	0.908169	0.550849	0.868913	0.899037	0.857198	0.868391	0.765735	0.736097	0.749733	0.830417	0.859167
	Sample 441	0.460988	0.0379147	0.745401	0.809432	0.830848	0.622154	0.704493	0.884695	0.868149	0.886005	0.729103	0.800505	0.793331	0.666725	0.770865
	Sample 442	0.588529	0.0903085	0.731656	0.848384	0.770844	0.587868	0.802343	0.85604	0.807568	0.892235	0.730255	0.684833	0.837654	0.88467	0.860221
	Sample 443	0.513851	0.282264	0.791829	0.888531	0.804799	0.502111	0.87265	0.804313	0.824539	0.840579	0.83894	0.697692	0.758759	0.86547	0.890319
	Sample 444	0.452282	0.0610246	0.782303	0.84977	0.799462	0.662934	0.834001	0.839311	0.891091	0.882326	0.736871	0.843631	0.818521	0.829534	0.840562
	Sample 445	0.510761	0.0487899	0.738088	0.824099	0.864604	0.605664	0.792351	0.925835	0.870035	0.90844	0.79915	0.789142	0.818449	0.850463	0.886525
	Sample 446	0.313328	0.109293	0.752082	0.898699	0.716338	0.556389	0.734783	0.869853	0.870802	0.857536	0.822991	0.662739	0.785135	0.75477	0.839035
	Sample 447	0.401286	0.195485	0.783394	0.875954	0.858643	0.394938	0.817146	0.919377	0.835169	0.871194	0.759743	0.676739	0.772272	0.770785	0.778035
	Sample 448	0.517184	0.160264	0.749945	0.84981	0.85427	0.513162	0.773018	0.833148	0.867211	0.85121	0.793237	0.762627	0.809633	0.786472	0.831696
	Sample 449	0.281312	0.0886649	0.801868	0.898788	0.588367	0.68336	0.806424	0.838589	0.878354	0.883955	0.705935	0.650578	0.782794	0.799177	0.830833
	Sample 450	0.404103	0.165006	0.774432	0.868118	0.829331	0.482276	0.806449	0.874542	0.889028	0.882376	0.693973	0.762816	0.842088	0.71882	0.768022
	Sample 451	0.393911	0.0977496	0.779913	0.896868	0.776602	0.595773	0.840496	0.873033	0.842255	0.869064	0.698899	0.717692	0.796907	0.830995	0.810547
	Sample 452	0.492239	0.176451	0.796253	0.897064	0.779881	0.541227	0.769604	0.894788	0.865181	0.860721	0.812513	0.732679	0.740674	0.843435	0.806145
	Sample 453	0.489928	0.0732024	0.826732	0.703541	0.856981	0.647724	0.858618	0.844321	0.855066	0.859511	0.748704	0.773305	0.817204	0.814326	0.804303
	Sample 454	0.353704	0.146334	0.723036	0.832574	0.80672	0.510973	0.831565	0.835562	0.864505	0.845255	0.826488	0.761835	0.835471	0.764762	0.829194
	Sample 455	0.432075	0.124595	0.830119	0.929063	0.758176	0.625061	0.79252	0.821121	0.859368	0.846277	0.766221	0.587091	0.712955	0.754662	0.852405
	Sample 456	0.358753	0.113974	0.799228	0.871604	0.876429	0.66355	0.712818	0.878373	0.863184	0.8736	0.785415	0.737123	0.787753	0.756444	0.846383
	Sample 457	0.560483	0.158612	0.781346	0.876594	0.827342	0.514401	0.779632	0.906806	0.812633	0.861437	0.783997	0.652363	0.785184	0.762337	0.801042
	Sample 458	0.546534	0.305445	0.735585	0.917086	0.896721	0.530149	0.799794	0.849011	0.902978	0.814035	0.779372	0.768767	0.795632	0.747437	0.882416
	Sample 459	0.390366	0.18807	0.80605	0.91706	0.866342	0.568309	0.778516	0.878047	0.823205	0.882827	0.700152	0.708884	0.770061	0.802896	0.821269
	Sample 460	0.37208	0.116705	0.760606	0.838765	0.856567	0.542883	0.779717	0.881317	0.840657	0.893403	0.765968	0.748493	0.800781	0.82969	0.802482
	Sample 461	0.451718	0.101755	0.798161	0.857516	0.879841	0.630977	0.765856	0.895039	0.881127	0.860396	0.686303	0.697887	0.784012	0.684305	0.822312
	Sample 462	0.501475	0.119969	0.774508	0.829982	0.828906	0.541827	0.83508	0.865327	0.892785	0.864528	0.805284	0.797997	0.740294	0.776952	0.8205
	Sample 463	0.463727	0.205547	0.738218	0.918072	0.818712	0.485743	0.715225	0.810712	0.874554	0.850342	0.7798	0.810721	0.819544	0.851039	0.848916
	Sample 464	0.669538	-0.00179355	0.768245	0.921034	0.810226	0.659316	0.829627	0.905463	0.893912	0.868829	0.748751	0.713542	0.835311	0.809234	0.835371
	Sample 465	0.491182	0.0644678	0.799211	0.860128	0.804105	0.511645	0.781045	0.89187	0.872317	0.860311	0.719486	0.683052	0.766218	0.780286	0.810979
	Sample 466	0.533458	0.225035	0.803137	0.884806	0.853382	0.519361	0.771816	0.861828	0.873282	0.802855	0.71292	0.817007	0.775703	0.745206	0.834466
	Sample 467	0.46083	0.065885	0.788476	0.919701	0.782813	0.615738	0.87545	0.872159	0.86863	0.87647	0.838443	0.724881	0.760541	0.841073	0.851562
	Sample 468	0.448223	0.0239336	0.803427	0.878985	0.796065	0.554599	0.690202	0.823806	0.851467	0.836936	0.580063	0.540634	0.747132	0.713901	0.785343
	Sample 469	0.326181	0.177641	0.791367	0.806778	0.876226	0.512594	0.827302	0.905937	0.832996	0.856101	0.783629	0.804072	0.732729	0.773275	0.779096
	Sample 470	0.388855	0.218669	0.798445	0.893573	0.825186	0.573812	0.851998	0.854701	0.888617	0.86671	0.746592	0.804137	0.781794	0.852256	0.817159
	Sample 471	0.410667	0.0735623	0.795023	0.934552	0.793129	0.60005	0.750439	0.870603	0.843089	0.858474	0.735192	0.59736	0.75748	0.791526	0.810567
	Sample 472	0.394996	0.103525	0.811312	0.851126	0.841457	0.567438	0.823445	0.859539	0.804311	0.859798	0.794027	0.67291	0.720944	0.77996	0.854336
	Sample 473	0.510637	0.197661	0.820909	0.909542	0.831546	0.551584	0.846906	0.83232	0.899679	0.84315	0.797451	0.76765	0.8251	0.831016	0.853429
	Sample 474	0.467331	0.146565	0.732924	0.772935	0.794177	0.541436	0.825063	0.832875	0.867991	0.852383	0.743883	0.799437	0.805596	0.826216	0.806809
	Sample 475	0.409471	0.229429	0.799595	0.881119	0.849038	0.433967	0.82097	0.911845	0.845497	0.860459	0.796771	0.770718	0.793696	0.854001	0.854617
	Sample 476	0.508772	0.198987	0.803473	0.892381	0.829685	0.477054	0.812815	0.897369	0.855726	0.902773	0.856118	0.770252	0.816329	0.818656	0.877048
	Sample 477	0.623343	0.0316128	0.82401	0.914051	0.8594	0.687212	0.837206	0.837779	0.915669	0.828584	0.802381	0.749772	0.809435	0.821536	0.818078
	Sample 478	0.406033	0.061606	0.768331	0.822249	0.888399	0.545994	0.757727	0.884861	0.841686	0.884372	0.716142	0.663427	0.812383	0.793156	0.807629
	Sample 479	0.51052	0.234284	0.805631	0.893553	0.82724	0.580162	0.799894	0.87567	0.889792	0.843093	0.850694	0.718616	0.790153	0.833191	0.862429
	Sample 480	0.416725	0.0304571	0.765503	0.93429	0.859999	0.583764	0.845709	0.89781	0.857878	0.860119	0.772717	0.709028	0.769735	0.793638	0.816966
	Sample 481	0.520106	0.255915	0.775067	0.895908	0.837467	0.542259	0.818782	0.873274	0.866923	0.915854	0.839159	0.729076	0.842342	0.869401	0.89558
	Sample 482	0.638539	0.201235	0.822454	0.749471	0.80943	0.533305	0.838128	0.875892	0.862965	0.882932	0.802561	0.791517	0.79956	0.834318	0.867249
	Sample 483	0.580332	0.0716657	0.769629	0.837438	0.878017	0.563605	0.818857	0.886544	0.834705	0.848517	0.796508	0.546972	0.694495	0.785399	0.834105
	Sample 484	0.465057	0.122685	0.811446	0.910735	0.810363	0.57755	0.72787	0.800271	0.834283	0.87907	0.785931	0.737465	0.798624	0.782067	0.841402
	Sample 485	0.533312	0.255161	0.722306	0.91044	0.849458	0.470157	0.827358	0.887708	0.856919	0.853691	0.79331	0.776089	0.824269	0.780691	0.83307
	Sample 486	0.444151	0.122966	0.750395	0.874445	0.86927	0.61483	0.855565	0.900076	0.862089	0.886607	0.811074	0.801892	0.804762	0.794458	0.867059
	Sample 487	0.427847	0.117653	0.763406	0.805424	0.869554	0.486156	0.861919	0.882684	0.820274	0.874561	0.744944	0.756824	0.763977	0.848652	0.823232
	Sample 488	0.379579	0.21438	0.744321	0.91319	0.812307	0.514627	0.789833	0.832607	0.816623	0.886816	0.824974	0.625921	0.736695	0.823246	0.856198
	Sample 489	0.542914	0.0530935	0.775057	0.881234	0.834722	0.643028	0.749222	0.897017	0.865175	0.901285	0.750268	0.805079	0.822274	0.797878	0.834383
	Sample 490	0.462897	0.0194738	0.701069	0.760624	0.853024	0.571911	0.852721	0.878422	0.819902	0.837271	0.73153	0.658094	0.732444	0.759774	0.805515
	Sample 491	0.324148	0.142543	0.750042	0.883332	0.78687	0.666874	0.841643	0.816285	0.880971	0.864132	0.767777	0.727249	0.755847	0.734498	0.822895
	Sample 492	0.467678	0.204685	0.70775	0.927076	0.846339	0.615461	0.848058	0.91743	0.907874	0.910181	0.835215	0.648781	0.768539	0.822313	0.861211
	Sample 493	0.605661	0.382476	0.770082	0.906259	0.775744	0.32253	0.803493	0.757951	0.830611	0.877618	0.805903	0.711488	0.756971	0.862492	0.830182
	Sample 494	0.374878	0.141942	0.765738	0.87507	0.853934	0.564007	0.755272	0.871878	0.853156	0.908907	0.797464	0.674254	0.774261	0.834142	0.856491
	Sample 495	0.448613	0.0883506	0.745892	0.828157	0.864183	0.689872	0.889536	0.920317	0.873269	0.898299	0.771929	0.807489	0.820656	0.835527	0.805849
	Sample 496	0.441143	0.048715	0.671051	0.920529	0.76997	0.58843	0.783565	0.817416	0.878937	0.854005	0.705479	0.651884	0.820994	0.717719	0.788819
	Sample 497	0.473981	0.0826616	0.781992	0.862147	0.833752	0.478912	0.764719	0.837163	0.810347	0.809249	0.725098	0.737288	0.739742	0.71988	0.780086
	Sample 498	0.46975	0.15445	0.76721	0.913533	0.846098	0.510166	0.850281	0.900966	0.870373	0.866624	0.793391	0.79752	0.808403	0.80822	0.79593
	Sample 499	0.369563	0.0346841	0.785523	0.931514	0.664446	0.612521	0.807458	0.720893	0.867526	0.872051	0.805952	0.624521	0.769475	0.815276	0.802559
	Total Indirect Effects
	Mean, STDEV, T-Values, P-Values
		Original Sample (O)	Sample Mean (M)	Standard Deviation (STDEV)	T Statistics (|O/STDEV|)	P Values
	SPM -> SPP
	SPM -> SPS	0.253505	0.257394	0.0590471	4.29328	2.11535e-05
	SPM -> TBS	0.346719	0.349209	0.0692301	5.00821	7.63108e-07
	SPM -> TECON_
	SPM -> TENV
	SPM -> TIMT	0.307621	0.312758	0.069925	4.39931	1.32808e-05
	SPM -> TISE	0.293305	0.298456	0.0676617	4.33487	1.76429e-05
	SPM -> TMC	0.374529	0.379292	0.0808507	4.63236	4.61684e-06
	SPM -> TPE	0.315989	0.319195	0.0661916	4.77385	2.37717e-06
	SPM -> TPPF	0.323986	0.32638	0.0706803	4.58382	5.77516e-06
	SPM -> TRR	0.394865	0.402237	0.0828215	4.76767	2.44795e-06
	SPM -> TSOC_
	SPM -> TSUS	0.330863	0.335867	0.0722429	4.57987	5.88068e-06
	SPM -> TWC	0.392654	0.39917	0.0791336	4.96192	9.58606e-07
	SPP -> SPS
	SPP -> TBS	0.477217	0.479569	0.0673056	7.09031	4.60432e-12
	SPP -> TIMT	0.423404	0.427095	0.0595998	7.10412	4.14957e-12
	SPP -> TISE	0.403699	0.408459	0.0663931	6.08043	2.38316e-09
	SPP -> TMC
	SPP -> TPE	0.434921	0.437631	0.0629626	6.9076	1.50635e-11
	SPP -> TPPF	0.445928	0.446621	0.0643532	6.92938	1.31308e-11
	SPP -> TRR
	SPP -> TSUS	0.455394	0.459352	0.0630352	7.22443	1.87583e-12
	SPP -> TWC
	SPS -> TBS
	SPS -> TIMT
	SPS -> TISE
	SPS -> TPE
	SPS -> TPPF
	SPS -> TSUS
	Confidence Intervals
		Original Sample (O)	Sample Mean (M)	2.5%	97.5%
	SPM -> SPP
	SPM -> SPS	0.253505	0.257394	0.145328	0.377225
	SPM -> TBS	0.346719	0.349209	0.2122	0.480969
	SPM -> TECON_
	SPM -> TENV
	SPM -> TIMT	0.307621	0.312758	0.178007	0.457229
	SPM -> TISE	0.293305	0.298456	0.170236	0.425715
	SPM -> TMC	0.374529	0.379292	0.213761	0.523207
	SPM -> TPE	0.315989	0.319195	0.188405	0.438737
	SPM -> TPPF	0.323986	0.32638	0.187273	0.453549
	SPM -> TRR	0.394865	0.402237	0.235323	0.548323
	SPM -> TSOC_
	SPM -> TSUS	0.330863	0.335867	0.193798	0.477872
	SPM -> TWC	0.392654	0.39917	0.243534	0.54932
	SPP -> SPS
	SPP -> TBS	0.477217	0.479569	0.342184	0.601992
	SPP -> TIMT	0.423404	0.427095	0.307562	0.534687
	SPP -> TISE	0.403699	0.408459	0.281967	0.534673
	SPP -> TMC
	SPP -> TPE	0.434921	0.437631	0.305012	0.553986
	SPP -> TPPF	0.445928	0.446621	0.310437	0.569595
	SPP -> TRR
	SPP -> TSUS	0.455394	0.459352	0.323914	0.575975
	SPP -> TWC
	SPS -> TBS
	SPS -> TIMT
	SPS -> TISE
	SPS -> TPE
	SPS -> TPPF
	SPS -> TSUS
	Confidence Intervals Bias Corrected
		Original Sample (O)	Sample Mean (M)	Bias	2.5%	97.5%
	SPM -> SPP
	SPM -> SPS	0.253505	0.257394	0.00388862	0.139368	0.376416
	SPM -> TBS	0.346719	0.349209	0.00248951	0.205429	0.474376
	SPM -> TECON_
	SPM -> TENV
	SPM -> TIMT	0.307621	0.312758	0.0051362	0.16558	0.444057
	SPM -> TISE	0.293305	0.298456	0.00515165	0.147332	0.415861
	SPM -> TMC	0.374529	0.379292	0.00476233	0.201515	0.516657
	SPM -> TPE	0.315989	0.319195	0.00320643	0.176729	0.433179
	SPM -> TPPF	0.323986	0.32638	0.00239415	0.181905	0.448026
	SPM -> TRR	0.394865	0.402237	0.00737176	0.214459	0.534949
	SPM -> TSOC_
	SPM -> TSUS	0.330863	0.335867	0.00500438	0.1904	0.471378
	SPM -> TWC	0.392654	0.39917	0.00651572	0.215502	0.524547
	SPP -> SPS
	SPP -> TBS	0.477217	0.479569	0.00235177	0.332043	0.592806
	SPP -> TIMT	0.423404	0.427095	0.00369043	0.283111	0.528328
	SPP -> TISE	0.403699	0.408459	0.00475963	0.272085	0.527033
	SPP -> TMC
	SPP -> TPE	0.434921	0.437631	0.00270998	0.306705	0.553986
	SPP -> TPPF	0.445928	0.446621	0.000693565	0.310437	0.569595
	SPP -> TRR
	SPP -> TSUS	0.455394	0.459352	0.00395868	0.307276	0.563116
	SPP -> TWC
	SPS -> TBS
	SPS -> TIMT
	SPS -> TISE
	SPS -> TPE
	SPS -> TPPF
	SPS -> TSUS
	Samples
		SPM -> SPP	SPM -> SPS	SPM -> TBS	SPM -> TECON_	SPM -> TENV	SPM -> TIMT	SPM -> TISE	SPM -> TMC	SPM -> TPE	SPM -> TPPF	SPM -> TRR	SPM -> TSOC_	SPM -> TSUS	SPM -> TWC	SPP -> SPS	SPP -> TBS	SPP -> TIMT	SPP -> TISE	SPP -> TMC	SPP -> TPE	SPP -> TPPF	SPP -> TRR	SPP -> TSUS	SPP -> TWC	SPS -> TBS	SPS -> TIMT	SPS -> TISE	SPS -> TPE	SPS -> TPPF	SPS -> TSUS
	Sample 0		0.236119	0.375994			0.325425	0.319198	0.375019	0.345515	0.356576	0.396538		0.365809	0.388403		0.459947	0.398086	0.390469		0.422661	0.436193		0.447488
	Sample 1		0.139368	0.212456			0.173409	0.195019	0.218338	0.193062	0.17994	0.257839		0.179164	0.252966		0.412808	0.336939	0.378929		0.375127	0.349629		0.348121
	Sample 2		0.0814091	0.237748			0.22407	0.170236	0.121404	0.193163	0.218309	0.119473		0.210663	0.117127		0.517343	0.487579	0.370437		0.420325	0.475044		0.458405
	Sample 3		0.215881	0.308474			0.286506	0.295052	0.318964	0.318807	0.29456	0.337076		0.324344	0.348921		0.422713	0.39261	0.40432		0.436872	0.403645		0.44446
	Sample 4		0.196332	0.15568			0.131099	0.146765	0.255985	0.138377	0.130591	0.266293		0.134458	0.284724		0.517521	0.435809	0.487886		0.460002	0.434121		0.446974
	Sample 5		0.258495	0.302356			0.253585	0.281605	0.384047	0.2673	0.274478	0.39684		0.275967	0.416013		0.477928	0.400836	0.445128		0.422517	0.433862		0.436216
	Sample 6		0.282752	0.385502			0.39102	0.353247	0.402628	0.341488	0.354357	0.425823		0.392298	0.447199		0.450733	0.457185	0.413021		0.399272	0.414318		0.458679
	Sample 7		0.267786	0.332989			0.282489	0.30543	0.347975	0.321096	0.31541	0.353065		0.332554	0.366208		0.537195	0.455726	0.492736		0.518009	0.508837		0.536495
	Sample 8		0.339301	0.479063			0.460345	0.417878	0.529073	0.438695	0.501279	0.513013		0.473796	0.512016		0.490164	0.471013	0.427562		0.448861	0.512895		0.484776
	Sample 9		0.376416	0.371482			0.325081	0.307797	0.469513	0.326073	0.339466	0.491899		0.366119	0.459566		0.63149	0.552613	0.52323		0.554298	0.577065		0.622374
	Sample 10		0.247295	0.302316			0.286823	0.248472	0.40203	0.249138	0.301768	0.387791		0.29294	0.370715		0.480108	0.455504	0.394599		0.395656	0.479237		0.465218
	Sample 11		0.346271	0.349898			0.288825	0.301781	0.461305	0.32586	0.294881	0.499896		0.286243	0.477381		0.531785	0.438965	0.458656		0.495252	0.448169		0.43504
	Sample 12		0.328558	0.318907			0.288833	0.287924	0.398158	0.299946	0.299567	0.436707		0.304451	0.427671		0.606369	0.549185	0.547458		0.570317	0.569595		0.578882
	Sample 13		0.302315	0.27714			0.247881	0.229003	0.450494	0.239579	0.240084	0.506845		0.253348	0.479133		0.47795	0.427491	0.394934		0.413173	0.414043		0.436919
	Sample 14		0.302405	0.371883			0.303659	0.317556	0.387034	0.344313	0.366142	0.364544		0.377515	0.411934		0.525606	0.429181	0.448822		0.48664	0.517492		0.533565
	Sample 15		0.313681	0.411956			0.337263	0.33432	0.488164	0.348222	0.376186	0.53666		0.378317	0.522786		0.481544	0.394234	0.390794		0.407044	0.439731		0.442222
	Sample 16		0.286776	0.43309			0.386193	0.390812	0.486593	0.400393	0.44021	0.495231		0.411191	0.479258		0.442957	0.394991	0.399715		0.409514	0.450239		0.420559
	Sample 17		0.258623	0.338067			0.282162	0.316722	0.342719	0.323914	0.308823	0.380477		0.325229	0.371932		0.52653	0.439459	0.493286		0.504487	0.480983		0.506534
	Sample 18		0.342361	0.427782			0.393395	0.337357	0.474175	0.395752	0.414888	0.502756		0.417011	0.506255		0.52344	0.481364	0.412795		0.484247	0.507662		0.51026
	Sample 19		0.182916	0.233981			0.220968	0.208231	0.239819	0.210345	0.208913	0.288775		0.22877	0.281088		0.471151	0.444946	0.419299		0.423557	0.420673		0.460657
	Sample 20		0.22315	0.311749			0.277646	0.23391	0.357487	0.271182	0.28327	0.393191		0.300433	0.369039		0.423714	0.377363	0.317919		0.368578	0.385006		0.408334
	Sample 21		0.301889	0.389152			0.325831	0.34451	0.47356	0.362276	0.371286	0.476781		0.351402	0.462393		0.480698	0.40248	0.425554		0.447499	0.458629		0.434067
	Sample 22		0.209145	0.365975			0.320875	0.293164	0.252333	0.33464	0.332025	0.282292		0.340256	0.291797		0.566557	0.496739	0.453841		0.518049	0.514		0.526742
	Sample 23		0.26214	0.366191			0.334748	0.324131	0.335858	0.3278	0.32963	0.372458		0.366021	0.370348		0.523591	0.478632	0.463451		0.468698	0.471314		0.523346
	Sample 24		0.20825	0.41023			0.3681	0.375188	0.366258	0.381332	0.374872	0.394785		0.383247	0.394526		0.402943	0.361561	0.368523		0.374558	0.368213		0.37644
	Sample 25		0.279653	0.365245			0.302962	0.353962	0.450721	0.336867	0.310193	0.488089		0.344002	0.487329		0.434406	0.360329	0.420987		0.400654	0.36893		0.40914
	Sample 26		0.185264	0.429581			0.425087	0.353773	0.429411	0.365774	0.420286	0.429112		0.416337	0.433984		0.31328	0.310002	0.257995		0.266747	0.306501		0.303621
	Sample 27		0.339069	0.360727			0.300465	0.332044	0.367442	0.322918	0.323638	0.447646		0.354408	0.453182		0.597865	0.497987	0.550325		0.5352	0.536393		0.58739
	Sample 28		0.251474	0.482001			0.465306	0.445645	0.337296	0.438694	0.433675	0.355739		0.459603	0.380484		0.523088	0.50497	0.483633		0.476089	0.470642		0.49878
	Sample 29		0.199068	0.147217			0.124988	0.131548	0.25863	0.13501	0.128424	0.309891		0.12714	0.272537		0.511584	0.434336	0.457134		0.469163	0.446278		0.441816
	Sample 30		0.262408	0.392998			0.359387	0.338336	0.391151	0.362749	0.381957	0.406965		0.378724	0.427077		0.468417	0.428356	0.403265		0.432363	0.455257		0.451403
	Sample 31		0.233894	0.39251			0.347944	0.317423	0.318188	0.351186	0.370701	0.331131		0.371573	0.319525		0.564105	0.500057	0.456193		0.504716	0.532762		0.534015
	Sample 32		0.240951	0.430995			0.373999	0.408712	0.330886	0.413243	0.419171	0.324817		0.408452	0.334002		0.560802	0.48664	0.531807		0.537703	0.545418		0.53147
	Sample 33		0.163066	0.12376			0.100972	0.0975834	0.200786	0.117755	0.118979	0.211122		0.116375	0.207539		0.562822	0.459192	0.443781		0.535513	0.541083		0.52924
	Sample 34		0.360065	0.335519			0.28237	0.281868	0.433466	0.30441	0.313059	0.465437		0.304939	0.435844		0.6086	0.512193	0.511282		0.552171	0.567859		0.553131
	Sample 35		0.222418	0.237025			0.199929	0.197875	0.288548	0.222261	0.211463	0.305265		0.218213	0.313805		0.526609	0.444191	0.439627		0.493808	0.469817		0.484814
	Sample 36		0.137611	0.430517			0.407379	0.34416	0.516657	0.38881	0.421817	0.522135		0.411123	0.472403		0.203496	0.192559	0.162677		0.183782	0.199384		0.194329
	Sample 37		0.242754	0.257702			0.228044	0.197978	0.298937	0.212348	0.247724	0.311503		0.241177	0.305296		0.602543	0.533199	0.4629		0.496499	0.579213		0.563906
	Sample 38		0.359315	0.428297			0.38565	0.350376	0.493972	0.374201	0.418915	0.475068		0.424154	0.461528		0.586753	0.528328	0.480003		0.512644	0.5739		0.581078
	Sample 39		0.242777	0.353421			0.338956	0.314739	0.40247	0.317739	0.335249	0.409159		0.353658	0.401661		0.46401	0.445019	0.413224		0.417163	0.440152		0.46432
	Sample 40		0.324578	0.389576			0.372017	0.317495	0.437977	0.35947	0.354133	0.478904		0.347004	0.467089		0.494697	0.472401	0.403166		0.456468	0.449691		0.440638
	Sample 41		0.282803	0.421849			0.37062	0.354257	0.382349	0.384737	0.387992	0.444007		0.41704	0.419888		0.497119	0.436749	0.417466		0.453386	0.457221		0.491452
	Sample 42		0.290286	0.455932			0.44542	0.434772	0.454567	0.421364	0.470696	0.44933		0.450257	0.455796		0.507127	0.495436	0.483592		0.468679	0.523549		0.500815
	Sample 43		0.253078	0.326022			0.333035	0.274154	0.35577	0.288098	0.297964	0.357883		0.31887	0.398627		0.466732	0.476772	0.392477		0.412441	0.426564		0.456493
	Sample 44		0.243446	0.380045			0.32566	0.368183	0.469655	0.352854	0.374304	0.483989		0.387963	0.472868		0.369414	0.316551	0.357884		0.342984	0.363834		0.377111
	Sample 45		0.239375	0.380529			0.352903	0.25692	0.384134	0.340327	0.339224	0.420634		0.371078	0.403066		0.436346	0.404668	0.294606		0.390247	0.388982		0.425509
	Sample 46		0.289889	0.393238			0.36114	0.317611	0.322406	0.343183	0.346099	0.382283		0.361079	0.407122		0.543079	0.498751	0.438635		0.473951	0.477978		0.498666
	Sample 47		0.201472	0.286578			0.247774	0.24906	0.264329	0.277133	0.27796	0.294713		0.269262	0.313803		0.494709	0.427723	0.429944		0.478405	0.479832		0.464818
	Sample 48		0.255546	0.43798			0.400895	0.403764	0.443273	0.394596	0.418567	0.457846		0.442842	0.4601		0.411715	0.376854	0.379551		0.370933	0.393467		0.416286
	Sample 49		0.313893	0.455405			0.435805	0.407035	0.432375	0.42796	0.436084	0.469169		0.473045	0.500907		0.476089	0.455598	0.425521		0.447397	0.45589		0.494529
	Sample 50		0.270372	0.413669			0.382341	0.373625	0.442868	0.389308	0.397023	0.444957		0.393852	0.489712		0.426975	0.394639	0.385643		0.401831	0.409793		0.40652
	Sample 51		0.330672	0.467839			0.462079	0.377375	0.419885	0.422465	0.427489	0.434458		0.479349	0.469982		0.539951	0.533303	0.435542		0.487583	0.493381		0.553234
	Sample 52		0.347592	0.320089			0.278438	0.266078	0.429958	0.300517	0.286039	0.502648		0.290533	0.470799		0.572694	0.498173	0.476058		0.537676	0.511772		0.519812
	Sample 53		0.319557	0.47038			0.382866	0.420236	0.476796	0.463274	0.439373	0.488139		0.425765	0.520422		0.452115	0.367998	0.403917		0.445285	0.422311		0.409232
	Sample 54		0.187822	0.269025			0.224782	0.20638	0.270424	0.2227	0.245064	0.260436		0.273509	0.263657		0.489815	0.409262	0.375757		0.405472	0.446189		0.497981
	Sample 55		0.228538	0.265871			0.256356	0.189119	0.317046	0.22482	0.247721	0.337168		0.264118	0.328829		0.49029	0.472745	0.348754		0.414589	0.45682		0.487059
	Sample 56		0.194971	0.389279			0.341382	0.29619	0.325311	0.314217	0.374119	0.406837		0.378893	0.377739		0.377875	0.331381	0.287513		0.305012	0.363159		0.367794
	Sample 57		0.202375	0.26138			0.240529	0.205086	0.323552	0.244604	0.241752	0.331626		0.238535	0.337117		0.452003	0.415946	0.354655		0.422993	0.418062		0.412497
	Sample 58		0.318618	0.469067			0.442204	0.377955	0.46141	0.426555	0.41857	0.536595		0.457525	0.550353		0.463194	0.436667	0.373222		0.421214	0.413329		0.451796
	Sample 59		0.203903	0.2122			0.189787	0.187739	0.316816	0.192323	0.199739	0.335081		0.18744	0.321087		0.425678	0.380717	0.376609		0.385805	0.40068		0.37601
	Sample 60		0.19105	0.285156			0.24612	0.262857	0.224747	0.270108	0.258141	0.246986		0.25956	0.245128		0.592793	0.511643	0.546436		0.561509	0.536632		0.539582
	Sample 61		0.233024	0.350426			0.321436	0.344199	0.338103	0.354786	0.308691	0.407219		0.348771	0.407648		0.401641	0.368414	0.394504		0.406639	0.353806		0.399744
	Sample 62		0.18756	0.343064			0.322327	0.312275	0.284531	0.318667	0.303849	0.32865		0.319106	0.296333		0.473201	0.444597	0.430733		0.439548	0.419109		0.440154
	Sample 63		0.205494	0.315667			0.306717	0.244502	0.296648	0.295095	0.296872	0.302192		0.302668	0.312375		0.494165	0.480155	0.382759		0.461961	0.464743		0.473816
	Sample 64		0.272008	0.43264			0.384383	0.390749	0.436731	0.374387	0.401243	0.432587		0.436275	0.435854		0.439844	0.390784	0.397256		0.380621	0.407924		0.44354
	Sample 65		0.344254	0.448517			0.371886	0.402582	0.513844	0.417682	0.423111	0.538927		0.40963	0.524547		0.506145	0.419668	0.454307		0.471348	0.477475		0.462261
	Sample 66		0.346198	0.362141			0.298076	0.283557	0.447509	0.320417	0.301571	0.483355		0.358611	0.496847		0.515413	0.424233	0.403569		0.456029	0.429207		0.510389
	Sample 67		0.260551	0.419389			0.395871	0.34537	0.426494	0.402543	0.404203	0.446902		0.436782	0.450938		0.406999	0.384176	0.335166		0.390651	0.392262		0.423878
	Sample 68		0.205715	0.294009			0.259935	0.209581	0.335249	0.280041	0.270554	0.354672		0.274702	0.377226		0.39855	0.35236	0.284101		0.379614	0.366754		0.372378
	Sample 69		0.237878	0.505087			0.498595	0.389706	0.446405	0.459447	0.502847	0.428503		0.523848	0.447466		0.405366	0.400156	0.312766		0.368737	0.403568		0.420424
	Sample 70		0.269239	0.371891			0.337421	0.327675	0.437494	0.365944	0.348559	0.467659		0.348367	0.45313		0.44022	0.399416	0.38788		0.43318	0.412601		0.412374
	Sample 71		0.257462	0.366166			0.311621	0.332907	0.388106	0.339066	0.327865	0.394534		0.38244	0.41571		0.46004	0.391511	0.418254		0.425991	0.41192		0.480486
	Sample 72		0.417374	0.387714			0.327031	0.348884	0.532917	0.343254	0.362699	0.548323		0.34247	0.513421		0.613935	0.517844	0.552449		0.543533	0.574324		0.542292
	Sample 73		0.257349	0.300655			0.267064	0.216831	0.338457	0.276917	0.251478	0.377726		0.294646	0.391674		0.503424	0.447178	0.363066		0.463676	0.42108		0.493361
	Sample 74		0.230414	0.240464			0.206479	0.183837	0.311613	0.204389	0.228218	0.317197		0.227204	0.322259		0.491744	0.422246	0.375943		0.417971	0.466701		0.464628
	Sample 75		0.240934	0.263177			0.234843	0.228028	0.335318	0.253585	0.232957	0.35611		0.232209	0.355704		0.480611	0.428868	0.416423		0.463094	0.425424		0.424058
	Sample 76		0.313948	0.474376			0.457229	0.425933	0.491857	0.493368	0.425285	0.536658		0.484005	0.54932		0.422566	0.407292	0.379414		0.439483	0.378836		0.431143
	Sample 77		0.253454	0.431087			0.405553	0.381062	0.364508	0.385148	0.399114	0.369783		0.402896	0.363666		0.555396	0.522499	0.490945		0.49621	0.514203		0.519075
	Sample 78		0.299361	0.426146			0.389509	0.372793	0.429679	0.394061	0.411197	0.420507		0.400499	0.452158		0.521803	0.476943	0.456474		0.482516	0.503498		0.4904
	Sample 79		0.21865	0.261958			0.247705	0.23563	0.251498	0.222199	0.258589	0.260008		0.252927	0.296444		0.54065	0.511232	0.486312		0.458592	0.533696		0.522012
	Sample 80		0.222078	0.32022			0.301004	0.319296	0.269287	0.30778	0.30542	0.337332		0.336307	0.326732		0.480637	0.451794	0.47925		0.461964	0.458422		0.504782
	Sample 81		0.22967	0.335445			0.300765	0.298568	0.390851	0.31975	0.315265	0.461493		0.324361	0.420431		0.40268	0.361048	0.358411		0.383838	0.378454		0.389374
	Sample 82		0.285124	0.412612			0.370774	0.359025	0.460428	0.393128	0.404478	0.480579		0.428973	0.470867		0.452375	0.406505	0.393624		0.431013	0.443457		0.470313
	Sample 83		0.190392	0.321749			0.271628	0.288746	0.265519	0.28393	0.271779	0.331		0.30981	0.309973		0.449269	0.379283	0.403185		0.396461	0.379494		0.432599
	Sample 84		0.366811	0.267608			0.24033	0.224748	0.451573	0.232158	0.237917	0.475496		0.243504	0.477582		0.592806	0.532378	0.49786		0.514276	0.527033		0.53941
	Sample 85		0.22564	0.365739			0.355876	0.346829	0.519077	0.346314	0.352391	0.536248		0.338762	0.493868		0.323908	0.315173	0.307161		0.306705	0.312087		0.300017
	Sample 86		0.263194	0.32022			0.269797	0.233387	0.399463	0.27575	0.31209	0.427233		0.300595	0.414545		0.490169	0.412985	0.357252		0.422098	0.477725		0.460129
	Sample 87		0.33455	0.39061			0.371507	0.344119	0.452369	0.360944	0.36309	0.493963		0.379425	0.500342		0.528036	0.502213	0.465189		0.487933	0.490834		0.512916
	Sample 88		0.255671	0.220446			0.19733	0.188646	0.356364	0.206429	0.226743	0.37458		0.218001	0.35718		0.483112	0.432451	0.413421		0.452393	0.496911		0.477751
	Sample 89		0.226004	0.317794			0.26914	0.279008	0.345127	0.294249	0.322944	0.345819		0.306129	0.364388		0.466965	0.395474	0.409974		0.432368	0.474533		0.449825
	Sample 90		0.233562	0.242069			0.202012	0.223553	0.375589	0.226252	0.222091	0.391419		0.221697	0.360061		0.492024	0.410605	0.454389		0.459874	0.451416		0.450616
	Sample 91		0.160821	0.387189			0.374939	0.316827	0.326709	0.351884	0.378034	0.312971		0.389674	0.326963		0.33251	0.321991	0.272085		0.302191	0.324649		0.334644
	Sample 92		0.255838	0.501013			0.473791	0.466852	0.494916	0.478541	0.503312	0.510966		0.502772	0.53527		0.356184	0.336831	0.331898		0.340208	0.357819		0.357434
	Sample 93		0.306693	0.459903			0.458435	0.420392	0.486276	0.438437	0.444476	0.498626		0.463186	0.490413		0.467921	0.466427	0.427721		0.44608	0.452225		0.471261
	Sample 94		0.297945	0.374929			0.30859	0.362852	0.444852	0.346994	0.357337	0.428399		0.35105	0.458737		0.506791	0.417121	0.490466		0.469032	0.483013		0.474514
	Sample 95		0.17053	0.350826			0.334425	0.311089	0.294206	0.302641	0.336903	0.288484		0.338429	0.301906		0.408835	0.389722	0.362528		0.352682	0.39261		0.394388
	Sample 96		0.169933	0.368899			0.359535	0.339444	0.272935	0.320535	0.367158	0.281359		0.374505	0.308368		0.407105	0.396771	0.374599		0.353732	0.405183		0.413291
	Sample 97		0.25088	0.446435			0.391884	0.366502	0.450596	0.426937	0.413453	0.4875		0.425434	0.466615		0.398727	0.350006	0.327336		0.381313	0.369269		0.379969
	Sample 98		0.164854	0.243536			0.214579	0.176786	0.245116	0.213238	0.222633	0.250954		0.226937	0.244655		0.464959	0.409675	0.33752		0.407113	0.425052		0.433269
	Sample 99		0.217182	0.231782			0.177967	0.173709	0.259091	0.201691	0.218675	0.264058		0.214209	0.280997		0.587977	0.451459	0.440658		0.511642	0.554727		0.543396
	Sample 100		0.201186	0.342944			0.319939	0.296152	0.310696	0.31062	0.323604	0.327046		0.311585	0.328929		0.47412	0.442315	0.40943		0.429432	0.447383		0.430766
	Sample 101		0.242204	0.394381			0.358581	0.357879	0.39032	0.347862	0.367716	0.378111		0.365641	0.394142		0.469299	0.426698	0.425863		0.413943	0.437569		0.435099
	Sample 102		0.242301	0.398335			0.379248	0.27234	0.370531	0.333979	0.375097	0.408872		0.39254	0.409914		0.451186	0.429567	0.308474		0.378292	0.424865		0.444622
	Sample 103		0.31389	0.323443			0.243516	0.261642	0.437662	0.287848	0.292086	0.490614		0.29957	0.452779		0.512978	0.386214	0.414962		0.456524	0.463245		0.475115
	Sample 104		0.1876	0.309846			0.310604	0.231856	0.285682	0.269206	0.296715	0.304241		0.297958	0.290836		0.464889	0.466026	0.347874		0.403913	0.445188		0.447053
	Sample 105		0.224468	0.407476			0.392296	0.345267	0.366278	0.377527	0.3651	0.399441		0.421292	0.37377		0.425309	0.409465	0.360377		0.394049	0.381078		0.43973
	Sample 106		0.17772	0.331495			0.306536	0.270159	0.340571	0.306763	0.314007	0.343643		0.300886	0.340688		0.407107	0.376455	0.331781		0.376733	0.38563		0.369516
	Sample 107		0.260386	0.303138			0.278044	0.247709	0.343453	0.262523	0.282769	0.354389		0.275791	0.36539		0.582331	0.534125	0.475852		0.504309	0.543202		0.529797
	Sample 108		0.330597	0.407253			0.38699	0.379488	0.467457	0.364433	0.387278	0.482549		0.388559	0.486033		0.510283	0.484895	0.475495		0.456631	0.485255		0.48686
	Sample 109		0.303514	0.397587			0.370449	0.352858	0.403722	0.361973	0.381119	0.433491		0.38573	0.408376		0.556903	0.518891	0.494251		0.507019	0.533836		0.540295
	Sample 110		0.166589	0.343567			0.304634	0.317956	0.259843	0.323472	0.330343	0.289132		0.340214	0.272406		0.466518	0.413653	0.431742		0.439232	0.448563		0.461965
	Sample 111		0.264771	0.391061			0.33665	0.365132	0.426686	0.359866	0.366023	0.493437		0.37692	0.461235		0.433843	0.373479	0.405077		0.399235	0.406066		0.418154
	Sample 112		0.300773	0.363204			0.327396	0.312724	0.421747	0.30941	0.321644	0.446328		0.339066	0.460308		0.494455	0.445707	0.425732		0.421221	0.437876		0.461593
	Sample 113		0.316831	0.410289			0.389261	0.383597	0.466028	0.35288	0.406274	0.459665		0.386655	0.468983		0.541707	0.513944	0.506466		0.46591	0.536406		0.510503
	Sample 114		0.317753	0.381482			0.304446	0.350597	0.435601	0.378467	0.375011	0.460466		0.377386	0.44522		0.540918	0.431686	0.497125		0.536644	0.531744		0.535111
	Sample 115		0.12943	0.184338			0.188719	0.155651	0.204513	0.162595	0.171001	0.200615		0.188117	0.215502		0.423361	0.433422	0.357476		0.373425	0.392729		0.43204
	Sample 116		0.233824	0.361714			0.337953	0.31349	0.363739	0.324173	0.332755	0.367549		0.34931	0.369724		0.481123	0.449518	0.41698		0.431189	0.442605		0.464625
	Sample 117		0.192688	0.29181			0.28513	0.229926	0.30213	0.27879	0.255519	0.34268		0.303482	0.365497		0.367718	0.359301	0.289736		0.351312	0.321987		0.382427
	Sample 118		0.219836	0.336599			0.312935	0.328316	0.265778	0.319506	0.300488	0.295262		0.312964	0.298066		0.581248	0.540384	0.566944		0.551731	0.51889		0.540435
	Sample 119		0.310419	0.398826			0.376872	0.375546	0.399752	0.369541	0.364338	0.426132		0.401092	0.418592		0.559151	0.52837	0.526512		0.518092	0.510799		0.562327
	Sample 120		0.207202	0.333048			0.300682	0.320873	0.319541	0.309783	0.302657	0.35984		0.32094	0.349402		0.438444	0.395836	0.422416		0.407816	0.398436		0.422505
	Sample 121		0.229374	0.503749			0.446595	0.375953	0.366772	0.455589	0.488994	0.397904		0.499378	0.38045		0.478845	0.424517	0.357367		0.433066	0.46482		0.47469
	Sample 122		0.265326	0.428291			0.381819	0.360373	0.427681	0.373905	0.423975	0.438004		0.424402	0.434711		0.435871	0.388577	0.366751		0.380522	0.431479		0.431914
	Sample 123		0.296225	0.308055			0.25951	0.26837	0.378214	0.273435	0.254671	0.424567		0.267718	0.399008		0.557277	0.46946	0.485488		0.494651	0.460705		0.484308
	Sample 124		0.246783	0.309348			0.26248	0.237877	0.346499	0.266908	0.279518	0.374853		0.301915	0.354559		0.548872	0.465715	0.422062		0.473571	0.495946		0.535683
	Sample 125		0.324897	0.410026			0.365511	0.341455	0.479334	0.35812	0.384293	0.501316		0.3877	0.472123		0.538652	0.480173	0.44857		0.470462	0.504846		0.509323
	Sample 126		0.225494	0.345434			0.284703	0.27594	0.371727	0.333644	0.338419	0.400857		0.328645	0.346822		0.409826	0.337774	0.327379		0.395839	0.401503		0.389908
	Sample 127		0.25645	0.414696			0.40313	0.343437	0.448824	0.379176	0.38911	0.466891		0.393808	0.449648		0.417083	0.405451	0.345414		0.381359	0.391351		0.396075
	Sample 128		0.248465	0.392866			0.35554	0.341206	0.35066	0.370219	0.345786	0.397039		0.387502	0.380366		0.485599	0.439462	0.421745		0.457606	0.427406		0.478969
	Sample 129		0.209496	0.376524			0.352373	0.283743	0.317676	0.308132	0.33971	0.322688		0.35588	0.325371		0.46594	0.436053	0.351126		0.381306	0.420383		0.440394
	Sample 130		0.254181	0.242568			0.202914	0.138157	0.3663	0.195315	0.223562	0.376802		0.230082	0.369423		0.543835	0.45493	0.309746		0.437893	0.501222		0.515841
	Sample 131		0.244181	0.352021			0.329732	0.315684	0.340715	0.303034	0.332797	0.383808		0.349092	0.36487		0.514421	0.481849	0.46132		0.442835	0.486328		0.510141
	Sample 132		0.303636	0.341769			0.309938	0.316157	0.392583	0.319218	0.317603	0.414599		0.303576	0.402793		0.579631	0.525647	0.536194		0.541385	0.538647		0.514858
	Sample 133		0.290992	0.269735			0.221481	0.271128	0.389523	0.276135	0.272351	0.394236		0.269772	0.432531		0.4923	0.40423	0.494843		0.503981	0.497075		0.492367
	Sample 134		0.228457	0.297127			0.269263	0.277975	0.321158	0.273927	0.276918	0.351577		0.290237	0.366926		0.451241	0.408924	0.422155		0.416008	0.42055		0.440777
	Sample 135		0.321595	0.345409			0.298584	0.31042	0.460045	0.324157	0.271216	0.510817		0.286885	0.484413		0.494147	0.42716	0.444092		0.463744	0.388007		0.410423
	Sample 136		0.198839	0.363281			0.323619	0.343909	0.298943	0.331044	0.362633	0.3163		0.351786	0.313859		0.506006	0.450761	0.479023		0.461103	0.505103		0.489995
	Sample 137		0.322293	0.417553			0.362058	0.347742	0.517232	0.380351	0.393462	0.523597		0.406803	0.501528		0.468742	0.406443	0.390373		0.426979	0.441697		0.456674
	Sample 138		0.235845	0.358683			0.289028	0.233316	0.349916	0.302355	0.30852	0.388727		0.347812	0.366778		0.461431	0.371822	0.300152		0.388967	0.396899		0.447445
	Sample 139		0.310229	0.329516			0.277526	0.227973	0.417901	0.30217	0.32932	0.424415		0.329883	0.429341		0.548043	0.461575	0.379159		0.502562	0.547717		0.548654
	Sample 140		0.198349	0.393433			0.385241	0.348006	0.31884	0.345213	0.375863	0.316609		0.375262	0.329816		0.448219	0.438886	0.396466		0.393284	0.428202		0.427517
	Sample 141		0.289703	0.441989			0.391406	0.306431	0.448307	0.391572	0.398722	0.47952		0.450233	0.442351		0.489959	0.433886	0.339688		0.434069	0.441995		0.499097
	Sample 142		0.240005	0.390741			0.350125	0.323436	0.351757	0.356241	0.391509	0.365903		0.384258	0.353539		0.504663	0.452205	0.417735		0.460104	0.505655		0.496289
	Sample 143		0.416238	0.368791			0.347072	0.371166	0.540168	0.334609	0.298308	0.58028		0.350869	0.571575		0.539503	0.507731	0.542978		0.489499	0.436395		0.513286
	Sample 144		0.178585	0.460426			0.412861	0.359456	0.331178	0.402639	0.439258	0.327077		0.433641	0.330352		0.412421	0.369814	0.321978		0.360658	0.39346		0.388428
	Sample 145		0.323956	0.445018			0.410716	0.436457	0.518266	0.42883	0.441459	0.534949		0.460048	0.549316		0.465863	0.429955	0.456901		0.448917	0.462138		0.481597
	Sample 146		0.255778	0.295384			0.273988	0.289531	0.392861	0.296768	0.286185	0.360473		0.292139	0.402412		0.420219	0.389781	0.411893		0.422188	0.407133		0.415603
	Sample 147		0.213202	0.266348			0.235544	0.228934	0.254982	0.253881	0.242503	0.324749		0.244499	0.329556		0.517917	0.458019	0.445166		0.493674	0.47155		0.475432
	Sample 148		0.249983	0.392884			0.360442	0.363429	0.444887	0.370724	0.397879	0.475201		0.400365	0.459459		0.384488	0.35274	0.355663		0.362802	0.389377		0.39181
	Sample 149		0.29545	0.401003			0.343056	0.36748	0.490353	0.393376	0.395421	0.501506		0.420888	0.505428		0.432447	0.369955	0.396295		0.424221	0.426427		0.453891
	Sample 150		0.212525	0.284361			0.250567	0.260999	0.390513	0.305004	0.273628	0.406476		0.303733	0.411396		0.350078	0.308475	0.321317		0.375493	0.336865		0.373928
	Sample 151		0.233741	0.311511			0.289155	0.252535	0.352183	0.276073	0.290609	0.378921		0.283618	0.377473		0.450155	0.417849	0.364931		0.398943	0.419949		0.409847
	Sample 152		0.269448	0.276422			0.253302	0.198386	0.419163	0.231013	0.269698	0.400071		0.280029	0.384055		0.486337	0.445659	0.34904		0.406444	0.474506		0.492683
	Sample 153		0.310011	0.341789			0.282464	0.184791	0.358514	0.305775	0.333828	0.37632		0.336478	0.381107		0.583239	0.482005	0.315334		0.521783	0.569654		0.574177
	Sample 154		0.283708	0.427513			0.396376	0.314955	0.423697	0.381068	0.363437	0.474265		0.405651	0.465527		0.480063	0.445099	0.35367		0.427909	0.40811		0.455514
	Sample 155		0.253936	0.434684			0.38856	0.322665	0.405809	0.3536	0.446827	0.410814		0.403155	0.422419		0.429182	0.383642	0.31858		0.349124	0.441171		0.398052
	Sample 156		0.266367	0.322445			0.293868	0.264722	0.395596	0.275098	0.295159	0.45212		0.315445	0.427286		0.466781	0.425412	0.383218		0.39824	0.42728		0.456647
	Sample 157		0.254695	0.452504			0.404484	0.397615	0.42253	0.3927	0.422457	0.4326		0.413569	0.454151		0.435138	0.388961	0.382355		0.377628	0.406243		0.397696
	Sample 158		0.357812	0.253185			0.246286	0.190454	0.484994	0.238278	0.234719	0.476277		0.25591	0.476572		0.514099	0.500091	0.386722		0.48383	0.476604		0.519633
	Sample 159		0.200638	0.26175			0.252986	0.229833	0.304601	0.228084	0.241387	0.316248		0.264359	0.347459		0.414189	0.400321	0.363684		0.360916	0.381967		0.418318
	Sample 160		0.32733	0.421547			0.390721	0.376735	0.523207	0.374801	0.336409	0.596774		0.401765	0.583583		0.421949	0.391093	0.377094		0.375159	0.33673		0.402149
	Sample 161		0.334901	0.341149			0.307781	0.322443	0.404011	0.324006	0.340592	0.39852		0.334834	0.421582		0.619143	0.558585	0.585194		0.588031	0.618133		0.607681
	Sample 162		0.313489	0.360072			0.33866	0.317797	0.470098	0.314746	0.336727	0.474074		0.333085	0.462427		0.481554	0.452918	0.425015		0.420935	0.450333		0.445462
	Sample 163		0.312562	0.29094			0.231957	0.258579	0.433145	0.272034	0.278427	0.430954		0.284274	0.423863		0.555047	0.442521	0.49331		0.518979	0.531175		0.542329
	Sample 164		0.214813	0.362475			0.322843	0.309825	0.3738	0.309806	0.353986	0.423729		0.359344	0.396849		0.416023	0.370536	0.355595		0.355574	0.40628		0.41243
	Sample 165		0.239279	0.415419			0.38026	0.367119	0.380631	0.3721	0.362738	0.421043		0.397356	0.411214		0.414678	0.379583	0.366465		0.371437	0.362092		0.396648
	Sample 166		0.367684	0.257308			0.234415	0.225702	0.497643	0.235738	0.223323	0.507802		0.226668	0.468654		0.59122	0.538618	0.518599		0.541658	0.513133		0.520819
	Sample 167		0.302644	0.378703			0.331775	0.338242	0.460461	0.343568	0.355353	0.502472		0.36621	0.490832		0.464773	0.407179	0.415117		0.421652	0.436116		0.449441
	Sample 168		0.20115	0.265131			0.261167	0.262523	0.401023	0.278466	0.263963	0.42314		0.28898	0.453791		0.282508	0.278285	0.279729		0.296717	0.281264		0.307921
	Sample 169		0.111167	0.283178			0.234425	0.206518	0.186707	0.25381	0.286194	0.191633		0.2662	0.194802		0.393561	0.325804	0.287019		0.352746	0.397753		0.369965
	Sample 170		0.253574	0.392755			0.339691	0.337842	0.369551	0.364701	0.373447	0.392046		0.387104	0.396891		0.443208	0.383328	0.381241		0.411551	0.42142		0.436831
	Sample 171		0.256871	0.482073			0.437814	0.365702	0.428482	0.393453	0.415096	0.521545		0.456902	0.51142		0.373353	0.339075	0.283227		0.304719	0.32148		0.353858
	Sample 172		0.15038	0.246517			0.195037	0.205016	0.299238	0.220283	0.209434	0.320656		0.226736	0.289202		0.365404	0.289096	0.303889		0.326519	0.310437		0.336084
	Sample 173		0.336855	0.331499			0.27726	0.253263	0.375879	0.277544	0.291512	0.411915		0.334937	0.427444		0.583891	0.488357	0.446089		0.488857	0.513459		0.589946
	Sample 174		0.184528	0.321598			0.23719	0.246057	0.341162	0.324004	0.276281	0.356483		0.318044	0.37622		0.352731	0.260152	0.269877		0.35537	0.303027		0.348832
	Sample 175		0.219174	0.440052			0.426594	0.412939	0.344373	0.399049	0.391702	0.354575		0.435289	0.370398		0.435482	0.422164	0.40865		0.394905	0.387634		0.430769
	Sample 176		0.239226	0.326545			0.287327	0.251458	0.384296	0.299011	0.286661	0.446719		0.300628	0.423035		0.389398	0.342631	0.299858		0.356565	0.341837		0.358492
	Sample 177		0.239872	0.324072			0.322702	0.299211	0.291583	0.315442	0.27383	0.329134		0.30971	0.346893		0.513951	0.511779	0.474524		0.500265	0.434271		0.491175
	Sample 178		0.205413	0.420932			0.407264	0.345509	0.359309	0.383536	0.412217	0.392018		0.418157	0.375012		0.399337	0.38637	0.327784		0.36386	0.39107		0.396704
	Sample 179		0.337279	0.499864			0.481197	0.425715	0.503913	0.437686	0.479014	0.509184		0.467437	0.555044		0.483934	0.465861	0.412147		0.423737	0.463748		0.45254
	Sample 180		0.236866	0.341633			0.312896	0.299336	0.29082	0.31202	0.311609	0.319862		0.327133	0.316053		0.601505	0.550909	0.527033		0.549365	0.548643		0.575975
	Sample 181		0.173783	0.376459			0.332	0.349752	0.26576	0.366026	0.355762	0.288545		0.366324	0.312056		0.410577	0.362088	0.381449		0.399198	0.388004		0.399523
	Sample 182		0.26435	0.33485			0.313791	0.296381	0.377904	0.302501	0.32565	0.383605		0.322233	0.372389		0.537031	0.503255	0.475333		0.485148	0.522274		0.516795
	Sample 183		0.245682	0.344822			0.291597	0.274833	0.424715	0.324349	0.308016	0.483825		0.325422	0.43837		0.39501	0.334038	0.314835		0.371557	0.352846		0.372786
	Sample 184		0.213932	0.438324			0.407468	0.391003	0.463074	0.407193	0.406969	0.474552		0.424216	0.457597		0.342184	0.318095	0.305242		0.31788	0.317706		0.33117
	Sample 185		0.239255	0.428143			0.413414	0.333665	0.354363	0.363701	0.41648	0.380254		0.410744	0.371573		0.505952	0.488546	0.394303		0.429798	0.492169		0.485391
	Sample 186		0.227342	0.371776			0.321372	0.279073	0.405631	0.321536	0.359166	0.439158		0.353421	0.411749		0.416737	0.360238	0.312823		0.360421	0.402603		0.396163
	Sample 187		0.276449	0.401444			0.359646	0.351521	0.495672	0.36942	0.361354	0.495504		0.368797	0.489592		0.429765	0.385018	0.37632		0.395482	0.386847		0.394815
	Sample 188		0.258739	0.402891			0.355441	0.354589	0.421815	0.37125	0.388215	0.435517		0.392506	0.42411		0.434522	0.383346	0.382428		0.400396	0.418693		0.423321
	Sample 189		0.2553	0.279402			0.236404	0.244745	0.357265	0.257261	0.243266	0.363972		0.256803	0.352307		0.554003	0.468746	0.485286		0.510103	0.482352		0.509194
	Sample 190		0.337736	0.40488			0.356245	0.37865	0.469376	0.405341	0.387903	0.503671		0.373687	0.522371		0.499681	0.439658	0.46731		0.50025	0.478728		0.461184
	Sample 191		0.262719	0.328125			0.312002	0.256363	0.419593	0.297701	0.332741	0.410204		0.330095	0.428465		0.444143	0.42232	0.347008		0.402962	0.450391		0.44681
	Sample 192		0.269599	0.396977			0.337558	0.362455	0.418538	0.381258	0.376309	0.427921		0.408752	0.422388		0.473685	0.402784	0.432492		0.454928	0.449023		0.487735
	Sample 193		0.172563	0.268304			0.248543	0.210412	0.28221	0.261266	0.267084	0.282432		0.271249	0.294236		0.409149	0.379015	0.320867		0.398417	0.407289		0.41364
	Sample 194		0.266781	0.426928			0.410061	0.431856	0.436801	0.417544	0.424545	0.435404		0.409432	0.452248		0.436318	0.419079	0.441355		0.426727	0.433883		0.418437
	Sample 195		0.291834	0.266346			0.23663	0.254442	0.415269	0.241661	0.235691	0.424877		0.241904	0.425269		0.529459	0.470388	0.505795		0.480387	0.468521		0.480871
	Sample 196		0.349936	0.363341			0.309561	0.267505	0.408181	0.320214	0.357269	0.441898		0.362845	0.454949		0.597664	0.509202	0.440023		0.526725	0.587676		0.596849
	Sample 197		0.389739	0.302307			0.235352	0.260252	0.498892	0.277668	0.279433	0.523534		0.283626	0.486292		0.604577	0.470675	0.520471		0.555301	0.558832		0.567218
	Sample 198		0.383326	0.422682			0.428863	0.402855	0.50551	0.424486	0.406136	0.520111		0.425163	0.531078		0.51994	0.527543	0.495551		0.522159	0.499587		0.522992
	Sample 199		0.18592	0.303933			0.255648	0.271347	0.285605	0.278729	0.288525	0.311911		0.288726	0.312906		0.45377	0.38168	0.405119		0.41614	0.430766		0.431065
	Sample 200		0.28457	0.400735			0.38833	0.362893	0.394719	0.388522	0.400873	0.395868		0.38522	0.406978		0.537217	0.520587	0.486487		0.520844	0.537401		0.516418
	Sample 201		0.277036	0.282958			0.261647	0.247278	0.427711	0.261051	0.252358	0.472285		0.277664	0.422371		0.465018	0.429995	0.406381		0.429016	0.41473		0.456317
	Sample 202		0.276994	0.420891			0.382413	0.338644	0.446023	0.398054	0.416001	0.46078		0.391589	0.441544		0.458868	0.416917	0.369199		0.433969	0.453536		0.426922
	Sample 203		0.304132	0.488694			0.464692	0.403306	0.504476	0.441847	0.423667	0.494729		0.471378	0.46942		0.477768	0.454302	0.394289		0.431968	0.414195		0.460839
	Sample 204		0.137476	0.265361			0.241784	0.259912	0.190124	0.272414	0.236503	0.18695		0.256416	0.199539		0.484265	0.441239	0.474321		0.497136	0.431601		0.46794
	Sample 205		0.234598	0.325888			0.26637	0.266823	0.378333	0.309177	0.312478	0.42471		0.308729	0.395374		0.427241	0.349212	0.349805		0.405332	0.40966		0.404745
	Sample 206		0.334275	0.396497			0.356468	0.367658	0.432554	0.379816	0.38496	0.421033		0.373605	0.44502		0.574686	0.516666	0.532886		0.550507	0.557964		0.541505
	Sample 207		0.207477	0.336453			0.300104	0.288711	0.271367	0.30269	0.274236	0.324566		0.321	0.316059		0.501109	0.446971	0.430002		0.450823	0.408444		0.478094
	Sample 208		0.313056	0.389383			0.343377	0.339726	0.463507	0.356424	0.355997	0.497187		0.350352	0.489104		0.489085	0.431299	0.426713		0.447686	0.447151		0.440059
	Sample 209		0.364129	0.451232			0.403106	0.390644	0.608103	0.406626	0.391476	0.63138		0.416258	0.582525		0.461824	0.412568	0.399814		0.416172	0.400665		0.426029
	Sample 210		0.319488	0.380478			0.349211	0.347317	0.435892	0.333975	0.366176	0.442127		0.378587	0.434305		0.553852	0.508338	0.505582		0.48616	0.533033		0.551101
	Sample 211		0.353825	0.389893			0.314072	0.298063	0.515935	0.361369	0.346965	0.486269		0.392391	0.533535		0.473402	0.381341	0.361903		0.438769	0.42128		0.476434
	Sample 212		0.242492	0.403672			0.318352	0.348109	0.427247	0.373998	0.363761	0.463285		0.397866	0.455077		0.411705	0.324687	0.355036		0.38144	0.371		0.405783
	Sample 213		0.264594	0.364251			0.309467	0.310857	0.435613	0.341584	0.369963	0.443538		0.339789	0.431218		0.446297	0.379173	0.380876		0.418525	0.453296		0.416325
	Sample 214		0.272014	0.432146			0.405694	0.360173	0.388778	0.402536	0.401912	0.41636		0.403345	0.418774		0.464113	0.435704	0.386816		0.432313	0.431642		0.433181
	Sample 215		0.321136	0.373319			0.317655	0.337359	0.424293	0.346214	0.333288	0.448327		0.340094	0.439105		0.582547	0.495686	0.526434		0.540251	0.520082		0.530702
	Sample 216		0.281078	0.287246			0.259676	0.27942	0.399188	0.232165	0.241371	0.384763		0.281063	0.374804		0.497301	0.44957	0.483752		0.40194	0.417879		0.486595
	Sample 217		0.400745	0.404221			0.366646	0.335877	0.556603	0.38058	0.335907	0.588272		0.390515	0.561072		0.549388	0.498318	0.456499		0.517256	0.45654		0.530759
	Sample 218		0.219344	0.324164			0.257597	0.312554	0.316661	0.303628	0.31032	0.340101		0.301872	0.346847		0.476963	0.37902	0.459881		0.446747	0.456593		0.444163
	Sample 219		0.21989	0.266507			0.226425	0.228508	0.32127	0.247522	0.260334	0.350568		0.252067	0.342561		0.481034	0.408687	0.412448		0.446768	0.469892		0.454971
	Sample 220		0.299858	0.437615			0.411004	0.403636	0.44788	0.424162	0.432281	0.487127		0.415321	0.494847		0.476717	0.447729	0.439702		0.462062	0.470907		0.452431
	Sample 221		0.380293	0.296624			0.260229	0.274364	0.50412	0.273828	0.246885	0.586021		0.266332	0.538389		0.54391	0.477174	0.503092		0.50211	0.452705		0.488364
	Sample 222		0.261489	0.386332			0.343058	0.280637	0.401139	0.356541	0.357881	0.454617		0.361224	0.410609		0.47463	0.421465	0.344777		0.43803	0.439677		0.443784
	Sample 223		0.279806	0.320107			0.293852	0.284831	0.345962	0.312258	0.290667	0.422849		0.319379	0.400833		0.521067	0.47833	0.463645		0.508291	0.473145		0.519882
	Sample 224		0.176286	0.301121			0.265692	0.288904	0.311263	0.281479	0.280596	0.320222		0.290607	0.304677		0.417863	0.368697	0.400909		0.390606	0.389379		0.403272
	Sample 225		0.294988	0.455733			0.429986	0.406984	0.522094	0.430757	0.464888	0.474457		0.454931	0.513484		0.426035	0.401966	0.380463		0.402686	0.434593		0.425285
	Sample 226		0.188387	0.294396			0.259469	0.241038	0.299107	0.270068	0.26144	0.316771		0.275167	0.297535		0.468828	0.413206	0.383854		0.430085	0.416345		0.438206
	Sample 227		0.279472	0.359305			0.305005	0.312066	0.426018	0.311974	0.33723	0.484621		0.330122	0.46528		0.486895	0.413314	0.422883		0.422757	0.456982		0.44735
	Sample 228		0.280077	0.364897			0.325279	0.276409	0.354149	0.331703	0.337029	0.377895		0.358766	0.386058		0.538802	0.480303	0.408142		0.489788	0.497652		0.529749
	Sample 229		0.137614	0.215199			0.178007	0.174165	0.165897	0.191711	0.187273	0.220739		0.192345	0.226698		0.427259	0.353418	0.34579		0.380626	0.371814		0.381885
	Sample 230		0.202173	0.345569			0.324174	0.288052	0.317488	0.31897	0.30981	0.367802		0.315103	0.36812		0.429846	0.403234	0.358302		0.396761	0.385367		0.39195
	Sample 231		0.23758	0.248508			0.199522	0.216897	0.354585	0.228029	0.236266	0.37103		0.226983	0.348644		0.508194	0.408018	0.44355		0.466314	0.483159		0.464177
	Sample 232		0.310052	0.412842			0.333937	0.380558	0.414777	0.392507	0.382046	0.440636		0.374013	0.428005		0.54735	0.442737	0.504547		0.520389	0.506521		0.49587
	Sample 233		0.274602	0.385837			0.326646	0.359803	0.460098	0.374181	0.365601	0.474353		0.394511	0.480179		0.399212	0.337969	0.372275		0.387152	0.378275		0.408187
	Sample 234		0.265497	0.35166			0.344951	0.307622	0.434548	0.334289	0.311658	0.470324		0.349698	0.464674		0.415904	0.407969	0.36382		0.395359	0.368594		0.413583
	Sample 235		0.145328	0.302143			0.264794	0.269321	0.236909	0.283825	0.266396	0.240965		0.275628	0.247605		0.450007	0.394379	0.401121		0.422724	0.396764		0.410515
	Sample 236		0.150561	0.299375			0.25927	0.246597	0.201515	0.286826	0.299549	0.218152		0.304789	0.242703		0.455123	0.394153	0.374887		0.436045	0.455388		0.463354
	Sample 237		0.288653	0.392184			0.317064	0.3274	0.481466	0.355701	0.379553	0.457854		0.397252	0.486935		0.415371	0.33581	0.346758		0.376731	0.401994		0.420739
	Sample 238		0.301928	0.402336			0.373829	0.340168	0.422796	0.346069	0.39102	0.466044		0.389267	0.44382		0.519872	0.483038	0.439542		0.447168	0.505251		0.502986
	Sample 239		0.221475	0.282779			0.238513	0.24427	0.314668	0.262946	0.251047	0.33957		0.275049	0.332976		0.480616	0.40538	0.415166		0.446907	0.426683		0.467478
	Sample 240		0.342607	0.38696			0.330491	0.358831	0.429528	0.367059	0.346958	0.459919		0.381745	0.473001		0.546024	0.466343	0.506331		0.517942	0.489578		0.538664
	Sample 241		0.251625	0.349036			0.336112	0.316709	0.422514	0.319679	0.3403	0.463117		0.322313	0.432075		0.393908	0.379323	0.357425		0.360778	0.384049		0.36375
	Sample 242		0.242308	0.399592			0.374601	0.354557	0.396411	0.371939	0.376428	0.393391		0.384081	0.436028		0.423609	0.397117	0.375868		0.394294	0.399053		0.407166
	Sample 243		0.129569	0.273495			0.240571	0.218931	0.208977	0.222819	0.254421	0.230304		0.260195	0.216744		0.442717	0.389422	0.354392		0.360686	0.411842		0.421188
	Sample 244		0.231743	0.257298			0.236036	0.191607	0.382858	0.239505	0.251346	0.329631		0.244768	0.379701		0.424533	0.389451	0.316145		0.395176	0.414712		0.403859
	Sample 245		0.153047	0.281312			0.198733	0.231501	0.237246	0.241247	0.231894	0.243258		0.242159	0.243534		0.457465	0.323177	0.376463		0.392312	0.377103		0.393795
	Sample 246		0.212873	0.262668			0.246222	0.218285	0.456994	0.24226	0.272133	0.47317		0.250028	0.43583		0.333743	0.312847	0.27735		0.307813	0.34577		0.317684
	Sample 247		0.261147	0.347865			0.274789	0.294569	0.433613	0.317179	0.334334	0.459254		0.328893	0.421285		0.460373	0.363661	0.38984		0.419762	0.442465		0.435264
	Sample 248		0.180181	0.318546			0.251079	0.22021	0.294798	0.255723	0.27586	0.327032		0.300048	0.313819		0.428964	0.33811	0.296542		0.344364	0.371482		0.404054
	Sample 249		0.196632	0.376134			0.343365	0.329304	0.330252	0.35474	0.354765	0.326849		0.357961	0.300878		0.433375	0.395619	0.379418		0.408725	0.408754		0.412436
	Sample 250		0.149482	0.297437			0.242726	0.24863	0.211447	0.254006	0.267305	0.214459		0.272444	0.213873		0.513912	0.419383	0.429584		0.438873	0.46185		0.47073
	Sample 251		0.299692	0.444399			0.450587	0.391296	0.450648	0.420944	0.406678	0.433122		0.449824	0.45638		0.456685	0.463045	0.402114		0.432582	0.417921		0.46226
	Sample 252		0.292649	0.284649			0.237099	0.195942	0.357305	0.25658	0.253081	0.407979		0.272796	0.401543		0.559466	0.466007	0.385115		0.504296	0.49742		0.536168
	Sample 253		0.253184	0.325917			0.289233	0.315583	0.437625	0.300757	0.303027	0.461106		0.295541	0.445824		0.421475	0.374035	0.408111		0.388938	0.391874		0.382192
	Sample 254		0.272815	0.295129			0.301576	0.225364	0.378187	0.272994	0.294136	0.389365		0.299193	0.39263		0.491364	0.502098	0.375211		0.454512	0.489711		0.498131
	Sample 255		0.258515	0.287664			0.247518	0.225299	0.382807	0.251413	0.275042	0.403495		0.271927	0.389164		0.513363	0.441719	0.402066		0.44867	0.490838		0.485279
	Sample 256		0.21767	0.49363			0.47981	0.434228	0.445846	0.450927	0.467613	0.496829		0.492074	0.49862		0.32262	0.313588	0.283797		0.294711	0.305616		0.321603
	Sample 257		0.21128	0.390008			0.328276	0.317116	0.412327	0.365392	0.359927	0.433308		0.359808	0.434795		0.362397	0.305036	0.294666		0.339524	0.334447		0.334336
	Sample 258		0.240096	0.303265			0.26393	0.232695	0.335645	0.277332	0.278388	0.339373		0.271608	0.326958		0.554959	0.482977	0.425819		0.507503	0.509435		0.497028
	Sample 259		0.205849	0.272989			0.26232	0.208232	0.289711	0.231001	0.261989	0.295829		0.272294	0.309227		0.495593	0.476224	0.378032		0.419366	0.475623		0.494332
	Sample 260		0.382852	0.404087			0.387542	0.383132	0.574422	0.388425	0.342927	0.624842		0.369793	0.600348		0.489568	0.469523	0.46418		0.470593	0.41547		0.448019
	Sample 261		0.328427	0.432848			0.365502	0.346863	0.46635	0.383532	0.416345	0.483222		0.392513	0.455278		0.548554	0.463205	0.439583		0.486055	0.527639		0.497437
	Sample 262		0.254979	0.275648			0.228531	0.233176	0.350276	0.271764	0.263498	0.352534		0.273567	0.35885		0.539219	0.44705	0.456137		0.531621	0.515451		0.535149
	Sample 263		0.190682	0.227792			0.18837	0.196485	0.272885	0.189374	0.208845	0.288513		0.210386	0.257853		0.549902	0.454736	0.474326		0.457159	0.504164		0.507884
	Sample 264		0.213749	0.377095			0.343053	0.297477	0.326203	0.353497	0.356466	0.344312		0.345462	0.364323		0.441381	0.401537	0.348191		0.413761	0.417237		0.404356
	Sample 265		0.207578	0.346			0.310011	0.188327	0.295144	0.265943	0.321847	0.298861		0.329457	0.290344		0.557248	0.499286	0.303309		0.428313	0.518348		0.530604
	Sample 266		0.317474	0.383756			0.367995	0.351519	0.496649	0.372857	0.390429	0.500072		0.372128	0.473216		0.476878	0.457292	0.436819		0.463334	0.48517		0.462428
	Sample 267		0.219815	0.205429			0.187309	0.128666	0.291839	0.184306	0.190743	0.254152		0.193798	0.283784		0.555912	0.506878	0.348184		0.498751	0.516171		0.524438
	Sample 268		0.308162	0.301932			0.2455	0.255519	0.395777	0.283617	0.283361	0.41108		0.264616	0.412139		0.548648	0.446103	0.46431		0.515367	0.514902		0.48084
	Sample 269		0.202665	0.385229			0.379377	0.356629	0.396513	0.370447	0.374084	0.402781		0.39653	0.414176		0.356845	0.351425	0.330353		0.343153	0.346522		0.367314
	Sample 270		0.331445	0.388525			0.374994	0.312739	0.438217	0.340063	0.400636	0.427284		0.39299	0.438041		0.56561	0.545911	0.455282		0.495059	0.583241		0.57211
	Sample 271		0.333177	0.433915			0.365909	0.3358	0.437246	0.405576	0.406992	0.469842		0.457374	0.478474		0.515068	0.434342	0.398602		0.481428	0.483109		0.542913
	Sample 272		0.235648	0.307483			0.280258	0.271076	0.323437	0.285546	0.287187	0.341977		0.309409	0.363278		0.512371	0.467005	0.451704		0.475816	0.478551		0.51558
	Sample 273		0.190366	0.439021			0.384964	0.372811	0.355094	0.394544	0.401753	0.39029		0.428272	0.41654		0.332043	0.291158	0.281967		0.298404	0.303857		0.323914
	Sample 274		0.367303	0.387903			0.331051	0.359671	0.457368	0.38095	0.38034	0.480427		0.374088	0.484318		0.560516	0.478366	0.519722		0.550469	0.549588		0.540554
	Sample 275		0.261313	0.233925			0.207656	0.20192	0.330801	0.208137	0.226519	0.389526		0.212448	0.358672		0.551949	0.489967	0.476433		0.491102	0.534474		0.501274
	Sample 276		0.236419	0.423488			0.373955	0.335707	0.396978	0.367727	0.390708	0.42291		0.389808	0.380065		0.453905	0.400815	0.359819		0.394139	0.418771		0.417807
	Sample 277		0.242032	0.439876			0.395654	0.356795	0.42376	0.406308	0.423126	0.40275		0.420903	0.431378		0.421206	0.378861	0.341651		0.389063	0.405168		0.403039
	Sample 278		0.245911	0.366229			0.332254	0.303957	0.401599	0.316074	0.326462	0.42199		0.334593	0.42661		0.43881	0.398102	0.364197		0.378715	0.391162		0.400904
	Sample 279		0.365073	0.346382			0.280504	0.251774	0.457408	0.295281	0.315123	0.438531		0.327175	0.465318		0.590219	0.477966	0.429012		0.503146	0.536955		0.557492
	Sample 280		0.286831	0.42427			0.381169	0.374181	0.454215	0.392575	0.411765	0.510416		0.419907	0.497253		0.44143	0.396587	0.389315		0.408453	0.428419		0.436891
	Sample 281		0.381178	0.313853			0.266231	0.279004	0.540985	0.282036	0.274418	0.547257		0.271168	0.523662		0.531234	0.450628	0.472248		0.47738	0.464486		0.458984
	Sample 282		0.236906	0.361356			0.353296	0.318034	0.427219	0.336358	0.367606	0.445435		0.368732	0.475174		0.353059	0.345184	0.310731		0.328635	0.359166		0.360266
	Sample 283		0.281737	0.465593			0.444057	0.442989	0.416198	0.417349	0.402627	0.44534		0.465251	0.420959		0.499461	0.476358	0.475213		0.447707	0.431915		0.499094
	Sample 284		0.264718	0.44662			0.443921	0.392708	0.426284	0.415248	0.431258	0.443921		0.443669	0.475668		0.426461	0.423884	0.374983		0.396506	0.411793		0.423644
	Sample 285		0.252786	0.312572			0.283103	0.29478	0.361501	0.278386	0.303847	0.389955		0.301648	0.409171		0.480546	0.435241	0.453193		0.427988	0.467132		0.463752
	Sample 286		0.197253	0.391295			0.344348	0.33505	0.33024	0.354049	0.365365	0.377633		0.377826	0.366208		0.405762	0.357079	0.347438		0.367139	0.378873		0.391795
	Sample 287		0.308947	0.313696			0.248893	0.283021	0.427272	0.291608	0.281501	0.429617		0.28215	0.411423		0.525967	0.417313	0.474535		0.488932	0.471987		0.473075
	Sample 288		0.183618	0.385347			0.361665	0.348511	0.37676	0.351225	0.336736	0.421498		0.356969	0.384692		0.343562	0.322448	0.31072		0.31314	0.300222		0.318261
	Sample 289		0.297186	0.38332			0.34613	0.371237	0.39174	0.352685	0.323721	0.43361		0.363118	0.428869		0.519492	0.46909	0.503116		0.477974	0.438722		0.492113
	Sample 290		0.270645	0.409083			0.371838	0.353165	0.347897	0.393753	0.395438	0.360943		0.405184	0.392856		0.519674	0.47236	0.448639		0.5002	0.50234		0.514721
	Sample 291		0.237831	0.327561			0.263727	0.240931	0.311099	0.298066	0.298908	0.320459		0.312443	0.343583		0.504377	0.406086	0.370985		0.458961	0.460258		0.481098
	Sample 292		0.254236	0.291539			0.233024	0.220623	0.338715	0.276542	0.273837	0.34046		0.284257	0.326335		0.536228	0.428601	0.405794		0.508645	0.503669		0.522836
	Sample 293		0.236138	0.27705			0.23735	0.253111	0.303816	0.274244	0.248391	0.325965		0.250393	0.306394		0.533285	0.456867	0.487205		0.527883	0.478121		0.481973
	Sample 294		0.305983	0.327652			0.313278	0.294403	0.413867	0.323187	0.326949	0.460122		0.3395	0.433298		0.503352	0.481271	0.452274		0.496494	0.502273		0.521554
	Sample 295		0.370418	0.480969			0.389541	0.423038	0.496854	0.444741	0.473791	0.509237		0.477872	0.512739		0.561936	0.455117	0.494253		0.51961	0.553551		0.558318
	Sample 296		0.352833	0.293431			0.239961	0.240351	0.4281	0.272556	0.286999	0.446566		0.304744	0.47676		0.549926	0.449717	0.450448		0.510804	0.537872		0.571129
	Sample 297		0.228078	0.386354			0.345057	0.340682	0.332934	0.341471	0.32861	0.375998		0.344669	0.366331		0.497168	0.444026	0.438396		0.439411	0.422861		0.443526
	Sample 298		0.207921	0.288661			0.263374	0.242608	0.328893	0.235215	0.255717	0.339194		0.267289	0.316246		0.48944	0.446566	0.411356		0.398821	0.433582		0.453203
	Sample 299		0.219753	0.310197			0.302982	0.261753	0.28045	0.275193	0.288802	0.309421		0.307135	0.31293		0.493428	0.481952	0.416368		0.437748	0.459396		0.488557
	Sample 300		0.322656	0.331252			0.294903	0.282158	0.394458	0.313381	0.299537	0.418525		0.31121	0.426709		0.53677	0.477869	0.457216		0.50781	0.485378		0.504293
	Sample 301		0.276638	0.363073			0.321483	0.335529	0.453896	0.348086	0.340102	0.476143		0.334949	0.422694		0.428792	0.379674	0.396262		0.411093	0.401663		0.395577
	Sample 302		0.22451	0.370856			0.324459	0.343176	0.373508	0.324133	0.367269	0.407302		0.368099	0.38926		0.388776	0.340137	0.359757		0.339794	0.385015		0.385885
	Sample 303		0.124803	0.284312			0.257167	0.262167	0.234686	0.274868	0.275474	0.262159		0.263759	0.263307		0.35819	0.323992	0.330291		0.346292	0.347056		0.332297
	Sample 304		0.172519	0.353969			0.31222	0.324398	0.308744	0.362294	0.323974	0.349203		0.365474	0.328813		0.365128	0.322063	0.334625		0.373715	0.334188		0.376996
	Sample 305		0.194612	0.325276			0.309923	0.255214	0.520335	0.299555	0.333216	0.540061		0.311773	0.493751		0.266488	0.25391	0.209089		0.245416	0.272993		0.255426
	Sample 306		0.239725	0.339274			0.308952	0.314889	0.374193	0.313226	0.332619	0.404297		0.342181	0.379673		0.461527	0.420279	0.428356		0.426093	0.452474		0.465482
	Sample 307		0.153229	0.197566			0.161579	0.172845	0.240578	0.176729	0.18419	0.275735		0.202747	0.26302		0.398309	0.325755	0.348469		0.356299	0.371341		0.408753
	Sample 308		0.220723	0.336738			0.286652	0.272964	0.29037	0.306752	0.294435	0.323344		0.306973	0.316433		0.503492	0.428603	0.408136		0.458656	0.44024		0.458987
	Sample 309		0.246196	0.401658			0.358987	0.303792	0.378298	0.376454	0.395467	0.379697		0.398874	0.404187		0.465321	0.415886	0.351943		0.436122	0.458148		0.462095
	Sample 310		0.18934	0.326042			0.29826	0.255898	0.282614	0.307271	0.287304	0.313621		0.332077	0.291807		0.466345	0.426608	0.366016		0.439496	0.410937		0.474978
	Sample 311		0.174762	0.198136			0.162188	0.16986	0.213761	0.188405	0.171242	0.227936		0.194039	0.233422		0.531514	0.435082	0.455661		0.505409	0.45937		0.520524
	Sample 312		0.216801	0.297527			0.257821	0.241048	0.253096	0.258504	0.258644	0.285018		0.271807	0.297731		0.501629	0.434685	0.406407		0.435836	0.436073		0.458266
	Sample 313		0.211893	0.299285			0.265389	0.276427	0.318319	0.251833	0.288457	0.343835		0.255492	0.324014		0.473194	0.419603	0.437054		0.398169	0.456074		0.403954
	Sample 314		0.284875	0.403489			0.385775	0.332488	0.439426	0.360326	0.366572	0.487957		0.387692	0.473204		0.434022	0.414968	0.357648		0.387593	0.394311		0.41703
	Sample 315		0.237667	0.357951			0.310449	0.269713	0.319733	0.32771	0.322083	0.344009		0.328297	0.318173		0.542966	0.470912	0.409119		0.497094	0.488558		0.497984
	Sample 316		0.374554	0.31671			0.28439	0.238736	0.542628	0.291123	0.317315	0.564754		0.288778	0.531959		0.510559	0.458457	0.38486		0.469312	0.511536		0.465531
	Sample 317		0.292377	0.254545			0.230224	0.209205	0.35289	0.250641	0.247776	0.360786		0.231691	0.37497		0.572722	0.517999	0.470707		0.563937	0.557491		0.521301
	Sample 318		0.357407	0.385108			0.331777	0.343476	0.471048	0.358304	0.361434	0.461102		0.367834	0.4682		0.561494	0.483736	0.500794		0.522414	0.526977		0.536308
	Sample 319		0.314725	0.354006			0.309064	0.325116	0.394149	0.346736	0.261564	0.457803		0.370675	0.459718		0.495041	0.432194	0.454641		0.484874	0.365771		0.51835
	Sample 320		0.214675	0.449745			0.395567	0.380039	0.524436	0.356728	0.417754	0.606921		0.443152	0.558193		0.28081	0.246983	0.237288		0.222733	0.260837		0.276694
	Sample 321		0.333344	0.395618			0.309318	0.306849	0.471396	0.377578	0.361861	0.541093		0.365118	0.522824		0.498143	0.389479	0.38637		0.475429	0.455638		0.459739
	Sample 322		0.282507	0.384674			0.369453	0.296708	0.393701	0.353387	0.36349	0.418023		0.374724	0.460321		0.4661	0.447658	0.359514		0.42819	0.440432		0.454044
	Sample 323		0.224316	0.353716			0.344219	0.348747	0.349377	0.32877	0.34981	0.373902		0.341923	0.370697		0.441709	0.429849	0.435503		0.410557	0.43683		0.426982
	Sample 324		0.313513	0.389873			0.340903	0.363672	0.423944	0.3592	0.354177	0.4622		0.370699	0.429094		0.515006	0.450319	0.480395		0.474489	0.467853		0.489679
	Sample 325		0.190014	0.342205			0.317054	0.28895	0.327556	0.322392	0.336272	0.328786		0.322543	0.347957		0.430392	0.39876	0.363413		0.405473	0.42293		0.405663
	Sample 326		0.133649	0.326726			0.336295	0.281126	0.185653	0.30969	0.297309	0.222526		0.327403	0.24289		0.389034	0.400427	0.334737		0.368748	0.354007		0.389839
	Sample 327		0.228496	0.335196			0.314274	0.251379	0.333508	0.309834	0.318998	0.33904		0.314722	0.361304		0.480904	0.450887	0.360653		0.444518	0.457666		0.45153
	Sample 328		0.260633	0.309609			0.270562	0.275784	0.334216	0.277401	0.301043	0.356276		0.295714	0.360942		0.57614	0.503479	0.513197		0.516205	0.5602		0.550284
	Sample 329		0.286468	0.343532			0.305464	0.300411	0.395671	0.312288	0.31704	0.41757		0.314447	0.397586		0.571698	0.508347	0.499937		0.519704	0.527612		0.523296
	Sample 330		0.236947	0.387895			0.365011	0.324443	0.359052	0.364281	0.378573	0.361739		0.403884	0.377501		0.465579	0.438112	0.389419		0.437236	0.45439		0.48477
	Sample 331		0.26213	0.394124			0.32155	0.264039	0.377943	0.35818	0.357918	0.399251		0.358665	0.377012		0.54335	0.443298	0.364012		0.493798	0.493436		0.494467
	Sample 332		0.278928	0.372902			0.322155	0.323555	0.391223	0.324957	0.355319	0.409324		0.364933	0.415806		0.490899	0.424094	0.425937		0.427782	0.467752		0.480408
	Sample 333		0.226405	0.467058			0.419473	0.417629	0.600301	0.445876	0.452771	0.601213		0.452996	0.539365		0.281637	0.252943	0.251831		0.268864	0.273022		0.273158
	Sample 334		0.28893	0.216989			0.188653	0.19769	0.344358	0.207939	0.178859	0.385935		0.194938	0.373646		0.539512	0.469059	0.49153		0.517011	0.444708		0.484686
	Sample 335		0.223653	0.185607			0.170657	0.139448	0.388638	0.169722	0.171619	0.389304		0.175842	0.381654		0.42995	0.395318	0.323024		0.393152	0.397547		0.407329
	Sample 336		0.304876	0.411775			0.363594	0.329827	0.422628	0.360717	0.393133	0.426944		0.351764	0.41802		0.60554	0.534687	0.485031		0.530456	0.578126		0.51729
	Sample 337		0.227834	0.31499			0.308175	0.279712	0.261737	0.295202	0.309001	0.235323		0.309217	0.273674		0.616254	0.602921	0.547235		0.577539	0.604537		0.604959
	Sample 338		0.196167	0.251431			0.231601	0.208229	0.272511	0.220953	0.235061	0.295778		0.227132	0.288574		0.49153	0.452765	0.407074		0.431949	0.459528		0.444027
	Sample 339		0.271646	0.411237			0.370391	0.374759	0.436998	0.373742	0.413733	0.450862		0.399112	0.424503		0.473673	0.426626	0.431657		0.430485	0.476548		0.459707
	Sample 340		0.27571	0.410185			0.410975	0.369883	0.447561	0.384468	0.41601	0.466974		0.427114	0.474583		0.405904	0.406686	0.366022		0.380455	0.411668		0.422656
	Sample 341		0.267565	0.532191			0.518461	0.444691	0.474446	0.489472	0.538862	0.500074		0.533916	0.483762		0.425927	0.414939	0.355899		0.391738	0.431266		0.427308
	Sample 342		0.279174	0.29556			0.269641	0.284622	0.354419	0.283122	0.274778	0.405756		0.284261	0.434623		0.47127	0.429943	0.453829		0.451438	0.438133		0.453254
	Sample 343		0.304842	0.388376			0.36389	0.318059	0.438971	0.329832	0.370991	0.455673		0.368183	0.443624		0.520943	0.488099	0.426624		0.442416	0.497624		0.493857
	Sample 344		0.155562	0.211785			0.192174	0.176816	0.209666	0.161551	0.194348	0.239769		0.194456	0.255826		0.453476	0.411485	0.378601		0.345915	0.416141		0.416372
	Sample 345		0.26253	0.416883			0.396782	0.295233	0.45273	0.372051	0.401045	0.468452		0.428042	0.47635		0.402526	0.383117	0.285066		0.359238	0.387234		0.413301
	Sample 346		0.238612	0.315574			0.259213	0.23775	0.328913	0.271147	0.256367	0.393874		0.298754	0.376912		0.4646	0.381624	0.350025		0.399194	0.377433		0.439837
	Sample 347		0.260818	0.352668			0.313661	0.293502	0.449177	0.320237	0.331556	0.482596		0.323375	0.453985		0.408804	0.363589	0.340221		0.371211	0.384332		0.374849
	Sample 348		0.211612	0.417491			0.381593	0.339071	0.343091	0.390186	0.425911	0.362073		0.437941	0.354383		0.432812	0.395597	0.351514		0.404505	0.44154		0.454012
	Sample 349		0.263565	0.391272			0.348259	0.327026	0.333815	0.351008	0.357826	0.342897		0.360959	0.353727		0.573599	0.510543	0.479415		0.514573	0.524567		0.529161
	Sample 350		0.267334	0.428187			0.372858	0.37463	0.392964	0.377891	0.386583	0.42448		0.391442	0.402548		0.502802	0.437831	0.439911		0.443742	0.453948		0.459653
	Sample 351		0.236023	0.342168			0.299236	0.27633	0.360362	0.296545	0.306655	0.456673		0.343966	0.431311		0.409708	0.358302	0.330874		0.35508	0.367186		0.411861
	Sample 352		0.229582	0.310667			0.273702	0.243065	0.298621	0.279676	0.27208	0.344446		0.285073	0.331425		0.519372	0.457575	0.406357		0.467562	0.454864		0.476585
	Sample 353		0.212053	0.400264			0.357289	0.355216	0.243998	0.395244	0.397898	0.306154		0.411393	0.323921		0.499993	0.44631	0.443721		0.493723	0.497038		0.513895
	Sample 354		0.231435	0.34177			0.344019	0.32708	0.382875	0.321273	0.309399	0.402732		0.341824	0.385237		0.423571	0.426359	0.405365		0.398168	0.383452		0.423638
	Sample 355		0.253664	0.272614			0.244171	0.22192	0.454863	0.232831	0.237399	0.460465		0.243934	0.428523		0.428494	0.383787	0.348813		0.365963	0.373143		0.383415
	Sample 356		0.219003	0.277513			0.245772	0.250641	0.290178	0.253769	0.258739	0.304298		0.247566	0.325642		0.539553	0.477841	0.487307		0.493389	0.503051		0.481328
	Sample 357		0.228097	0.430816			0.332808	0.360983	0.425451	0.394911	0.407927	0.443621		0.422007	0.463555		0.366485	0.283111	0.30708		0.335941	0.347014		0.358991
	Sample 358		0.330133	0.377566			0.304634	0.342724	0.43625	0.310949	0.354543	0.443514		0.343165	0.448321		0.512806	0.41375	0.465484		0.422327	0.481536		0.466082
	Sample 359		0.137911	0.302673			0.274519	0.280451	0.220579	0.297684	0.26965	0.268841		0.306975	0.263033		0.374331	0.339512	0.346849		0.368162	0.33349		0.379652
	Sample 360		0.257036	0.305896			0.272918	0.257629	0.376402	0.271315	0.289502	0.392173		0.294112	0.396449		0.492064	0.439015	0.414421		0.436436	0.465692		0.473108
	Sample 361		0.284048	0.316451			0.282765	0.275798	0.322735	0.303557	0.302562	0.353613		0.317404	0.384668		0.561426	0.501662	0.489303		0.538551	0.536785		0.563116
	Sample 362		0.18393	0.213798			0.170209	0.175535	0.217537	0.180934	0.176231	0.237791		0.221	0.263359		0.485002	0.386119	0.398203		0.410449	0.39978		0.501339
	Sample 363		0.265314	0.20899			0.16558	0.192805	0.345947	0.188939	0.193174	0.413209		0.18924	0.392707		0.477536	0.378347	0.440555		0.43172	0.441397		0.432409
	Sample 364		0.212449	0.370702			0.317883	0.325006	0.324048	0.328322	0.363039	0.374496		0.357289	0.374467		0.436365	0.37419	0.382574		0.386478	0.427344		0.420575
	Sample 365		0.24326	0.355861			0.321716	0.30451	0.355638	0.340368	0.337745	0.367559		0.336893	0.370236		0.533348	0.482172	0.456385		0.510128	0.506196		0.504919
	Sample 366		0.276021	0.249849			0.192257	0.212282	0.43764	0.22349	0.229519	0.494928		0.211694	0.450084		0.444665	0.342165	0.377805		0.397752	0.408482		0.376759
	Sample 367		0.243876	0.344612			0.302314	0.278745	0.389834	0.32643	0.329557	0.450019		0.317453	0.429529		0.439124	0.385226	0.355193		0.415955	0.41994		0.404516
	Sample 368		0.201717	0.201514			0.182073	0.166889	0.259551	0.181968	0.181905	0.272955		0.1904	0.266981		0.514616	0.464968	0.426193		0.4647	0.46454		0.486233
	Sample 369		0.225841	0.322904			0.280115	0.278675	0.33298	0.295946	0.312401	0.344645		0.31284	0.364205		0.443113	0.384395	0.382419		0.40612	0.4287		0.429303
	Sample 370		0.204486	0.358549			0.364922	0.282048	0.309674	0.299712	0.358839	0.31133		0.363285	0.334401		0.454715	0.462796	0.357695		0.380097	0.455083		0.46072
	Sample 371		0.200082	0.280296			0.248077	0.240193	0.279648	0.255365	0.251404	0.311101		0.266445	0.315791		0.502768	0.444976	0.430835		0.458049	0.450944		0.477923
	Sample 372		0.327043	0.376685			0.332348	0.333264	0.485174	0.35807	0.389932	0.464681		0.389046	0.483846		0.496759	0.438289	0.439496		0.47221	0.514229		0.513061
	Sample 373		0.383124	0.320141			0.262573	0.283584	0.430597	0.29202	0.290272	0.467839		0.300136	0.445691		0.649221	0.532477	0.575087		0.592194	0.588649		0.608653
	Sample 374		0.305948	0.305429			0.255474	0.239544	0.370706	0.288365	0.287642	0.375497		0.283539	0.394204		0.570756	0.477404	0.447636		0.538868	0.537516		0.52985
	Sample 375		0.31173	0.454557			0.383503	0.364029	0.44141	0.438737	0.448026	0.449762		0.446727	0.483796		0.502648	0.424076	0.402543		0.485154	0.495426		0.49399
	Sample 376		0.296111	0.33642			0.283785	0.284821	0.413385	0.312281	0.32902	0.452893		0.324323	0.424188		0.523764	0.441817	0.44343		0.486182	0.512243		0.504931
	Sample 377		0.251534	0.348851			0.336731	0.333695	0.321616	0.317025	0.336787	0.352081		0.355613	0.363283		0.476979	0.460407	0.456257		0.433464	0.460484		0.486225
	Sample 378		0.342475	0.328187			0.287329	0.203875	0.418169	0.283148	0.290955	0.440513		0.307651	0.437927		0.592744	0.51895	0.368221		0.511398	0.525498		0.555653
	Sample 379		0.165961	0.272585			0.228513	0.23373	0.236612	0.255266	0.230691	0.263491		0.261476	0.25392		0.491566	0.412088	0.421497		0.460333	0.416016		0.471532
	Sample 380		0.250101	0.395392			0.389184	0.370295	0.417033	0.364299	0.388906	0.436489		0.37494	0.427582		0.439253	0.432355	0.411371		0.40471	0.432047		0.416532
	Sample 381		0.343504	0.381146			0.317374	0.357709	0.457679	0.365233	0.367181	0.477074		0.363077	0.465887		0.551912	0.459568	0.517976		0.52887	0.531691		0.525749
	Sample 382		0.308816	0.384969			0.342767	0.362896	0.393331	0.350266	0.36998	0.400375		0.366225	0.406796		0.608872	0.542125	0.573961		0.553986	0.585166		0.579226
	Sample 383		0.377225	0.390259			0.348602	0.343289	0.443639	0.365644	0.360495	0.464296		0.381217	0.472785		0.601992	0.537733	0.529537		0.564022	0.556079		0.588044
	Sample 384		0.228452	0.462657			0.464359	0.476754	0.415278	0.446217	0.420191	0.443407		0.498777	0.47175		0.364046	0.365385	0.375139		0.351111	0.330632		0.392467
	Sample 385		0.246698	0.269253			0.271425	0.219922	0.323076	0.251405	0.26123	0.332047		0.26551	0.335762		0.537786	0.542125	0.439255		0.502137	0.521762		0.530309
	Sample 386		0.196853	0.32349			0.302686	0.283597	0.253897	0.285411	0.308817	0.281045		0.317665	0.305113		0.49998	0.467826	0.438322		0.441126	0.477301		0.490977
	Sample 387		0.326129	0.46124			0.397927	0.414126	0.479019	0.434134	0.434427	0.573372		0.47234	0.532815		0.455115	0.392643	0.408627		0.428369	0.428659		0.466068
	Sample 388		0.209901	0.401894			0.354324	0.345577	0.349329	0.359304	0.392905	0.372328		0.382324	0.340333		0.423326	0.373219	0.364005		0.378464	0.413857		0.402712
	Sample 389		0.246938	0.317498			0.283759	0.28097	0.330142	0.303225	0.288894	0.388859		0.301223	0.382874		0.488786	0.436845	0.43255		0.466812	0.444749		0.46373
	Sample 390		0.217125	0.306114			0.285075	0.285938	0.328111	0.307409	0.263077	0.377406		0.283445	0.334353		0.440231	0.409974	0.411216		0.442094	0.378338		0.407631
	Sample 391		0.243724	0.421646			0.335103	0.351522	0.434885	0.400837	0.408382	0.451996		0.394532	0.44914		0.410197	0.326004	0.341978		0.389954	0.397294		0.38382
	Sample 392		0.24857	0.489715			0.448769	0.43036	0.447193	0.430843	0.442058	0.513366		0.489042	0.481828		0.37617	0.344717	0.330577		0.330948	0.339563		0.375652
	Sample 393		0.290889	0.331533			0.286016	0.253635	0.374609	0.281754	0.305658	0.392484		0.32788	0.39079		0.589456	0.508528	0.450955		0.500951	0.54345		0.582961
	Sample 394		0.298995	0.404267			0.360728	0.364706	0.452131	0.40278	0.419712	0.45564		0.412874	0.447214		0.482087	0.430167	0.434911		0.480313	0.500505		0.49235
	Sample 395		0.306799	0.334799			0.290615	0.292863	0.378975	0.326706	0.281546	0.439402		0.303685	0.433348		0.550331	0.477702	0.481397		0.537027	0.462795		0.499187
	Sample 396		0.199249	0.223257			0.183756	0.190136	0.276697	0.198974	0.224462	0.275702		0.214958	0.273006		0.53511	0.440432	0.455725		0.476908	0.537999		0.515218
	Sample 397		0.336806	0.36423			0.300342	0.349728	0.442468	0.346454	0.322385	0.462426		0.347816	0.446469		0.529376	0.436521	0.508299		0.503541	0.468558		0.50552
	Sample 398		0.235976	0.293433			0.272866	0.280062	0.367705	0.291567	0.286184	0.386466		0.287721	0.398797		0.427696	0.397719	0.408208		0.424976	0.417131		0.419372
	Sample 399		0.277418	0.349325			0.302798	0.325962	0.358332	0.323645	0.339248	0.376918		0.323607	0.384136		0.567691	0.49208	0.529723		0.525959	0.551315		0.525897
	Sample 400		0.193209	0.383926			0.367578	0.233441	0.309553	0.305267	0.371115	0.303822		0.373316	0.289938		0.48302	0.462452	0.293694		0.384059	0.466902		0.469672
	Sample 401		0.249141	0.384943			0.362601	0.325833	0.376616	0.36674	0.377135	0.394895		0.375873	0.398657		0.439551	0.414039	0.372056		0.418765	0.430634		0.429194
	Sample 402		0.293804	0.347363			0.310179	0.340675	0.376836	0.350746	0.339316	0.422982		0.324107	0.442568		0.480438	0.429009	0.471188		0.485117	0.469308		0.448273
	Sample 403		0.305127	0.385924			0.333973	0.310855	0.416047	0.334907	0.369606	0.390268		0.337145	0.410786		0.552223	0.477887	0.444806		0.479223	0.528875		0.482425
	Sample 404		0.266683	0.300605			0.242937	0.288507	0.34833	0.27984	0.289766	0.389555		0.297029	0.382699		0.502698	0.40626	0.482466		0.467973	0.484573		0.496718
	Sample 405		0.324148	0.329853			0.30684	0.280345	0.405517	0.297443	0.292125	0.451768		0.310285	0.436197		0.516921	0.480857	0.439337		0.466131	0.457797		0.486256
	Sample 406		0.243069	0.370666			0.326482	0.258492	0.429513	0.338486	0.353866	0.444467		0.380117	0.400798		0.393439	0.346541	0.274374		0.359282	0.375607		0.403471
	Sample 407		0.293144	0.355738			0.3017	0.256853	0.446618	0.334964	0.345333	0.450772		0.333547	0.44691		0.476763	0.404341	0.344237		0.448922	0.462819		0.447024
	Sample 408		0.282737	0.256462			0.210346	0.21969	0.336031	0.253996	0.231435	0.364322		0.251328	0.358117		0.568146	0.465984	0.486683		0.562683	0.512702		0.55677
	Sample 409		0.346388	0.382733			0.322365	0.337597	0.492792	0.354856	0.319686	0.531859		0.342704	0.535633		0.518252	0.436508	0.457133		0.480504	0.43288		0.464049
	Sample 410		0.227667	0.325014			0.308431	0.240048	0.284095	0.266711	0.287992	0.290137		0.307709	0.303259		0.55543	0.52709	0.410228		0.455793	0.492161		0.525856
	Sample 411		0.374238	0.348008			0.30846	0.332145	0.520642	0.336425	0.351706	0.482878		0.329163	0.507582		0.520253	0.461132	0.49654		0.502938	0.525783		0.492082
	Sample 412		0.260775	0.326278			0.293173	0.296733	0.311286	0.289702	0.29148	0.37724		0.302756	0.37543		0.565386	0.508021	0.514189		0.502005	0.505088		0.524626
	Sample 413		0.250386	0.257735			0.222753	0.229838	0.343369	0.238188	0.247781	0.368842		0.236838	0.384011		0.506437	0.437699	0.451621		0.468028	0.486879		0.465376
	Sample 414		0.243081	0.356365			0.317731	0.271016	0.361721	0.318065	0.331236	0.395986		0.333425	0.392383		0.47045	0.419447	0.357777		0.419888	0.437276		0.440166
	Sample 415		0.211461	0.300421			0.262557	0.278014	0.339048	0.253864	0.285918	0.352811		0.293264	0.341322		0.467692	0.408745	0.432809		0.395212	0.445114		0.45655
	Sample 416		0.0746229	0.156291			0.134761	0.118698	0.0977431	0.131618	0.148459	0.0872478		0.143416	0.104496		0.514362	0.443507	0.390641		0.433165	0.488587		0.47199
	Sample 417		0.177331	0.212502			0.191229	0.18338	0.286217	0.183354	0.199682	0.304942		0.191516	0.291832		0.43024	0.387169	0.371278		0.371225	0.404283		0.387751
	Sample 418		0.221911	0.363113			0.290849	0.31149	0.40524	0.347035	0.33027	0.454681		0.311025	0.42539		0.383978	0.307562	0.329389		0.366976	0.349248		0.328897
	Sample 419		0.264713	0.426877			0.409755	0.415861	0.403313	0.398692	0.405442	0.417608		0.431537	0.433578		0.458825	0.440422	0.446985		0.428531	0.435786		0.463835
	Sample 420		0.336221	0.36359			0.311	0.28731	0.482585	0.319269	0.333391	0.489121		0.320568	0.478257		0.548367	0.469049	0.43332		0.481521	0.502819		0.48348
	Sample 421		0.180558	0.234532			0.197064	0.221091	0.258747	0.203459	0.202984	0.259897		0.217123	0.283044		0.464158	0.390007	0.437559		0.402662	0.401723		0.429704
	Sample 422		0.262306	0.346791			0.320229	0.30828	0.386271	0.336842	0.352311	0.401737		0.363622	0.41132		0.440527	0.406786	0.391608		0.42789	0.44754		0.461907
	Sample 423		0.29283	0.328729			0.295072	0.265361	0.471886	0.297137	0.293108	0.510793		0.303722	0.474554		0.482011	0.43266	0.389095		0.435687	0.429779		0.445343
	Sample 424		0.201739	0.339659			0.340801	0.326612	0.354914	0.317948	0.331613	0.359722		0.330254	0.339848		0.434948	0.436411	0.418241		0.407147	0.424645		0.422905
	Sample 425		0.290004	0.366742			0.323663	0.313433	0.416464	0.338847	0.347194	0.417488		0.360836	0.408162		0.531859	0.469386	0.45455		0.491405	0.503511		0.523294
	Sample 426		0.31308	0.394852			0.321766	0.340488	0.433883	0.361569	0.36069	0.458261		0.388268	0.455799		0.529117	0.431179	0.456268		0.484517	0.483339		0.520295
	Sample 427		0.182787	0.399456			0.332605	0.359675	0.283749	0.339612	0.371827	0.293715		0.361861	0.271444		0.499251	0.415698	0.449532		0.424456	0.46472		0.452264
	Sample 428		0.150611	0.314942			0.309579	0.260867	0.228655	0.282473	0.283463	0.293866		0.339402	0.290737		0.371071	0.364751	0.307358		0.332815	0.333981		0.39989
	Sample 429		0.30389	0.454581			0.40997	0.425585	0.473188	0.393765	0.453549	0.469981		0.433763	0.49643		0.485082	0.437477	0.45414		0.420185	0.483981		0.462867
	Sample 430		0.277137	0.384169			0.356815	0.370522	0.457337	0.36628	0.36761	0.470542		0.387973	0.478742		0.406434	0.377496	0.391996		0.387508	0.388916		0.410459
	Sample 431		0.204109	0.232259			0.210859	0.198757	0.312397	0.21511	0.192279	0.360797		0.229412	0.339267		0.425061	0.385898	0.363749		0.393676	0.351893		0.41985
	Sample 432		0.252874	0.291575			0.236252	0.260705	0.371875	0.263729	0.261321	0.38265		0.27083	0.379563		0.479419	0.388454	0.428661		0.433634	0.429674		0.445309
	Sample 433		0.289687	0.357771			0.308258	0.276436	0.482941	0.316503	0.343983	0.494628		0.358476	0.442245		0.450493	0.388148	0.348079		0.39853	0.433131		0.451381
	Sample 434		0.162594	0.325973			0.29676	0.257239	0.291937	0.302532	0.311923	0.293656		0.286581	0.268692		0.381596	0.347398	0.301133		0.354155	0.365149		0.335483
	Sample 435		0.297239	0.365768			0.335387	0.355164	0.399695	0.353026	0.347144	0.462182		0.369245	0.468435		0.457832	0.419804	0.444559		0.441883	0.43452		0.462185
	Sample 436		0.214248	0.378097			0.370567	0.349256	0.414221	0.347929	0.368155	0.421775		0.362846	0.398516		0.388061	0.380333	0.35846		0.357097	0.377856		0.372408
	Sample 437		0.219076	0.280203			0.196641	0.235023	0.279074	0.245867	0.259951	0.328425		0.260051	0.329935		0.498791	0.350042	0.418365		0.437669	0.462739		0.462918
	Sample 438		0.437312	0.383775			0.354398	0.337687	0.523011	0.324398	0.365187	0.556152		0.351459	0.566459		0.584967	0.54019	0.514718		0.494462	0.556634		0.53571
	Sample 439		0.429062	0.418921			0.345814	0.385867	0.530737	0.40884	0.394027	0.524436		0.43278	0.551355		0.580475	0.479174	0.534673		0.566507	0.54598		0.599679
	Sample 440		0.301343	0.404739			0.356894	0.34308	0.475342	0.349435	0.38704	0.491821		0.40044	0.468932		0.478352	0.421804	0.405478		0.412989	0.457434		0.473271
	Sample 441		0.286805	0.287704			0.236754	0.25994	0.324762	0.25761	0.216499	0.407833		0.250315	0.400206		0.551231	0.453614	0.498037		0.493573	0.414806		0.479596
	Sample 442		0.345978	0.38927			0.3186	0.298783	0.472202	0.365457	0.385969	0.503804		0.375302	0.475277		0.524517	0.429294	0.402592		0.49243	0.520069		0.505697
	Sample 443		0.25801	0.454143			0.453257	0.376945	0.448412	0.409938	0.467591	0.413297		0.481016	0.42369		0.422064	0.421241	0.350319		0.380982	0.434563		0.447039
	Sample 444		0.299833	0.318394			0.265905	0.304431	0.377204	0.29537	0.299344	0.379605		0.303323	0.403024		0.584923	0.488496	0.559272		0.542625	0.549926		0.557237
	Sample 445		0.30935	0.325348			0.286207	0.282623	0.404702	0.293119	0.304584	0.472881		0.3175	0.44438		0.550209	0.484016	0.477955		0.495705	0.515094		0.536936
	Sample 446		0.174332	0.243219			0.233421	0.18797	0.230228	0.222684	0.214072	0.27255		0.237971	0.272847		0.477124	0.457903	0.368741		0.43684	0.419946		0.466829
	Sample 447		0.158483	0.308375			0.268925	0.239544	0.327909	0.27336	0.272834	0.368933		0.2754	0.335141		0.344068	0.300051	0.26727		0.305	0.304413		0.307276
	Sample 448		0.265399	0.362329			0.337652	0.324622	0.399792	0.344631	0.334772	0.43089		0.354022	0.448507		0.436809	0.407059	0.391351		0.415473	0.403587		0.426795
	Sample 449		0.192237	0.248305			0.198299	0.182749	0.226856	0.219888	0.22449	0.235905		0.233383	0.247091		0.604059	0.482408	0.444579		0.53493	0.546126		0.567758
	Sample 450		0.194889	0.317563			0.249757	0.274533	0.325889	0.303063	0.258699	0.353405		0.276407	0.359259		0.425549	0.334687	0.367888		0.406118	0.346669		0.370398
	Sample 451		0.234682	0.288904			0.232336	0.238583	0.331081	0.264917	0.276249	0.343898		0.269451	0.331774		0.517765	0.416385	0.427581		0.474776	0.495084		0.482902
	Sample 452		0.266413	0.381183			0.359833	0.324477	0.378829	0.328018	0.373527	0.44045		0.357013	0.425876		0.465845	0.439754	0.396545		0.400872	0.456489		0.436307
	Sample 453		0.317338	0.335674			0.292399	0.302007	0.420661	0.319151	0.318028	0.413657		0.314113	0.418921		0.556726	0.484954	0.500889		0.529323	0.527459		0.520967
	Sample 454		0.180733	0.276455			0.270317	0.249171	0.294128	0.273255	0.250128	0.295541		0.271202	0.305779		0.431902	0.422313	0.389277		0.426903	0.390772		0.423696
	Sample 455		0.270073	0.333998			0.302403	0.231706	0.342428	0.281381	0.297841	0.354786		0.336417	0.371311		0.528975	0.478935	0.366968		0.445641	0.47171		0.532805
	Sample 456		0.23805	0.307528			0.276485	0.259485	0.255726	0.277308	0.266287	0.315119		0.297947	0.30967		0.579677	0.521162	0.489118		0.522713	0.501938		0.561617
	Sample 457		0.288313	0.384998			0.350388	0.291557	0.43697	0.350918	0.340708	0.508249		0.358006	0.455467		0.443124	0.403289	0.335576		0.403899	0.392147		0.412057
	Sample 458		0.289744	0.484505			0.463874	0.457563	0.437115	0.473552	0.444867	0.464013		0.525205	0.493508		0.43156	0.413183	0.407562		0.421804	0.396253		0.467812
	Sample 459		0.221848	0.361888			0.287005	0.290585	0.303906	0.315662	0.329122	0.34276		0.336653	0.321351		0.501719	0.397902	0.402865		0.437632	0.456293		0.466734
	Sample 460		0.201996	0.284729			0.244115	0.238546	0.290117	0.25521	0.264423	0.327921		0.255752	0.312792		0.485013	0.415831	0.406344		0.434731	0.450425		0.435654
	Sample 461		0.285024	0.332783			0.265447	0.269928	0.345951	0.303239	0.264674	0.404305		0.318053	0.398021		0.54289	0.433041	0.440351		0.494693	0.431781		0.51886
	Sample 462		0.271713	0.33862			0.315415	0.312561	0.418772	0.28996	0.304318	0.43394		0.321375	0.447709		0.468425	0.436325	0.432376		0.401111	0.420973		0.444569
	Sample 463		0.225252	0.366327			0.335937	0.349258	0.331669	0.353059	0.366627	0.375949		0.365713	0.405555		0.413048	0.378782	0.393802		0.398088	0.413386		0.412355
	Sample 464		0.441437	0.381975			0.329183	0.313704	0.555467	0.367239	0.355774	0.606242		0.367265	0.598508		0.572833	0.493663	0.470449		0.550733	0.53354		0.550773
	Sample 465		0.251311	0.271668			0.227198	0.215693	0.383635	0.241955	0.246398	0.438071		0.25609	0.428466		0.440174	0.368122	0.34948		0.392032	0.39923		0.414933
	Sample 466		0.277057	0.403107			0.357951	0.410213	0.411731	0.389474	0.374162	0.459749		0.418979	0.465859		0.416972	0.370263	0.424322		0.40287	0.387031		0.433389
	Sample 467		0.28375	0.306445			0.293149	0.253444	0.403433	0.265912	0.294069	0.401916		0.297736	0.400291		0.539675	0.516261	0.446337		0.468294	0.51788		0.524339
	Sample 468		0.248584	0.22808			0.158077	0.147332	0.309364	0.203607	0.194551	0.369249		0.21402	0.381648		0.464163	0.321702	0.299835		0.414358	0.395929		0.43555
	Sample 469		0.167198	0.295217			0.270226	0.277275	0.26985	0.252674	0.266656	0.295499		0.268663	0.271707		0.438832	0.401684	0.412163		0.375593	0.396376		0.39936
	Sample 470		0.22313	0.382911			0.329843	0.355267	0.331304	0.345396	0.376526	0.332355		0.36102	0.345543		0.497329	0.428404	0.461424		0.448603	0.489035		0.468896
	Sample 471		0.246421	0.274697			0.235249	0.191145	0.308181	0.242381	0.253275	0.357528		0.259368	0.346229		0.515127	0.441151	0.358446		0.454526	0.474955		0.48638
	Sample 472		0.224136	0.281723			0.260172	0.220486	0.325257	0.236225	0.255563	0.339515		0.279933	0.317699		0.487883	0.450561	0.381835		0.409091	0.442579		0.484783
	Sample 473		0.281659	0.404139			0.382235	0.36795	0.432462	0.395488	0.398323	0.425013		0.409066	0.45941		0.465068	0.439861	0.423423		0.455112	0.458375		0.470738
	Sample 474		0.25303	0.340608			0.297252	0.319451	0.385578	0.321912	0.330152	0.389228		0.322397	0.405639		0.461511	0.402765	0.432844		0.436179	0.447344		0.436836
	Sample 475		0.177697	0.350315			0.324386	0.31378	0.336163	0.323134	0.347686	0.373374		0.347937	0.346207		0.373411	0.345772	0.334466		0.344438	0.370608		0.370875
	Sample 476		0.242711	0.398753			0.378145	0.340219	0.413537	0.360571	0.361599	0.456556		0.38739	0.435369		0.430671	0.408414	0.367451		0.389433	0.390543		0.418399
	Sample 477		0.428369	0.381133			0.36908	0.344881	0.521867	0.372325	0.377891	0.522224		0.376301	0.570776		0.569413	0.551406	0.515252		0.556253	0.564569		0.562193
	Sample 478		0.221691	0.25054			0.202881	0.187947	0.307662	0.230146	0.224699	0.359282		0.228799	0.341752		0.482862	0.391009	0.362227		0.443557	0.433058		0.440961
	Sample 479		0.296184	0.447234			0.451266	0.381203	0.408362	0.419151	0.441982	0.447047		0.457492	0.454256		0.489131	0.49354	0.416914		0.458417	0.483386		0.500349
	Sample 480		0.243269	0.235437			0.211513	0.194079	0.352428	0.210697	0.21724	0.37414		0.223625	0.357499		0.502107	0.451085	0.413905		0.449344	0.463298		0.476916
	Sample 481		0.282033	0.492681			0.451423	0.392204	0.425854	0.453136	0.467692	0.454196		0.481775	0.450892		0.49663	0.455042	0.395348		0.456768	0.471441		0.485636
	Sample 482		0.340537	0.478347			0.434805	0.428822	0.535178	0.433179	0.45201	0.559292		0.469851	0.551037		0.470872	0.42801	0.42212		0.42641	0.444946		0.462509
	Sample 483		0.327078	0.338341			0.317602	0.218102	0.475209	0.276926	0.313173	0.51449		0.332594	0.484406		0.478228	0.448915	0.308276		0.391421	0.442654		0.470105
	Sample 484		0.268594	0.343961			0.307518	0.288554	0.338501	0.312484	0.306006	0.372171		0.329223	0.387989		0.507707	0.453915	0.425923		0.461246	0.451683		0.485952
	Sample 485		0.25074	0.431883			0.401336	0.392624	0.44124	0.416999	0.394952	0.473425		0.421451	0.457005		0.401368	0.37298	0.364883		0.387536	0.367047		0.391673
	Sample 486		0.273077	0.351134			0.32122	0.317584	0.38	0.31872	0.314639	0.399769		0.343392	0.382897		0.545113	0.498673	0.493027		0.494792	0.488457		0.533094
	Sample 487		0.208	0.284803			0.242593	0.246462	0.36877	0.248792	0.276366	0.377654		0.268088	0.350952		0.425173	0.362159	0.367935		0.371412	0.412577		0.400219
	Sample 488		0.195342	0.363348			0.33801	0.256453	0.299804	0.30184	0.337302	0.31604		0.350803	0.309973		0.45638	0.424554	0.322116		0.379124	0.423665		0.440623
	Sample 489		0.349109	0.362499			0.30176	0.323805	0.406763	0.330721	0.320909	0.487003		0.335591	0.469716		0.579551	0.482443	0.517688		0.528745	0.513058		0.536531
	Sample 490		0.264736	0.23796			0.207908	0.187037	0.394722	0.208168	0.215935	0.406619		0.228935	0.37953		0.478845	0.41837	0.376371		0.418893	0.434523		0.460683
	Sample 491		0.216166	0.309972			0.275408	0.260871	0.272817	0.271129	0.263471	0.264597		0.29518	0.285565		0.576268	0.51201	0.484983		0.504055	0.489817		0.548767
	Sample 492		0.287837	0.448285			0.411363	0.319539	0.396618	0.378523	0.405008	0.429061		0.424166	0.424592		0.560181	0.514042	0.399299		0.473006	0.506101		0.530042
	Sample 493		0.195344	0.507105			0.465667	0.411112	0.486644	0.437393	0.498365	0.459061		0.479695	0.503069		0.283058	0.259928	0.229476		0.244146	0.27818		0.267759
	Sample 494		0.211434	0.321185			0.281804	0.238265	0.283135	0.273605	0.294765	0.326848		0.302663	0.31983		0.51263	0.449775	0.380284		0.436689	0.470462		0.483067
	Sample 495		0.309485	0.357376			0.307101	0.321248	0.399057	0.326487	0.332403	0.412866		0.320596	0.39176		0.619711	0.532532	0.557064		0.566148	0.576407		0.555932
	Sample 496		0.259582	0.263287			0.217497	0.200974	0.345664	0.25311	0.22127	0.360598		0.24319	0.387737		0.502522	0.415125	0.383588		0.483097	0.422327		0.464164
	Sample 497		0.226995	0.250589			0.224531	0.228306	0.362462	0.229066	0.222916	0.3968		0.241559	0.384089		0.387559	0.347258	0.353096		0.354271	0.344759		0.373592
	Sample 498		0.23965	0.341536			0.312675	0.314303	0.399419	0.318592	0.31852	0.423228		0.313676	0.408857		0.442122	0.404761	0.406868		0.41242	0.412326		0.406056
	Sample 499		0.226365	0.227648			0.210393	0.163031	0.298407	0.200871	0.212827	0.266416		0.209508	0.320606		0.53415	0.493662	0.382532		0.471319	0.499374		0.491584
	Specific Indirect Effects
	Mean, STDEV, T-Values, P-Values
		Original Sample (O)	Sample Mean (M)	Standard Deviation (STDEV)	T Statistics (|O/STDEV|)	P Values
	SPM -> SPP -> SPS	0.253505	0.257394	0.0590471	4.29328	2.11535e-05
	SPM -> SPS -> TBS	0.12742	0.126621	0.068532	1.85927	0.0435755
	SPP -> SPS -> TBS	0.477217	0.479569	0.0673056	7.09031	4.60432e-12
	SPM -> SPP -> SPS -> TBS	0.219299	0.222587	0.0520081	4.21664	2.94382e-05
	SPM -> SPS -> TIMT	0.113051	0.114386	0.0643534	1.75672	0.0395768
	SPP -> SPS -> TIMT	0.423404	0.427095	0.0595998	7.10412	4.14957e-12
	SPM -> SPP -> SPS -> TIMT	0.19457	0.198372	0.0465718	4.17785	3.47308e-05
	SPM -> SPS -> TISE	0.10779	0.108309	0.0596915	1.80578	0.0415533
	SPP -> SPS -> TISE	0.403699	0.408459	0.0663931	6.08043	2.38316e-09
	SPM -> SPP -> SPS -> TISE	0.185515	0.190147	0.0491897	3.77141	0.000181742
	SPM -> SPP -> TMC	0.374529	0.379292	0.0808507	4.63236	4.61684e-06
	SPM -> SPS -> TPE	0.116126	0.115699	0.0628203	1.84855	0.0551135
	SPP -> SPS -> TPE	0.434921	0.437631	0.0629626	6.9076	1.50635e-11
	SPM -> SPP -> SPS -> TPE	0.199862	0.203496	0.0493385	4.05084	5.91502e-05
	SPM -> SPS -> TPPF	0.119065	0.11889	0.0657782	1.8101	0.0508804
	SPP -> SPS -> TPPF	0.445928	0.446621	0.0643532	6.92938	1.31308e-11
	SPM -> SPP -> SPS -> TPPF	0.204921	0.20749	0.0493869	4.14929	3.91966e-05
	SPM -> SPP -> TRR	0.394865	0.402237	0.0828215	4.76767	2.44795e-06
	SPM -> SPS -> TSUS	0.121593	0.122457	0.0676747	1.79672	0.0529831
	SPP -> SPS -> TSUS	0.455394	0.459352	0.0630352	7.22443	1.87583e-12
	SPM -> SPP -> SPS -> TSUS	0.20927	0.213411	0.0500083	4.18471	3.37331e-05
	SPM -> SPP -> TWC	0.392654	0.39917	0.0791336	4.96192	9.58606e-07
	Confidence Intervals
		Original Sample (O)	Sample Mean (M)	2.5%	97.5%
	SPM -> SPP -> SPS	0.253505	0.257394	0.145328	0.377225
	SPM -> SPS -> TBS	0.12742	0.126621	-0.00823419	0.263165
	SPP -> SPS -> TBS	0.477217	0.479569	0.342184	0.601992
	SPM -> SPP -> SPS -> TBS	0.219299	0.222587	0.123395	0.324171
	SPM -> SPS -> TIMT	0.113051	0.114386	-0.00757093	0.244583
	SPP -> SPS -> TIMT	0.423404	0.427095	0.307562	0.534687
	SPM -> SPP -> SPS -> TIMT	0.19457	0.198372	0.10678	0.288036
	SPM -> SPS -> TISE	0.10779	0.108309	-0.0061864	0.232621
	SPP -> SPS -> TISE	0.403699	0.408459	0.281967	0.534673
	SPM -> SPP -> SPS -> TISE	0.185515	0.190147	0.104707	0.285429
	SPM -> SPP -> TMC	0.374529	0.379292	0.213761	0.523207
	SPM -> SPS -> TPE	0.116126	0.115699	-0.00752946	0.240627
	SPP -> SPS -> TPE	0.434921	0.437631	0.305012	0.553986
	SPM -> SPP -> SPS -> TPE	0.199862	0.203496	0.112268	0.302117
	SPM -> SPS -> TPPF	0.119065	0.11889	-0.00761363	0.246269
	SPP -> SPS -> TPPF	0.445928	0.446621	0.310437	0.569595
	SPM -> SPP -> SPS -> TPPF	0.204921	0.20749	0.111959	0.306076
	SPM -> SPP -> TRR	0.394865	0.402237	0.235323	0.548323
	SPM -> SPS -> TSUS	0.121593	0.122457	-0.00780096	0.259308
	SPP -> SPS -> TSUS	0.455394	0.459352	0.323914	0.575975
	SPM -> SPP -> SPS -> TSUS	0.20927	0.213411	0.115839	0.312986
	SPM -> SPP -> TWC	0.392654	0.39917	0.243534	0.54932
	Confidence Intervals Bias Corrected
		Original Sample (O)	Sample Mean (M)	Bias	2.5%	97.5%
	SPM -> SPP -> SPS	0.253505	0.257394	0.00388862	0.139368	0.376416
	SPM -> SPS -> TBS	0.12742	0.126621	-0.00079829	-0.00270455	0.26669
	SPP -> SPS -> TBS	0.477217	0.479569	0.00235177	0.332043	0.592806
	SPM -> SPP -> SPS -> TBS	0.219299	0.222587	0.0032878	0.123395	0.324171
	SPM -> SPS -> TIMT	0.113051	0.114386	0.00133422	-0.00933496	0.242138
	SPP -> SPS -> TIMT	0.423404	0.427095	0.00369043	0.283111	0.528328
	SPM -> SPP -> SPS -> TIMT	0.19457	0.198372	0.00380198	0.10572	0.284713
	SPM -> SPS -> TISE	0.10779	0.108309	0.000519549	-0.0061864	0.232621
	SPP -> SPS -> TISE	0.403699	0.408459	0.00475963	0.272085	0.527033
	SPM -> SPP -> SPS -> TISE	0.185515	0.190147	0.0046321	0.101191	0.284443
	SPM -> SPP -> TMC	0.374529	0.379292	0.00476233	0.201515	0.516657
	SPM -> SPS -> TPE	0.116126	0.115699	-0.000426885	-0.00985318	0.235483
	SPP -> SPS -> TPE	0.434921	0.437631	0.00270998	0.306705	0.553986
	SPM -> SPP -> SPS -> TPE	0.199862	0.203496	0.00363331	0.112321	0.3043
	SPM -> SPS -> TPPF	0.119065	0.11889	-0.000175066	-0.00261892	0.246473
	SPP -> SPS -> TPPF	0.445928	0.446621	0.000693565	0.310437	0.569595
	SPM -> SPP -> SPS -> TPPF	0.204921	0.20749	0.00256922	0.111061	0.305334
	SPM -> SPP -> TRR	0.394865	0.402237	0.00737176	0.214459	0.534949
	SPM -> SPS -> TSUS	0.121593	0.122457	0.000863975	-0.00245624	0.264637
	SPP -> SPS -> TSUS	0.455394	0.459352	0.00395868	0.307276	0.563116
	SPM -> SPP -> SPS -> TSUS	0.20927	0.213411	0.0041404	0.112117	0.303823
	SPM -> SPP -> TWC	0.392654	0.39917	0.00651572	0.215502	0.524547
	Samples
		SPM -> SPP -> SPS	SPM -> SPS -> TBS	SPP -> SPS -> TBS	SPM -> SPP -> SPS -> TBS	SPM -> SPS -> TIMT	SPP -> SPS -> TIMT	SPM -> SPP -> SPS -> TIMT	SPM -> SPS -> TISE	SPP -> SPS -> TISE	SPM -> SPP -> SPS -> TISE	SPM -> SPP -> TMC	SPM -> SPS -> TPE	SPP -> SPS -> TPE	SPM -> SPP -> SPS -> TPE	SPM -> SPS -> TPPF	SPP -> SPS -> TPPF	SPM -> SPP -> SPS -> TPPF	SPM -> SPP -> TRR	SPM -> SPS -> TSUS	SPP -> SPS -> TSUS	SPM -> SPP -> SPS -> TSUS	SPM -> SPP -> TWC
	Sample 0	0.236119	0.171557	0.459947	0.204437	0.148484	0.398086	0.176941	0.145643	0.390469	0.173555	0.375019	0.15765	0.422661	0.187864	0.162697	0.436193	0.193879	0.396538	0.16691	0.447488	0.198899	0.388403
	Sample 1	0.139368	0.0889103	0.412808	0.123545	0.0725696	0.336939	0.100839	0.0816133	0.378929	0.113406	0.218338	0.0807944	0.375127	0.112268	0.0753027	0.349629	0.104637	0.257839	0.074978	0.348121	0.104186	0.252966
	Sample 2	0.0814091	0.166258	0.517343	0.0714901	0.156693	0.487579	0.0673771	0.119047	0.370437	0.0511896	0.121404	0.135079	0.420325	0.0580834	0.152664	0.475044	0.0656449	0.119473	0.147317	0.458405	0.0633457	0.117127
	Sample 3	0.215881	0.13587	0.422713	0.172604	0.126194	0.39261	0.160312	0.129958	0.40432	0.165094	0.318964	0.140422	0.436872	0.178385	0.129742	0.403645	0.164818	0.337076	0.142861	0.44446	0.181484	0.348921
	Sample 4	0.196332	-0.0110852	0.517521	0.166765	-0.00933496	0.435809	0.140434	-0.0104504	0.487886	0.157215	0.255985	-0.00985318	0.460002	0.14823	-0.00929879	0.434121	0.13989	0.266293	-0.00957411	0.446974	0.144032	0.284724
	Sample 5	0.258495	0.0745148	0.477928	0.227841	0.0624953	0.400836	0.191089	0.0694009	0.445128	0.212204	0.384047	0.0658755	0.422517	0.201425	0.0676444	0.433862	0.206834	0.39684	0.0680114	0.436216	0.207956	0.416013
	Sample 6	0.282752	0.151927	0.450733	0.233575	0.154102	0.457185	0.236918	0.139216	0.413021	0.214032	0.402628	0.134581	0.399272	0.206907	0.139653	0.414318	0.214704	0.425823	0.154606	0.458679	0.237692	0.447199
	Sample 7	0.267786	0.1097	0.537195	0.223289	0.093063	0.455726	0.189426	0.100621	0.492736	0.204809	0.347975	0.105782	0.518009	0.215314	0.103909	0.508837	0.211502	0.353065	0.109557	0.536495	0.222998	0.366208
	Sample 8	0.339301	0.18726	0.490164	0.291802	0.179944	0.471013	0.280401	0.163344	0.427562	0.254534	0.529073	0.171481	0.448861	0.267214	0.195944	0.512895	0.305334	0.513013	0.185202	0.484776	0.288595	0.512016
	Sample 9	0.376416	0.0334598	0.63149	0.338022	0.0292804	0.552613	0.295801	0.0277236	0.52323	0.280073	0.469513	0.0293698	0.554298	0.296703	0.0305761	0.577065	0.30889	0.491899	0.0329768	0.622374	0.333142	0.459566
	Sample 10	0.247295	0.0902661	0.480108	0.21205	0.0856402	0.455504	0.201183	0.0741894	0.394599	0.174283	0.40203	0.0743881	0.395656	0.17475	0.0901024	0.479237	0.211665	0.387791	0.0874665	0.465218	0.205473	0.370715
	Sample 11	0.346271	0.0463927	0.531785	0.303505	0.0382951	0.438965	0.25053	0.040013	0.458656	0.261768	0.461305	0.0432056	0.495252	0.282655	0.0390981	0.448169	0.255783	0.499896	0.0379527	0.43504	0.24829	0.477381
	Sample 12	0.328558	0.0194317	0.606369	0.299476	0.0175992	0.549185	0.271234	0.0175438	0.547458	0.270381	0.398158	0.0182764	0.570317	0.28167	0.0182533	0.569595	0.281314	0.436707	0.0185509	0.578882	0.285901	0.427671
	Sample 13	0.302315	0.0151426	0.47795	0.261998	0.0135439	0.427491	0.234338	0.0125124	0.394934	0.216491	0.450494	0.0130903	0.413173	0.226489	0.0131179	0.414043	0.226966	0.506845	0.0138426	0.436919	0.239506	0.479133
	Sample 14	0.302405	0.118935	0.525606	0.252948	0.0971157	0.429181	0.206544	0.10156	0.448822	0.215996	0.387034	0.110118	0.48664	0.234196	0.117099	0.517492	0.249043	0.364544	0.120736	0.533565	0.256779	0.411934
	Sample 15	0.313681	0.125841	0.481544	0.286115	0.103024	0.394234	0.234239	0.102125	0.390794	0.232195	0.488164	0.106372	0.407044	0.24185	0.114914	0.439731	0.261272	0.53666	0.115565	0.442222	0.262752	0.522786
	Sample 16	0.286776	0.183635	0.442957	0.249456	0.16375	0.394991	0.222443	0.165708	0.399715	0.225104	0.486593	0.16977	0.409514	0.230622	0.186653	0.450239	0.253556	0.495231	0.174349	0.420559	0.236842	0.479258
	Sample 17	0.258623	0.107159	0.52653	0.230908	0.0894386	0.439459	0.192723	0.100393	0.493286	0.216329	0.342719	0.102673	0.504487	0.221241	0.0978894	0.480983	0.210933	0.380477	0.10309	0.506534	0.222139	0.371932
	Sample 18	0.342361	0.128698	0.52344	0.299084	0.118353	0.481364	0.275043	0.101494	0.412795	0.235864	0.474175	0.119062	0.484247	0.27669	0.124819	0.507662	0.290069	0.502756	0.125457	0.51026	0.291553	0.506255
	Sample 19	0.182916	0.0738591	0.471151	0.160122	0.0697512	0.444946	0.151216	0.0657307	0.419299	0.1425	0.239819	0.0663981	0.423557	0.143947	0.0659461	0.420673	0.142967	0.288775	0.0722141	0.460657	0.156556	0.281088
	Sample 20	0.22315	0.117283	0.423714	0.194467	0.104453	0.377363	0.173193	0.087999	0.317919	0.145911	0.357487	0.102021	0.368578	0.169161	0.106568	0.385006	0.176701	0.393191	0.113025	0.408334	0.187408	0.369039
	Sample 21	0.301889	0.127868	0.480698	0.261284	0.107062	0.40248	0.218769	0.1132	0.425554	0.23131	0.47356	0.119037	0.447499	0.243239	0.121998	0.458629	0.249288	0.476781	0.115464	0.434067	0.235938	0.462393
	Sample 22	0.209145	0.179879	0.566557	0.186097	0.157712	0.496739	0.163164	0.144092	0.453841	0.149073	0.252333	0.164477	0.518049	0.170163	0.163192	0.514	0.168833	0.282292	0.167237	0.526742	0.173019	0.291797
	Sample 23	0.26214	0.141454	0.523591	0.224738	0.129308	0.478632	0.205441	0.125206	0.463451	0.198925	0.335858	0.126624	0.468698	0.201177	0.127331	0.471314	0.2023	0.372458	0.141388	0.523346	0.224633	0.370348
	Sample 24	0.20825	0.228233	0.402943	0.181997	0.204793	0.361561	0.163306	0.208737	0.368523	0.166451	0.366258	0.212155	0.374558	0.169177	0.208561	0.368213	0.166311	0.394785	0.213221	0.37644	0.170027	0.394526
	Sample 25	0.279653	0.123784	0.434406	0.24146	0.102676	0.360329	0.200285	0.119961	0.420987	0.234002	0.450721	0.114167	0.400654	0.2227	0.105127	0.36893	0.205066	0.488089	0.116585	0.40914	0.227417	0.487329
	Sample 26	0.185264	0.26669	0.31328	0.162892	0.2639	0.310002	0.161188	0.219627	0.257995	0.134146	0.429411	0.227077	0.266747	0.138697	0.260919	0.306501	0.159367	0.429112	0.258468	0.303621	0.15787	0.433984
	Sample 27	0.339069	0.0599039	0.597865	0.300824	0.0498965	0.497987	0.250569	0.0551407	0.550325	0.276903	0.367442	0.0536252	0.5352	0.269293	0.0537447	0.536393	0.269893	0.447646	0.0588544	0.58739	0.295553	0.453182
	Sample 28	0.251474	0.25873	0.523088	0.223271	0.249769	0.50497	0.215538	0.239215	0.483633	0.20643	0.337296	0.235483	0.476089	0.20321	0.232789	0.470642	0.200886	0.355739	0.246707	0.49878	0.212896	0.380484
	Sample 29	0.199068	-0.0309896	0.511584	0.178206	-0.0263103	0.434336	0.151298	-0.0276913	0.457134	0.159239	0.25863	-0.02842	0.469163	0.16343	-0.0270337	0.446278	0.155458	0.309891	-0.0267634	0.441816	0.153903	0.272537
	Sample 30	0.262408	0.166182	0.468417	0.226816	0.151969	0.428356	0.207418	0.143068	0.403265	0.195269	0.391151	0.153391	0.432363	0.209358	0.161513	0.455257	0.220444	0.406965	0.160146	0.451403	0.218578	0.427077
	Sample 31	0.233894	0.181662	0.564105	0.210847	0.161036	0.500057	0.186907	0.146911	0.456193	0.170513	0.318188	0.162537	0.504716	0.188649	0.171569	0.532762	0.199132	0.331131	0.171972	0.534015	0.1996	0.319525
	Sample 32	0.240951	0.217934	0.560802	0.213061	0.189114	0.48664	0.184885	0.206666	0.531807	0.202045	0.330886	0.208958	0.537703	0.204285	0.211955	0.545418	0.207216	0.324817	0.206535	0.53147	0.201917	0.334002
	Sample 33	0.163066	-0.0128406	0.562822	0.1366	-0.0104763	0.459192	0.111449	-0.0101247	0.443781	0.107708	0.200786	-0.0122175	0.535513	0.129972	-0.0123446	0.541083	0.131324	0.211122	-0.0120744	0.52924	0.12845	0.207539
	Sample 34	0.360065	0.0246909	0.6086	0.310828	0.0207796	0.512193	0.261591	0.0207427	0.511282	0.261125	0.433466	0.0224015	0.552171	0.282008	0.023038	0.567859	0.290021	0.465437	0.0224405	0.553131	0.282499	0.435844
	Sample 35	0.222418	0.0448746	0.526609	0.19215	0.0378514	0.444191	0.162077	0.0374625	0.439627	0.160412	0.288548	0.0420794	0.493808	0.180181	0.0400351	0.469817	0.171428	0.305265	0.0413131	0.484814	0.1769	0.313805
	Sample 36	0.137611	0.311442	0.203496	0.119075	0.294703	0.192559	0.112675	0.24897	0.162677	0.0951899	0.516657	0.281271	0.183782	0.10754	0.305148	0.199384	0.116669	0.522135	0.297412	0.194329	0.113711	0.472403
	Sample 37	0.242754	0.0431324	0.602543	0.214569	0.0381685	0.533199	0.189875	0.0331362	0.4629	0.164841	0.298937	0.0355414	0.496499	0.176806	0.0414624	0.579213	0.206261	0.311503	0.0403666	0.563906	0.20081	0.305296
	Sample 38	0.359315	0.112254	0.586753	0.316043	0.101077	0.528328	0.284573	0.0918315	0.480003	0.258544	0.493972	0.0980761	0.512644	0.276125	0.109795	0.5739	0.30912	0.475068	0.111168	0.581078	0.312986	0.461528
	Sample 39	0.242777	0.139863	0.46401	0.213559	0.134138	0.445019	0.204818	0.124555	0.413224	0.190185	0.40247	0.125742	0.417163	0.191997	0.132671	0.440152	0.202578	0.409159	0.139956	0.46432	0.213702	0.401661
	Sample 40	0.324578	0.105483	0.494697	0.284093	0.100729	0.472401	0.271288	0.0859663	0.403166	0.231528	0.437977	0.0973317	0.456468	0.262138	0.0958867	0.449691	0.258247	0.478904	0.0939564	0.440638	0.253048	0.467089
	Sample 41	0.282803	0.178149	0.497119	0.243701	0.156514	0.436749	0.214105	0.149604	0.417466	0.204653	0.382349	0.162476	0.453386	0.222261	0.163851	0.457221	0.224141	0.444007	0.176118	0.491452	0.240922	0.419888
	Sample 42	0.290286	0.202367	0.507127	0.253564	0.197702	0.495436	0.247718	0.192976	0.483592	0.241797	0.454567	0.187025	0.468679	0.23434	0.20892	0.523549	0.261775	0.44933	0.199848	0.500815	0.250408	0.455796
	Sample 43	0.253078	0.111367	0.466732	0.214656	0.113762	0.476772	0.219273	0.0936487	0.392477	0.180505	0.35577	0.098412	0.412441	0.189686	0.101782	0.426564	0.196182	0.357883	0.108923	0.456493	0.209946	0.398627
	Sample 44	0.243446	0.173161	0.369414	0.206883	0.148382	0.316551	0.177278	0.167756	0.357884	0.200426	0.469655	0.160772	0.342984	0.192082	0.170545	0.363834	0.203758	0.483989	0.176769	0.377111	0.211194	0.472868
	Sample 45	0.239375	0.172083	0.436346	0.208446	0.15959	0.404668	0.193313	0.116185	0.294606	0.140736	0.384134	0.153903	0.390247	0.186424	0.153404	0.388982	0.18582	0.420634	0.167809	0.425509	0.203269	0.403066
	Sample 46	0.289889	0.140656	0.543079	0.252582	0.129175	0.498751	0.231965	0.113605	0.438635	0.204006	0.322406	0.122752	0.473951	0.220431	0.123795	0.477978	0.222304	0.382283	0.129153	0.498666	0.231926	0.407122
	Sample 47	0.201472	0.110696	0.494709	0.175882	0.0957074	0.427723	0.152066	0.0962044	0.429944	0.152856	0.264329	0.107048	0.478405	0.170085	0.107367	0.479832	0.170592	0.294713	0.104008	0.464818	0.165255	0.313803
	Sample 48	0.255546	0.219057	0.411715	0.218923	0.200509	0.376854	0.200386	0.201944	0.379551	0.20182	0.443273	0.197358	0.370933	0.197237	0.209348	0.393467	0.20922	0.457846	0.221489	0.416286	0.221353	0.4601
	Sample 49	0.313893	0.184843	0.476089	0.270562	0.176887	0.455598	0.258918	0.16521	0.425521	0.241825	0.432375	0.173703	0.447397	0.254257	0.177001	0.45589	0.259083	0.469169	0.192002	0.494529	0.281042	0.500907
	Sample 50	0.270372	0.181595	0.426975	0.232074	0.167843	0.394639	0.214498	0.164017	0.385643	0.209609	0.442868	0.170901	0.401831	0.218407	0.174288	0.409793	0.222735	0.444957	0.172896	0.40652	0.220956	0.489712
	Sample 51	0.330672	0.187559	0.539951	0.280281	0.185249	0.533303	0.27683	0.151291	0.435542	0.226084	0.419885	0.169368	0.487583	0.253097	0.171382	0.493381	0.256107	0.434458	0.192173	0.553234	0.287176	0.469982
	Sample 52	0.347592	0.00789383	0.572694	0.312195	0.00686666	0.498173	0.271572	0.00656183	0.476058	0.259516	0.429958	0.00741115	0.537676	0.293106	0.0070541	0.511772	0.278985	0.502648	0.00716492	0.519812	0.283368	0.470799
	Sample 53	0.319557	0.195181	0.452115	0.275199	0.158867	0.367998	0.223998	0.174374	0.403917	0.245862	0.476796	0.192232	0.445285	0.271042	0.182315	0.422311	0.257058	0.488139	0.176668	0.409232	0.249097	0.520422
	Sample 54	0.187822	0.114402	0.489815	0.154623	0.0955878	0.409262	0.129194	0.0877622	0.375757	0.118617	0.270424	0.0947025	0.405472	0.127998	0.104212	0.446189	0.140851	0.260436	0.116309	0.497981	0.157201	0.263657
	Sample 55	0.228538	0.075451	0.49029	0.19042	0.0727509	0.472745	0.183605	0.0536699	0.348754	0.13545	0.317046	0.0638013	0.414589	0.161019	0.0703003	0.45682	0.177421	0.337168	0.0749537	0.487059	0.189165	0.328829
	Sample 56	0.194971	0.217228	0.377875	0.172051	0.1905	0.331381	0.150882	0.165282	0.287513	0.130908	0.325311	0.175342	0.305012	0.138876	0.208768	0.363159	0.165351	0.406837	0.211433	0.367794	0.167461	0.377739
	Sample 57	0.202375	0.0795893	0.452003	0.18179	0.0732404	0.415946	0.167289	0.062448	0.354655	0.142638	0.323552	0.0744811	0.422993	0.170123	0.0736128	0.418062	0.16814	0.331626	0.0726331	0.412497	0.165902	0.337117
	Sample 58	0.318618	0.183122	0.463194	0.285945	0.172635	0.436667	0.269569	0.147553	0.373222	0.230402	0.46141	0.166526	0.421214	0.260029	0.163409	0.413329	0.255161	0.536595	0.178617	0.451796	0.278909	0.550353
	Sample 59	0.203903	0.043039	0.425678	0.169161	0.0384931	0.380717	0.151294	0.0380778	0.376609	0.149661	0.316816	0.0390075	0.385805	0.153316	0.0405115	0.40068	0.159227	0.335081	0.0380171	0.37601	0.149423	0.321087
	Sample 60	0.19105	0.119183	0.592793	0.165973	0.102868	0.511643	0.143253	0.109863	0.546436	0.152994	0.224747	0.112893	0.561509	0.157214	0.107892	0.536632	0.150249	0.246986	0.108485	0.539582	0.151075	0.245128
	Sample 61	0.233024	0.160231	0.401641	0.190195	0.146975	0.368414	0.17446	0.157384	0.394504	0.186815	0.338103	0.162225	0.406639	0.192561	0.141148	0.353806	0.167543	0.407219	0.159474	0.399744	0.189297	0.407648
	Sample 62	0.18756	0.174623	0.473201	0.168441	0.164067	0.444597	0.15826	0.158951	0.430733	0.153324	0.284531	0.162204	0.439548	0.156462	0.154662	0.419109	0.149187	0.32865	0.162428	0.440154	0.156678	0.296333
	Sample 63	0.205494	0.133081	0.494165	0.182585	0.129308	0.480155	0.177409	0.103079	0.382759	0.141423	0.296648	0.124409	0.461961	0.170686	0.125158	0.464743	0.171714	0.302192	0.127601	0.473816	0.175067	0.312375
	Sample 64	0.272008	0.198823	0.439844	0.233817	0.176646	0.390784	0.207737	0.179572	0.397256	0.211177	0.436731	0.172053	0.380621	0.202334	0.184394	0.407924	0.216848	0.432587	0.200494	0.44354	0.235782	0.435854
	Sample 65	0.344254	0.145274	0.506145	0.303243	0.120454	0.419668	0.251433	0.130396	0.454307	0.272186	0.513844	0.135287	0.471348	0.282395	0.137045	0.477475	0.286066	0.538927	0.132679	0.462261	0.276951	0.524547
	Sample 66	0.346198	0.067441	0.515413	0.2947	0.0555102	0.424233	0.242566	0.0528063	0.403569	0.23075	0.447509	0.0596707	0.456029	0.260746	0.0561611	0.429207	0.24541	0.483355	0.0667836	0.510389	0.291828	0.496847
	Sample 67	0.260551	0.208211	0.406999	0.211178	0.196535	0.384176	0.199335	0.171463	0.335166	0.173906	0.426494	0.199848	0.390651	0.202695	0.200672	0.392262	0.203531	0.446902	0.216846	0.423878	0.219936	0.450938
	Sample 68	0.205715	0.12245	0.39855	0.171559	0.108258	0.35236	0.151677	0.0872867	0.284101	0.122294	0.335249	0.116632	0.379614	0.163409	0.112681	0.366754	0.157873	0.354672	0.114409	0.372378	0.160293	0.377226
	Sample 69	0.237878	0.301493	0.405366	0.203594	0.297618	0.400156	0.200977	0.232621	0.312766	0.157085	0.446405	0.27425	0.368737	0.185197	0.300156	0.403568	0.202691	0.428503	0.312692	0.420424	0.211156	0.447466
	Sample 70	0.269239	0.146355	0.44022	0.225537	0.132789	0.399416	0.204632	0.128954	0.38788	0.198721	0.437494	0.144014	0.43318	0.22193	0.137173	0.412601	0.211387	0.467659	0.137097	0.412374	0.21127	0.45313
	Sample 71	0.257462	0.150354	0.46004	0.215812	0.127957	0.391511	0.183664	0.136698	0.418254	0.196209	0.388106	0.139227	0.425991	0.199839	0.134628	0.41192	0.193238	0.394534	0.157037	0.480486	0.225403	0.41571
	Sample 72	0.417374	0.0117862	0.613935	0.375928	0.00994148	0.517844	0.317089	0.0106058	0.552449	0.338279	0.532917	0.0104347	0.543533	0.33282	0.0110258	0.574324	0.351673	0.548323	0.0104108	0.542292	0.332059	0.513421
	Sample 73	0.257349	0.0780159	0.503424	0.222639	0.0692995	0.447178	0.197765	0.0562646	0.363066	0.160566	0.338457	0.0718562	0.463676	0.205061	0.0652551	0.42108	0.186223	0.377726	0.0764564	0.493361	0.218189	0.391674
	Sample 74	0.230414	0.049279	0.491744	0.191185	0.0423144	0.422246	0.164165	0.0376743	0.375943	0.146163	0.311613	0.041886	0.417971	0.162503	0.0467694	0.466701	0.181448	0.317197	0.0465616	0.464628	0.180642	0.322259
	Sample 75	0.240934	0.0608333	0.480611	0.202343	0.054284	0.428868	0.180559	0.0527087	0.416423	0.175319	0.335318	0.0586161	0.463094	0.194969	0.0538481	0.425424	0.179109	0.35611	0.0536751	0.424058	0.178534	0.355704
	Sample 76	0.313948	0.212994	0.422566	0.261382	0.205295	0.407292	0.251934	0.191244	0.379414	0.23469	0.491857	0.221522	0.439483	0.271846	0.190952	0.378836	0.234332	0.536658	0.217318	0.431143	0.266687	0.54932
	Sample 77	0.253454	0.200163	0.555396	0.230924	0.188307	0.522499	0.217246	0.176935	0.490945	0.204127	0.364508	0.178833	0.49621	0.206316	0.185317	0.514203	0.213797	0.369783	0.187073	0.519075	0.215823	0.363666
	Sample 78	0.299361	0.163932	0.521803	0.262215	0.149838	0.476943	0.239671	0.143408	0.456474	0.229386	0.429679	0.151589	0.482516	0.242472	0.158181	0.503498	0.253016	0.420507	0.154066	0.4904	0.246434	0.452158
	Sample 79	0.21865	0.0782617	0.54065	0.183696	0.0740035	0.511232	0.173701	0.0703962	0.486312	0.165234	0.251498	0.0663835	0.458592	0.155816	0.0772552	0.533696	0.181334	0.260008	0.0755638	0.522012	0.177364	0.296444
	Sample 80	0.222078	0.137417	0.480637	0.182803	0.129171	0.451794	0.171833	0.137021	0.47925	0.182276	0.269287	0.132079	0.461964	0.175701	0.131066	0.458422	0.174354	0.337332	0.144321	0.504782	0.191986	0.326732
	Sample 81	0.22967	0.135348	0.40268	0.200097	0.121355	0.361048	0.17941	0.120469	0.358411	0.178099	0.390851	0.129015	0.383838	0.190734	0.127206	0.378454	0.188059	0.461493	0.130876	0.389374	0.193485	0.420431
	Sample 82	0.285124	0.168737	0.452375	0.243875	0.151627	0.406505	0.219146	0.146823	0.393624	0.212202	0.460428	0.160769	0.431013	0.232359	0.165411	0.443457	0.239067	0.480579	0.175428	0.470313	0.253545	0.470867
	Sample 83	0.190392	0.154625	0.449269	0.167124	0.130538	0.379283	0.14109	0.138764	0.403185	0.149981	0.265519	0.13645	0.396461	0.14748	0.13061	0.379494	0.141168	0.331	0.148888	0.432599	0.160923	0.309973
	Sample 84	0.366811	-0.0439985	0.592806	0.311607	-0.0395135	0.532378	0.279843	-0.0369516	0.49786	0.261699	0.451573	-0.03817	0.514276	0.270328	-0.0391168	0.527033	0.277034	0.475496	-0.0400354	0.53941	0.283539	0.477582
	Sample 85	0.22564	0.175195	0.323908	0.190544	0.17047	0.315173	0.185406	0.166137	0.307161	0.180693	0.519077	0.16589	0.306705	0.180424	0.168801	0.312087	0.18359	0.536248	0.162272	0.300017	0.17649	0.493868
	Sample 86	0.263194	0.0924076	0.490169	0.227812	0.0778568	0.412985	0.19194	0.0673498	0.357252	0.166037	0.399463	0.0795748	0.422098	0.196175	0.0900616	0.477725	0.222028	0.427233	0.0867445	0.460129	0.213851	0.414545
	Sample 87	0.33455	0.0966887	0.528036	0.293921	0.0919602	0.502213	0.279547	0.0851807	0.465189	0.258938	0.452369	0.0893454	0.487933	0.271598	0.0898766	0.490834	0.273213	0.493963	0.09392	0.512916	0.285505	0.500342
	Sample 88	0.255671	0.0114569	0.483112	0.208989	0.0102555	0.432451	0.187074	0.00980425	0.413421	0.178842	0.356364	0.0107285	0.452393	0.195701	0.0117842	0.496911	0.214959	0.37458	0.0113298	0.477751	0.206671	0.35718
	Sample 89	0.226004	0.123366	0.466965	0.194428	0.104479	0.395474	0.164662	0.10831	0.409974	0.170699	0.345127	0.114226	0.432368	0.180023	0.125365	0.474533	0.197579	0.345819	0.118838	0.449825	0.187292	0.364388
	Sample 90	0.233562	0.0312257	0.492024	0.210844	0.0260585	0.410605	0.175954	0.0288372	0.454389	0.194716	0.375589	0.0291853	0.459874	0.197067	0.0286485	0.451416	0.193442	0.391419	0.0285977	0.450616	0.193099	0.360061
	Sample 91	0.160821	0.249966	0.33251	0.137223	0.242058	0.321991	0.132882	0.204541	0.272085	0.112286	0.326709	0.227173	0.302191	0.124711	0.244056	0.324649	0.133979	0.312971	0.25157	0.334644	0.138104	0.326963
	Sample 92	0.255838	0.284506	0.356184	0.216507	0.269047	0.336831	0.204743	0.265107	0.331898	0.201745	0.494916	0.271745	0.340208	0.206796	0.285812	0.357819	0.217501	0.510966	0.285504	0.357434	0.217267	0.53527
	Sample 93	0.306693	0.192211	0.467921	0.267691	0.191598	0.466427	0.266837	0.175698	0.427721	0.244694	0.486276	0.18324	0.44608	0.255197	0.185764	0.452225	0.258712	0.498626	0.193584	0.471261	0.269602	0.490413
	Sample 94	0.297945	0.112875	0.506791	0.262053	0.0929037	0.417121	0.215687	0.10924	0.490466	0.253612	0.444852	0.104465	0.469032	0.242529	0.107579	0.483013	0.249758	0.428399	0.105687	0.474514	0.245364	0.458737
	Sample 95	0.17053	0.204191	0.408835	0.146635	0.194645	0.389722	0.13978	0.181063	0.362528	0.130026	0.294206	0.176146	0.352682	0.126495	0.196088	0.39261	0.140815	0.288484	0.196976	0.394388	0.141453	0.301906
	Sample 96	0.169933	0.225882	0.407105	0.143017	0.220148	0.396771	0.139387	0.207846	0.374599	0.131598	0.272935	0.196268	0.353732	0.124267	0.224816	0.405183	0.142342	0.281359	0.229314	0.413291	0.14519	0.308368
	Sample 97	0.25088	0.231695	0.398727	0.21474	0.203384	0.350006	0.188501	0.190211	0.327336	0.176292	0.450596	0.221576	0.381313	0.205362	0.214577	0.369269	0.198875	0.4875	0.220795	0.379969	0.204638	0.466615
	Sample 98	0.164854	0.0984143	0.464959	0.145122	0.0867127	0.409675	0.127867	0.0714402	0.33752	0.105346	0.245116	0.0861704	0.407113	0.127067	0.0899674	0.425052	0.132666	0.250954	0.0917067	0.433269	0.135231	0.244655
	Sample 99	0.217182	0.0428485	0.587977	0.188934	0.0328998	0.451459	0.145067	0.0321127	0.440658	0.141596	0.259091	0.0372857	0.511642	0.164405	0.0404254	0.554727	0.17825	0.264058	0.0395997	0.543396	0.174609	0.280997
	Sample 100	0.201186	0.159422	0.47412	0.183522	0.148727	0.442315	0.171211	0.13767	0.40943	0.158482	0.310696	0.144396	0.429432	0.166225	0.150431	0.447383	0.173173	0.327046	0.144844	0.430766	0.166741	0.328929
	Sample 101	0.242204	0.18296	0.469299	0.211421	0.166352	0.426698	0.192229	0.166026	0.425863	0.191853	0.39032	0.161379	0.413943	0.186483	0.17059	0.437569	0.197126	0.378111	0.169627	0.435099	0.196014	0.394142
	Sample 102	0.242301	0.185036	0.451186	0.213298	0.17617	0.429567	0.203078	0.126509	0.308474	0.145831	0.370531	0.155142	0.378292	0.178838	0.174242	0.424865	0.200855	0.408872	0.182345	0.444622	0.210195	0.409914
	Sample 103	0.31389	0.0492656	0.512978	0.274178	0.0370914	0.386214	0.206425	0.0398523	0.414962	0.22179	0.437662	0.0438439	0.456524	0.244004	0.0444893	0.463245	0.247596	0.490614	0.0456293	0.475115	0.253941	0.452779
	Sample 104	0.1876	0.14758	0.464889	0.162266	0.147941	0.466026	0.162663	0.110433	0.347874	0.121423	0.285682	0.128223	0.403913	0.140983	0.141325	0.445188	0.15539	0.304241	0.141917	0.447053	0.156041	0.290836
	Sample 105	0.224468	0.21801	0.425309	0.189466	0.209889	0.409465	0.182408	0.184727	0.360377	0.16054	0.366278	0.201987	0.394049	0.17554	0.195338	0.381078	0.169762	0.399441	0.225402	0.43973	0.19589	0.37377
	Sample 106	0.17772	0.172182	0.407107	0.159313	0.159218	0.376455	0.147318	0.140324	0.331781	0.129836	0.340571	0.159336	0.376733	0.147427	0.163098	0.38563	0.150909	0.343643	0.156283	0.369516	0.144603	0.340688
	Sample 107	0.260386	0.0672779	0.582331	0.23586	0.0617085	0.534125	0.216335	0.0549761	0.475852	0.192733	0.343453	0.0582638	0.504309	0.204259	0.0627571	0.543202	0.220011	0.354389	0.0612085	0.529797	0.214582	0.36539
	Sample 108	0.330597	0.119204	0.510283	0.288048	0.113273	0.484895	0.273717	0.111078	0.475495	0.268411	0.467457	0.106671	0.456631	0.257762	0.113358	0.485255	0.27392	0.482549	0.113733	0.48686	0.274826	0.486033
	Sample 109	0.303514	0.129801	0.556903	0.267786	0.120942	0.518891	0.249508	0.115199	0.494251	0.237659	0.403722	0.118175	0.507019	0.243799	0.124425	0.533836	0.256694	0.433491	0.12593	0.540295	0.259799	0.408376
	Sample 110	0.166589	0.197667	0.466518	0.1459	0.175268	0.413653	0.129367	0.182932	0.431742	0.135024	0.259843	0.186106	0.439232	0.137366	0.190059	0.448563	0.140284	0.289132	0.195738	0.461965	0.144476	0.272406
	Sample 111	0.264771	0.153589	0.433843	0.237473	0.132219	0.373479	0.204431	0.143405	0.405077	0.221727	0.426686	0.141337	0.399235	0.218529	0.143755	0.406066	0.222268	0.493437	0.148035	0.418154	0.228885	0.461235
	Sample 112	0.300773	0.100869	0.494455	0.262335	0.0909243	0.445707	0.236472	0.0868494	0.425732	0.225874	0.421747	0.0859292	0.421221	0.223481	0.0893267	0.437876	0.232317	0.446328	0.094165	0.461593	0.2449	0.460308
	Sample 113	0.316831	0.124855	0.541707	0.285433	0.118456	0.513944	0.270804	0.116733	0.506466	0.266864	0.466028	0.107385	0.46591	0.245494	0.123634	0.536406	0.28264	0.459665	0.117663	0.510503	0.268991	0.468983
	Sample 114	0.317753	0.109447	0.540918	0.272035	0.0873451	0.431686	0.217101	0.100586	0.497125	0.250011	0.435601	0.108582	0.536644	0.269885	0.10759	0.531744	0.267421	0.460466	0.108272	0.535111	0.269115	0.44522
	Sample 115	0.12943	0.0795539	0.423361	0.104784	0.0814444	0.433422	0.107274	0.0671734	0.357476	0.0884771	0.204513	0.0701704	0.373425	0.0924247	0.073798	0.392729	0.0972027	0.200615	0.0811848	0.43204	0.106932	0.215502
	Sample 116	0.233824	0.158224	0.481123	0.20349	0.147831	0.449518	0.190122	0.13713	0.41698	0.17636	0.363739	0.141803	0.431189	0.18237	0.145557	0.442605	0.187198	0.367549	0.152799	0.464625	0.196512	0.369724
	Sample 117	0.192688	0.139779	0.367718	0.152031	0.13658	0.359301	0.148551	0.110136	0.289736	0.119789	0.30213	0.133543	0.351312	0.145248	0.122395	0.321987	0.133123	0.34268	0.14537	0.382427	0.158112	0.365497
	Sample 118	0.219836	0.142716	0.581248	0.193883	0.132683	0.540384	0.180252	0.139204	0.566944	0.189111	0.265778	0.135469	0.551731	0.184037	0.127405	0.51889	0.173083	0.295262	0.132695	0.540435	0.180269	0.298066
	Sample 119	0.310419	0.127049	0.559151	0.271777	0.120055	0.52837	0.256816	0.119633	0.526512	0.255913	0.399752	0.11772	0.518092	0.251821	0.116063	0.510799	0.248276	0.426132	0.127771	0.562327	0.273321	0.418592
	Sample 120	0.207202	0.150059	0.438444	0.182988	0.135476	0.395836	0.165205	0.144574	0.422416	0.176299	0.319541	0.139577	0.407816	0.170206	0.136366	0.398436	0.166291	0.35984	0.144604	0.422505	0.176336	0.349402
	Sample 121	0.229374	0.298084	0.478845	0.205665	0.264265	0.424517	0.182331	0.222463	0.357367	0.15349	0.366772	0.269586	0.433066	0.186002	0.289354	0.46482	0.199641	0.397904	0.295498	0.47469	0.20388	0.38045
	Sample 122	0.265326	0.20093	0.435871	0.227361	0.179128	0.388577	0.202691	0.169067	0.366751	0.191306	0.427681	0.175415	0.380522	0.19849	0.198905	0.431479	0.225069	0.438004	0.199106	0.431914	0.225296	0.434711
	Sample 123	0.296225	0.0467681	0.557277	0.261286	0.0393983	0.46946	0.220112	0.0407433	0.485488	0.227627	0.378214	0.0415123	0.494651	0.231923	0.0386635	0.460705	0.216007	0.424567	0.0406443	0.484308	0.227074	0.399008
	Sample 124	0.246783	0.0881727	0.548872	0.221176	0.074814	0.465715	0.187666	0.0678014	0.422062	0.170076	0.346499	0.0760759	0.473571	0.190832	0.0796703	0.495946	0.199848	0.374853	0.0860539	0.535683	0.215861	0.354559
	Sample 125	0.324897	0.116651	0.538652	0.293375	0.103987	0.480173	0.261525	0.097143	0.44857	0.244312	0.479334	0.101884	0.470462	0.256236	0.10933	0.504846	0.274963	0.501316	0.1103	0.509323	0.277401	0.472123
	Sample 126	0.225494	0.156875	0.409826	0.188559	0.129295	0.337774	0.155408	0.125315	0.327379	0.150625	0.371727	0.151521	0.395839	0.182123	0.153689	0.401503	0.184729	0.400857	0.149251	0.389908	0.179394	0.346822
	Sample 127	0.25645	0.192318	0.417083	0.222378	0.186954	0.405451	0.216176	0.159271	0.345414	0.184166	0.448824	0.175845	0.381359	0.203331	0.180452	0.391351	0.208658	0.466891	0.182631	0.396075	0.211177	0.449648
	Sample 128	0.248465	0.175798	0.485599	0.217068	0.159095	0.439462	0.196444	0.152681	0.421745	0.188524	0.35066	0.165664	0.457606	0.204555	0.154731	0.427406	0.191055	0.397039	0.173398	0.478969	0.214104	0.380366
	Sample 129	0.209496	0.194681	0.46594	0.181843	0.182193	0.436053	0.170179	0.146708	0.351126	0.137034	0.317676	0.159319	0.381306	0.148813	0.175646	0.420383	0.164064	0.322688	0.184007	0.440394	0.171873	0.325371
	Sample 130	0.254181	0.0103733	0.543835	0.232195	0.00867752	0.45493	0.194236	0.00590822	0.309746	0.132249	0.3663	0.00835257	0.437893	0.186962	0.00956053	0.501222	0.214001	0.376802	0.00983937	0.515841	0.220243	0.369423
	Sample 131	0.244181	0.131871	0.514421	0.22015	0.123521	0.481849	0.20621	0.118259	0.46132	0.197425	0.340715	0.11352	0.442835	0.189514	0.124669	0.486328	0.208127	0.383808	0.130774	0.510141	0.218318	0.36487
	Sample 132	0.303636	0.0689185	0.579631	0.27285	0.0624998	0.525647	0.247438	0.0637538	0.536194	0.252403	0.392583	0.064371	0.541385	0.254847	0.0640455	0.538647	0.253558	0.414599	0.0612169	0.514858	0.242359	0.402793
	Sample 133	0.290992	0.0328779	0.4923	0.236857	0.0269963	0.40423	0.194485	0.0330478	0.494843	0.238081	0.389523	0.0336581	0.503981	0.242477	0.0331968	0.497075	0.239154	0.394236	0.0328825	0.492367	0.236889	0.432531
	Sample 134	0.228457	0.106516	0.451241	0.190611	0.0965274	0.408924	0.172736	0.0996505	0.422155	0.178324	0.321158	0.0981996	0.416008	0.175728	0.0992717	0.42055	0.177646	0.351577	0.104046	0.440777	0.186191	0.366926
	Sample 135	0.321595	0.0575648	0.494147	0.287844	0.0497613	0.42716	0.248823	0.0517338	0.444092	0.258686	0.460045	0.054023	0.463744	0.270134	0.0452002	0.388007	0.226016	0.510817	0.0478115	0.410423	0.239074	0.484413
	Sample 136	0.198839	0.186547	0.506006	0.176734	0.16618	0.450761	0.157439	0.176599	0.479023	0.16731	0.298943	0.169993	0.461103	0.161051	0.186214	0.505103	0.176419	0.3163	0.180644	0.489995	0.171142	0.313859
	Sample 137	0.322293	0.139764	0.468742	0.277789	0.121189	0.406443	0.240869	0.116397	0.390373	0.231345	0.517232	0.127312	0.426979	0.253039	0.1317	0.441697	0.261762	0.523597	0.136166	0.456674	0.270637	0.501528
	Sample 138	0.235845	0.155817	0.461431	0.202866	0.125558	0.371822	0.16347	0.101356	0.300152	0.13196	0.349916	0.131347	0.388967	0.171008	0.134026	0.396899	0.174495	0.388727	0.151094	0.447445	0.196717	0.366778
	Sample 139	0.310229	0.0618459	0.548043	0.26767	0.0520881	0.461575	0.225438	0.0427875	0.379159	0.185185	0.417901	0.0567135	0.502562	0.245457	0.0618091	0.547717	0.267511	0.424415	0.0619149	0.548654	0.267968	0.429341
	Sample 140	0.198349	0.219641	0.448219	0.173792	0.215068	0.438886	0.170173	0.194281	0.396466	0.153725	0.31884	0.192722	0.393284	0.152492	0.209832	0.428202	0.16603	0.316609	0.209497	0.427517	0.165765	0.329816
	Sample 141	0.289703	0.189812	0.489959	0.252177	0.168089	0.433886	0.223317	0.131597	0.339688	0.174834	0.448307	0.16816	0.434069	0.223412	0.171231	0.441995	0.227491	0.47952	0.193352	0.499097	0.256881	0.442351
	Sample 142	0.240005	0.189289	0.504663	0.201452	0.169613	0.452205	0.180511	0.156684	0.417735	0.166752	0.351757	0.172576	0.460104	0.183665	0.189661	0.505655	0.201848	0.365903	0.186149	0.496289	0.198109	0.353539
	Sample 143	0.416238	0.0178846	0.539503	0.350906	0.0168313	0.507731	0.33024	0.0179998	0.542978	0.353166	0.540168	0.0162269	0.489499	0.318382	0.0144665	0.436395	0.283842	0.58028	0.0170155	0.513286	0.333854	0.571575
	Sample 144	0.178585	0.30071	0.412421	0.159717	0.269644	0.369814	0.143217	0.234765	0.321978	0.124691	0.331178	0.262968	0.360658	0.139671	0.286885	0.39346	0.152374	0.327077	0.283216	0.388428	0.150425	0.330352
	Sample 145	0.323956	0.161805	0.465863	0.283212	0.149334	0.429955	0.261383	0.158693	0.456901	0.277764	0.518266	0.15592	0.448917	0.27291	0.160512	0.462138	0.280948	0.534949	0.16727	0.481597	0.292777	0.549316
	Sample 146	0.255778	0.0969035	0.420219	0.198481	0.0898843	0.389781	0.184104	0.0949834	0.411893	0.194548	0.392861	0.0973575	0.422188	0.199411	0.0938857	0.407133	0.1923	0.360473	0.0958388	0.415603	0.1963	0.402412
	Sample 147	0.213202	0.0765401	0.517917	0.189808	0.0676881	0.458019	0.167856	0.0657886	0.445166	0.163146	0.254982	0.0729574	0.493674	0.180923	0.0696878	0.47155	0.172815	0.324749	0.0702615	0.475432	0.174238	0.329556
	Sample 148	0.249983	0.181106	0.384488	0.211778	0.166151	0.35274	0.194291	0.167528	0.355663	0.195901	0.444887	0.170891	0.362802	0.199833	0.183408	0.389377	0.214471	0.475201	0.184554	0.39181	0.215811	0.459459
	Sample 149	0.29545	0.150395	0.432447	0.250608	0.128662	0.369955	0.214394	0.137822	0.396295	0.229658	0.490353	0.147534	0.424221	0.245841	0.148302	0.426427	0.24712	0.501506	0.157853	0.453891	0.263035	0.505428
	Sample 150	0.212525	0.116601	0.350078	0.16776	0.102744	0.308475	0.147823	0.107021	0.321317	0.153977	0.390513	0.125066	0.375493	0.179939	0.1122	0.336865	0.161428	0.406476	0.124545	0.373928	0.179189	0.411396
	Sample 151	0.233741	0.112303	0.450155	0.199208	0.104244	0.417849	0.184912	0.0910417	0.364931	0.161494	0.352183	0.0995271	0.398943	0.176545	0.104768	0.419949	0.185841	0.378921	0.102247	0.409847	0.181371	0.377473
	Sample 152	0.269448	0.0440203	0.486337	0.232402	0.0403384	0.445659	0.212964	0.0315929	0.34904	0.166793	0.419163	0.0367888	0.406444	0.194224	0.0429494	0.474506	0.226749	0.400071	0.0445947	0.492683	0.235435	0.384055
	Sample 153	0.310011	0.0698818	0.583239	0.271907	0.0577522	0.482005	0.224711	0.0377822	0.315334	0.147009	0.358514	0.0625183	0.521783	0.243256	0.0682541	0.569654	0.265574	0.37632	0.068796	0.574177	0.267682	0.381107
	Sample 154	0.283708	0.172453	0.480063	0.25506	0.159893	0.445099	0.236483	0.127049	0.35367	0.187906	0.423697	0.153717	0.427909	0.22735	0.146605	0.40811	0.216831	0.474265	0.163634	0.455514	0.242017	0.465527
	Sample 155	0.253936	0.216824	0.429182	0.21786	0.193817	0.383642	0.194743	0.160948	0.31858	0.161717	0.405809	0.176378	0.349124	0.177221	0.222881	0.441171	0.223946	0.410814	0.201097	0.398052	0.202058	0.422419
	Sample 156	0.266367	0.0903405	0.466781	0.232105	0.082334	0.425412	0.211534	0.0741679	0.383218	0.190554	0.395596	0.0770751	0.39824	0.198023	0.0826955	0.42728	0.212463	0.45212	0.0883793	0.456647	0.227066	0.427286
	Sample 157	0.254695	0.226587	0.435138	0.225918	0.202541	0.388961	0.201943	0.199101	0.382355	0.198514	0.42253	0.19664	0.377628	0.19606	0.21154	0.406243	0.210916	0.4326	0.20709	0.397696	0.206479	0.454151
	Sample 158	0.357812	-0.0432377	0.514099	0.296423	-0.0420595	0.500091	0.288346	-0.0325248	0.386722	0.222979	0.484994	-0.0406919	0.48383	0.27897	-0.0400842	0.476604	0.274804	0.476277	-0.0437031	0.519633	0.299613	0.476572
	Sample 159	0.200638	0.0980026	0.414189	0.163748	0.0947212	0.400321	0.158265	0.0860525	0.363684	0.143781	0.304601	0.0853975	0.360916	0.142686	0.0903785	0.381967	0.151009	0.316248	0.0989794	0.418318	0.16538	0.347459
	Sample 160	0.32733	0.13449	0.421949	0.287057	0.124656	0.391093	0.266065	0.120193	0.377094	0.256541	0.523207	0.119577	0.375159	0.255225	0.107328	0.33673	0.229081	0.596774	0.128179	0.402149	0.273586	0.583583
	Sample 161	0.334901	0.0486993	0.619143	0.29245	0.043936	0.558585	0.263845	0.046029	0.585194	0.276414	0.404011	0.0462521	0.588031	0.277754	0.0486198	0.618133	0.291972	0.39852	0.0477978	0.607681	0.287036	0.421582
	Sample 162	0.313489	0.094688	0.481554	0.265384	0.0890574	0.452918	0.249603	0.0835708	0.425015	0.234226	0.470098	0.0827686	0.420935	0.231977	0.088549	0.450333	0.248178	0.474074	0.0875913	0.445462	0.245494	0.462427
	Sample 163	0.312562	0.0208275	0.555047	0.270113	0.0166051	0.442521	0.215352	0.0185109	0.49331	0.240068	0.433145	0.0194741	0.518979	0.25256	0.0199318	0.531175	0.258495	0.430954	0.0203503	0.542329	0.263923	0.423863
	Sample 164	0.214813	0.168047	0.416023	0.194428	0.149673	0.370536	0.17317	0.143638	0.355595	0.166187	0.3738	0.143629	0.355574	0.166177	0.164111	0.40628	0.189875	0.423729	0.166595	0.41243	0.192749	0.396849
	Sample 165	0.239279	0.211188	0.414678	0.204231	0.193314	0.379583	0.186946	0.186633	0.366465	0.180485	0.380631	0.189166	0.371437	0.182934	0.184407	0.362092	0.178332	0.421043	0.202005	0.396648	0.195351	0.411214
	Sample 166	0.367684	-0.0668629	0.59122	0.324171	-0.060914	0.538618	0.295329	-0.0586499	0.518599	0.284352	0.497643	-0.0612578	0.541658	0.296995	-0.0580318	0.513133	0.281355	0.507802	-0.058901	0.520819	0.285569	0.468654
	Sample 167	0.302644	0.119148	0.464773	0.259555	0.104384	0.407179	0.227391	0.106419	0.415117	0.231824	0.460461	0.108094	0.421652	0.235474	0.111802	0.436116	0.243551	0.502472	0.115218	0.449441	0.250992	0.490832
	Sample 168	0.20115	0.119901	0.282508	0.14523	0.118108	0.278285	0.143059	0.118721	0.279729	0.143801	0.401023	0.125931	0.296717	0.152534	0.119372	0.281264	0.14459	0.42314	0.130686	0.307921	0.158294	0.453791
	Sample 169	0.111167	0.188632	0.393561	0.0945456	0.156157	0.325804	0.0782683	0.137567	0.287019	0.0689509	0.186707	0.16907	0.352746	0.0847406	0.190641	0.397753	0.0955526	0.191633	0.177323	0.369965	0.0888772	0.194802
	Sample 170	0.253574	0.185416	0.443208	0.207339	0.160365	0.383328	0.179326	0.159492	0.381241	0.17835	0.369551	0.172172	0.411551	0.19253	0.1763	0.42142	0.197146	0.392046	0.182748	0.436831	0.204356	0.396891
	Sample 171	0.256871	0.260327	0.373353	0.221745	0.236427	0.339075	0.201387	0.197485	0.283227	0.168217	0.428482	0.212471	0.304719	0.180982	0.224159	0.32148	0.190937	0.521545	0.246735	0.353858	0.210167	0.51142
	Sample 172	0.15038	0.11375	0.365404	0.132767	0.0899955	0.289096	0.105041	0.0946004	0.303889	0.110416	0.299238	0.101645	0.326519	0.118638	0.0966387	0.310437	0.112795	0.320656	0.104623	0.336084	0.122114	0.289202
	Sample 173	0.336855	0.0472795	0.583891	0.28422	0.0395438	0.488357	0.237717	0.0361212	0.446089	0.217142	0.375879	0.0395843	0.488857	0.23796	0.0415764	0.513459	0.249935	0.411915	0.0477698	0.589946	0.287167	0.427444
	Sample 174	0.184528	0.167397	0.352731	0.154201	0.123462	0.260152	0.113729	0.128077	0.269877	0.11798	0.341162	0.16865	0.35537	0.155354	0.143809	0.303027	0.132472	0.356483	0.165547	0.348832	0.152496	0.37622
	Sample 175	0.219174	0.249777	0.435482	0.190275	0.242138	0.422164	0.184456	0.234387	0.40865	0.178552	0.344373	0.226503	0.394905	0.172546	0.222333	0.387634	0.169369	0.354575	0.247073	0.430769	0.188216	0.370398
	Sample 176	0.239226	0.126812	0.389398	0.199733	0.111582	0.342631	0.175744	0.0976526	0.299858	0.153805	0.384296	0.11612	0.356565	0.182891	0.111324	0.341837	0.175337	0.446719	0.116748	0.358492	0.18388	0.423035
	Sample 177	0.239872	0.11681	0.513951	0.207262	0.116316	0.511779	0.206386	0.107849	0.474524	0.191362	0.291583	0.113699	0.500265	0.201743	0.0987002	0.434271	0.175129	0.329134	0.111633	0.491175	0.198077	0.346893
	Sample 178	0.205413	0.241844	0.399337	0.179088	0.233991	0.38637	0.173273	0.19851	0.327784	0.146999	0.359309	0.220359	0.36386	0.163178	0.236837	0.39107	0.17538	0.392018	0.24025	0.396704	0.177907	0.375012
	Sample 179	0.337279	0.203812	0.483934	0.296053	0.1962	0.465861	0.284996	0.173578	0.412147	0.252136	0.503913	0.178459	0.423737	0.259226	0.19531	0.463748	0.283704	0.509184	0.19059	0.45254	0.276847	0.555044
	Sample 180	0.236866	0.12738	0.601505	0.214253	0.116666	0.550909	0.196231	0.111609	0.527033	0.187726	0.29082	0.116339	0.549365	0.195681	0.116186	0.548643	0.195424	0.319862	0.121974	0.575975	0.205159	0.316053
	Sample 181	0.173783	0.224042	0.410577	0.152417	0.197583	0.362088	0.134417	0.208148	0.381449	0.141604	0.26576	0.217833	0.399198	0.148193	0.211725	0.388004	0.144037	0.288545	0.218011	0.399523	0.148313	0.312056
	Sample 182	0.26435	0.100443	0.537031	0.234407	0.0941261	0.503255	0.219665	0.0889037	0.475333	0.207477	0.377904	0.0907395	0.485148	0.211761	0.0976833	0.522274	0.227966	0.383605	0.0966585	0.516795	0.225575	0.372389
	Sample 183	0.245682	0.133952	0.39501	0.21087	0.113276	0.334038	0.178321	0.106764	0.314835	0.16807	0.424715	0.125999	0.371557	0.19835	0.119654	0.352846	0.188362	0.483825	0.126416	0.372786	0.199006	0.43837
	Sample 184	0.213932	0.259024	0.342184	0.1793	0.24079	0.318095	0.166678	0.23106	0.305242	0.159943	0.463074	0.240627	0.31788	0.166566	0.240495	0.317706	0.166474	0.474552	0.250686	0.33117	0.173529	0.457597
	Sample 185	0.239255	0.213194	0.505952	0.21495	0.205859	0.488546	0.207555	0.166148	0.394303	0.167517	0.354363	0.181104	0.429798	0.182596	0.207386	0.492169	0.209094	0.380254	0.204529	0.485391	0.206214	0.371573
	Sample 186	0.227342	0.172013	0.416737	0.199762	0.148692	0.360238	0.17268	0.129121	0.312823	0.149951	0.405631	0.148768	0.360421	0.172767	0.166179	0.402603	0.192987	0.439158	0.163521	0.396163	0.1899	0.411749
	Sample 187	0.276449	0.159599	0.429765	0.241844	0.142982	0.385018	0.216664	0.139752	0.37632	0.211769	0.495672	0.146868	0.395482	0.222552	0.143661	0.386847	0.217693	0.495504	0.14662	0.394815	0.222177	0.489592
	Sample 188	0.258739	0.180672	0.434522	0.22222	0.159393	0.383346	0.196048	0.159011	0.382428	0.195578	0.421815	0.166483	0.400396	0.204768	0.174091	0.418693	0.214125	0.435517	0.176015	0.423321	0.216491	0.42411
	Sample 189	0.2553	0.050494	0.554003	0.228908	0.0427233	0.468746	0.19368	0.0442308	0.485286	0.200515	0.357265	0.0464927	0.510103	0.210769	0.0439634	0.482352	0.199302	0.363972	0.0464099	0.509194	0.210393	0.352307
	Sample 190	0.337736	0.111831	0.499681	0.293049	0.0983976	0.439658	0.257848	0.104586	0.46731	0.274064	0.469376	0.111958	0.50025	0.293383	0.107142	0.478728	0.280761	0.503671	0.103215	0.461184	0.270472	0.522371
	Sample 191	0.262719	0.104792	0.444143	0.223333	0.0996429	0.42232	0.212359	0.0818737	0.347008	0.17449	0.419593	0.0950755	0.402962	0.202625	0.106266	0.450391	0.226475	0.410204	0.105421	0.44681	0.224674	0.428465
	Sample 192	0.269599	0.160791	0.473685	0.236186	0.136724	0.402784	0.200834	0.146809	0.432492	0.215647	0.418538	0.154424	0.454928	0.226834	0.15242	0.449023	0.223889	0.427921	0.165561	0.487735	0.243192	0.422388
	Sample 193	0.172563	0.125479	0.409149	0.142825	0.116237	0.379015	0.132306	0.0984041	0.320867	0.112008	0.28221	0.122187	0.398417	0.139079	0.124908	0.407289	0.142176	0.282432	0.126856	0.41364	0.144393	0.294236
	Sample 194	0.266781	0.199852	0.436318	0.227076	0.191956	0.419079	0.218105	0.202159	0.441355	0.229697	0.436801	0.195459	0.426727	0.222085	0.198737	0.433883	0.225809	0.435404	0.191662	0.418437	0.21777	0.452248
	Sample 195	0.291834	0.0101905	0.529459	0.256156	0.00905361	0.470388	0.227577	0.00973509	0.505795	0.244707	0.415269	0.00924606	0.480387	0.232415	0.00901767	0.468521	0.226673	0.424877	0.00925536	0.480871	0.232648	0.425269
	Sample 196	0.349936	0.059103	0.597664	0.304238	0.0503549	0.509202	0.259206	0.0435138	0.440023	0.223991	0.408181	0.0520878	0.526725	0.268127	0.0581153	0.587676	0.299153	0.441898	0.0590224	0.596849	0.303823	0.454949
	Sample 197	0.389739	-0.0375971	0.604577	0.339904	-0.0292701	0.470675	0.264622	-0.0323668	0.520471	0.292618	0.498892	-0.0345328	0.555301	0.3122	-0.0347523	0.558832	0.314185	0.523534	-0.0352739	0.567218	0.3189	0.486292
	Sample 198	0.383326	0.100792	0.51994	0.32189	0.102266	0.527543	0.326597	0.0960641	0.495551	0.306791	0.50551	0.101222	0.522159	0.323263	0.0968466	0.499587	0.30929	0.520111	0.101384	0.522992	0.323779	0.531078
	Sample 199	0.18592	0.139866	0.45377	0.164068	0.117645	0.38168	0.138002	0.12487	0.405119	0.146477	0.285605	0.128267	0.41614	0.150462	0.132775	0.430766	0.15575	0.311911	0.132867	0.431065	0.155858	0.312906
	Sample 200	0.28457	0.155901	0.537217	0.244834	0.151075	0.520587	0.237255	0.14118	0.486487	0.221714	0.394719	0.15115	0.520844	0.237372	0.155955	0.537401	0.244918	0.395868	0.149865	0.516418	0.235354	0.406978
	Sample 201	0.277036	0.0394618	0.465018	0.243496	0.0364898	0.429995	0.225157	0.0344858	0.406381	0.212792	0.427711	0.0364067	0.429016	0.224645	0.0351943	0.41473	0.217164	0.472285	0.0387234	0.456317	0.23894	0.422371
	Sample 202	0.276994	0.186825	0.458868	0.234066	0.169745	0.416917	0.212668	0.150317	0.369199	0.188327	0.446023	0.176688	0.433969	0.221366	0.184654	0.453536	0.231347	0.46078	0.173818	0.426922	0.217771	0.441544
	Sample 203	0.304132	0.214736	0.477768	0.273958	0.204189	0.454302	0.260502	0.177216	0.394289	0.22609	0.504476	0.194151	0.431968	0.247696	0.186163	0.414195	0.237504	0.494729	0.207127	0.460839	0.264251	0.46942
	Sample 204	0.137476	0.149333	0.484265	0.116028	0.136065	0.441239	0.10572	0.146266	0.474321	0.113646	0.190124	0.153302	0.497136	0.119112	0.133093	0.431601	0.10341	0.18695	0.144299	0.46794	0.112117	0.199539
	Sample 205	0.234598	0.122911	0.427241	0.202977	0.100463	0.349212	0.165907	0.100634	0.349805	0.166189	0.378333	0.116608	0.405332	0.192569	0.117853	0.40966	0.194625	0.42471	0.116439	0.404745	0.19229	0.395374
	Sample 206	0.334275	0.105489	0.574686	0.291009	0.094839	0.516666	0.261629	0.0978163	0.532886	0.269842	0.432554	0.101051	0.550507	0.278765	0.10242	0.557964	0.282541	0.421033	0.0993984	0.541505	0.274207	0.44502
	Sample 207	0.207477	0.158382	0.501109	0.178071	0.141271	0.446971	0.158832	0.135908	0.430002	0.152803	0.271367	0.142489	0.450823	0.160202	0.129094	0.408444	0.145142	0.324566	0.151108	0.478094	0.169892	0.316059
	Sample 208	0.313056	0.112059	0.489085	0.277324	0.098819	0.431299	0.244558	0.0977684	0.426713	0.241958	0.463507	0.102574	0.447686	0.25385	0.102451	0.447151	0.253546	0.497187	0.100826	0.440059	0.249525	0.489104
	Sample 209	0.364129	0.133677	0.461824	0.317555	0.11942	0.412568	0.283686	0.115728	0.399814	0.274916	0.608103	0.120463	0.416172	0.286164	0.115974	0.400665	0.275501	0.63138	0.123316	0.426029	0.292942	0.582525
	Sample 210	0.319488	0.103409	0.553852	0.277069	0.094911	0.508338	0.2543	0.0943964	0.505582	0.252921	0.435892	0.0907701	0.48616	0.243205	0.0995219	0.533033	0.266654	0.442127	0.102895	0.551101	0.275692	0.434305
	Sample 211	0.353825	0.0999297	0.473402	0.289963	0.0804968	0.381341	0.233575	0.0763935	0.361903	0.221669	0.515935	0.092619	0.438769	0.26875	0.0889273	0.42128	0.258038	0.486269	0.10057	0.476434	0.291821	0.533535
	Sample 212	0.242492	0.190662	0.411705	0.21301	0.150364	0.324687	0.167988	0.164418	0.355036	0.183691	0.427247	0.176646	0.38144	0.197352	0.171811	0.371	0.19195	0.463285	0.18792	0.405783	0.209947	0.455077
	Sample 213	0.264594	0.13981	0.446297	0.224441	0.118782	0.379173	0.190685	0.119316	0.380876	0.191541	0.435613	0.13111	0.418525	0.210475	0.142002	0.453296	0.227961	0.443538	0.130421	0.416325	0.209368	0.431218
	Sample 214	0.272014	0.201345	0.464113	0.230801	0.18902	0.435704	0.216673	0.167811	0.386816	0.192361	0.388778	0.187549	0.432313	0.214987	0.187258	0.431642	0.214653	0.41636	0.187926	0.433181	0.215419	0.418774
	Sample 215	0.321136	0.0838287	0.582547	0.28949	0.0713294	0.495686	0.246325	0.075754	0.526434	0.261605	0.424293	0.0777423	0.540251	0.268471	0.0748399	0.520082	0.258448	0.448327	0.0763682	0.530702	0.263726	0.439105
	Sample 216	0.281078	0.0563436	0.497301	0.230902	0.0509357	0.44957	0.20874	0.0548086	0.483752	0.224612	0.399188	0.0455394	0.40194	0.186626	0.0473452	0.417879	0.194026	0.384763	0.0551307	0.486595	0.225932	0.374804
	Sample 217	0.400745	0.0607134	0.549388	0.343508	0.0550697	0.498318	0.311576	0.0504482	0.456499	0.285429	0.556603	0.0571625	0.517256	0.323417	0.0504528	0.45654	0.285455	0.588272	0.0586547	0.530759	0.33186	0.561072
	Sample 218	0.219344	0.133385	0.476963	0.190779	0.105994	0.37902	0.151603	0.128608	0.459881	0.183946	0.316661	0.124935	0.446747	0.178693	0.127688	0.456593	0.182631	0.340101	0.124212	0.444163	0.177659	0.346847
	Sample 219	0.21989	0.0737727	0.481034	0.192734	0.0626774	0.408687	0.163747	0.0632542	0.412448	0.165254	0.32127	0.0685174	0.446768	0.179005	0.0720638	0.469892	0.18827	0.350568	0.0697755	0.454971	0.182291	0.342561
	Sample 220	0.299858	0.172322	0.476717	0.265293	0.161843	0.447729	0.249161	0.158942	0.439702	0.244694	0.44788	0.167024	0.462062	0.257137	0.170222	0.470907	0.26206	0.487127	0.163543	0.452431	0.251778	0.494847
	Sample 221	0.380293	-0.0403636	0.54391	0.336988	-0.0354111	0.477174	0.29564	-0.0373345	0.503092	0.311698	0.50412	-0.0372616	0.50211	0.31109	-0.0335952	0.452705	0.28048	0.586021	-0.0362415	0.488364	0.302573	0.538389
	Sample 222	0.261489	0.149114	0.47463	0.237218	0.132411	0.421465	0.210647	0.108318	0.344777	0.172319	0.401139	0.137615	0.43803	0.218926	0.138132	0.439677	0.219749	0.454617	0.139423	0.443784	0.221801	0.410609
	Sample 223	0.279806	0.0840181	0.521067	0.236089	0.0771271	0.47833	0.216725	0.0747592	0.463645	0.210071	0.345962	0.0819582	0.508291	0.2303	0.076291	0.473145	0.214376	0.422849	0.083827	0.519882	0.235552	0.400833
	Sample 224	0.176286	0.150805	0.417863	0.150316	0.133062	0.368697	0.13263	0.144687	0.400909	0.144217	0.311263	0.140968	0.390606	0.140511	0.140526	0.389379	0.14007	0.320222	0.14554	0.403272	0.145068	0.304677
	Sample 225	0.294988	0.205457	0.426035	0.250276	0.193849	0.401966	0.236137	0.183479	0.380463	0.223505	0.522094	0.194197	0.402686	0.23656	0.209584	0.434593	0.255304	0.474457	0.205095	0.425285	0.249836	0.513484
	Sample 226	0.188387	0.126476	0.468828	0.16792	0.111471	0.413206	0.147998	0.103553	0.383854	0.137485	0.299107	0.116024	0.430085	0.154043	0.112318	0.416345	0.149122	0.316771	0.118215	0.438206	0.156952	0.297535
	Sample 227	0.279472	0.101547	0.486895	0.257758	0.0862008	0.413314	0.218804	0.0881966	0.422883	0.22387	0.426018	0.0881704	0.422757	0.223804	0.0953084	0.456982	0.241922	0.484621	0.0932994	0.44735	0.236823	0.46528
	Sample 228	0.280077	0.127202	0.538802	0.237695	0.113391	0.480303	0.211888	0.0963554	0.408142	0.180054	0.354149	0.115631	0.489788	0.216072	0.117487	0.497652	0.219541	0.377895	0.125065	0.529749	0.233701	0.386058
	Sample 229	0.137614	0.0990525	0.427259	0.116146	0.0819337	0.353418	0.0960732	0.0801653	0.34579	0.0939996	0.165897	0.0882415	0.380626	0.10347	0.0861985	0.371814	0.101074	0.220739	0.0885332	0.381885	0.103812	0.226698
	Sample 230	0.202173	0.164057	0.429846	0.181512	0.1539	0.403234	0.170274	0.136751	0.358302	0.151301	0.317488	0.151429	0.396761	0.167541	0.147081	0.385367	0.162729	0.367802	0.149593	0.39195	0.165509	0.36812
	Sample 231	0.23758	0.0371479	0.508194	0.21136	0.0298252	0.408018	0.169697	0.0324225	0.44355	0.184474	0.354585	0.0340865	0.466314	0.193942	0.0353179	0.483159	0.200948	0.37103	0.0339303	0.464177	0.193053	0.348644
	Sample 232	0.310052	0.142381	0.54735	0.270462	0.115168	0.442737	0.218769	0.131246	0.504547	0.249311	0.414777	0.135367	0.520389	0.25714	0.13176	0.506521	0.250287	0.440636	0.128989	0.49587	0.245024	0.428005
	Sample 233	0.274602	0.160192	0.399212	0.225645	0.135617	0.337969	0.191029	0.149383	0.372275	0.21042	0.460098	0.155353	0.387152	0.218829	0.151791	0.378275	0.213811	0.474353	0.163793	0.408187	0.230718	0.480179
	Sample 234	0.265497	0.126049	0.415904	0.225611	0.123644	0.407969	0.221306	0.110264	0.36382	0.197358	0.434548	0.119823	0.395359	0.214466	0.111711	0.368594	0.199947	0.470324	0.125346	0.413583	0.224352	0.464674
	Sample 235	0.145328	0.175161	0.450007	0.126983	0.153508	0.394379	0.111286	0.156132	0.401121	0.113188	0.236909	0.164541	0.422724	0.119284	0.154437	0.396764	0.111959	0.240965	0.159789	0.410515	0.115839	0.247605
	Sample 236	0.150561	0.176526	0.455123	0.122848	0.152878	0.394153	0.106391	0.145406	0.374887	0.101191	0.201515	0.169127	0.436045	0.117699	0.176629	0.455388	0.12292	0.218152	0.179719	0.463354	0.12507	0.242703
	Sample 237	0.288653	0.149895	0.415371	0.242289	0.121183	0.33581	0.19588	0.125134	0.346758	0.202266	0.481466	0.135951	0.376731	0.21975	0.145067	0.401994	0.234486	0.457854	0.151832	0.420739	0.24542	0.486935
	Sample 238	0.301928	0.139691	0.519872	0.262644	0.129794	0.483038	0.244035	0.118106	0.439542	0.222061	0.422796	0.120155	0.447168	0.225913	0.135763	0.505251	0.255258	0.466044	0.135154	0.502986	0.254113	0.44382
	Sample 239	0.221475	0.0931258	0.480616	0.189653	0.0785478	0.40538	0.159965	0.0804439	0.415166	0.163826	0.314668	0.0865941	0.446907	0.176351	0.0826755	0.426683	0.168371	0.33957	0.0905801	0.467478	0.184469	0.332976
	Sample 240	0.342607	0.0942409	0.546024	0.292719	0.0804884	0.466343	0.250003	0.0873902	0.506331	0.27144	0.429528	0.0893941	0.517942	0.277665	0.0844987	0.489578	0.262459	0.459919	0.0929707	0.538664	0.288774	0.473001
	Sample 241	0.251625	0.137771	0.393908	0.211265	0.132669	0.379323	0.203442	0.125011	0.357425	0.191698	0.422514	0.126183	0.360778	0.193496	0.134323	0.384049	0.205977	0.463117	0.127223	0.36375	0.19509	0.432075
	Sample 242	0.242308	0.190325	0.423609	0.209266	0.178422	0.397117	0.196179	0.168875	0.375868	0.185682	0.396411	0.177154	0.394294	0.194785	0.179293	0.399053	0.197136	0.393391	0.182937	0.407166	0.201143	0.436028
	Sample 243	0.129569	0.159802	0.442717	0.113693	0.140564	0.389422	0.100007	0.12792	0.354392	0.0910105	0.208977	0.130192	0.360686	0.0926269	0.148657	0.411842	0.105764	0.230304	0.152031	0.421188	0.108164	0.216744
	Sample 244	0.231743	0.0633828	0.424533	0.193915	0.058145	0.389451	0.177891	0.0472005	0.316145	0.144407	0.382858	0.0589997	0.395176	0.180506	0.0619166	0.414712	0.189429	0.329631	0.0602961	0.403859	0.184472	0.379701
	Sample 245	0.153047	0.145447	0.457465	0.135865	0.102751	0.323177	0.0959818	0.119693	0.376463	0.111807	0.237246	0.124732	0.392312	0.116514	0.119897	0.377103	0.111998	0.243258	0.125204	0.393795	0.116955	0.243534
	Sample 246	0.212873	0.0858191	0.333743	0.176849	0.0804457	0.312847	0.165776	0.0713181	0.27735	0.146967	0.456994	0.0791512	0.307813	0.163108	0.0889115	0.34577	0.183222	0.47317	0.0816895	0.317684	0.168339	0.43583
	Sample 247	0.261147	0.116283	0.460373	0.231583	0.0918551	0.363661	0.182934	0.0984672	0.38984	0.196102	0.433613	0.106025	0.419762	0.211154	0.11176	0.442465	0.222574	0.459254	0.109941	0.435264	0.218952	0.421285
	Sample 248	0.180181	0.161494	0.428964	0.157052	0.12729	0.33811	0.123789	0.11164	0.296542	0.10857	0.294798	0.129644	0.344364	0.126078	0.139853	0.371482	0.136007	0.327032	0.152116	0.404054	0.147932	0.313819
	Sample 249	0.196632	0.208775	0.433375	0.167359	0.190587	0.395619	0.152778	0.182782	0.379418	0.146522	0.330252	0.1969	0.408725	0.157839	0.196915	0.408754	0.157851	0.326849	0.198688	0.412436	0.159273	0.300878
	Sample 250	0.149482	0.166588	0.513912	0.130848	0.135946	0.419383	0.10678	0.139253	0.429584	0.109377	0.211447	0.142264	0.438873	0.111742	0.149712	0.46185	0.117593	0.214459	0.152591	0.47073	0.119854	0.213873
	Sample 251	0.299692	0.196953	0.456685	0.247446	0.199695	0.463045	0.250892	0.173418	0.402114	0.217878	0.450648	0.186558	0.432582	0.234386	0.180235	0.417921	0.226443	0.433122	0.199357	0.46226	0.250467	0.45638
	Sample 252	0.292649	0.0307526	0.559466	0.253897	0.0256154	0.466007	0.211483	0.0211689	0.385115	0.174773	0.357305	0.0277201	0.504296	0.22886	0.0273421	0.49742	0.225739	0.407979	0.029472	0.536168	0.243324	0.401543
	Sample 253	0.253184	0.104537	0.421475	0.22138	0.0927708	0.374035	0.196462	0.101222	0.408111	0.214361	0.437625	0.0964671	0.388938	0.20429	0.0971953	0.391874	0.205832	0.461106	0.094794	0.382192	0.200747	0.445824
	Sample 254	0.272815	0.0681772	0.491364	0.226951	0.0696665	0.502098	0.231909	0.0520609	0.375211	0.173303	0.378187	0.063064	0.454512	0.20993	0.0679478	0.489711	0.226188	0.389365	0.0691161	0.498131	0.230077	0.39263
	Sample 255	0.258515	0.0581825	0.513363	0.229481	0.0500627	0.441719	0.197455	0.0455686	0.402066	0.17973	0.382807	0.0508505	0.44867	0.200563	0.0556296	0.490838	0.219412	0.403495	0.0549996	0.485279	0.216927	0.389164
	Sample 256	0.21767	0.307757	0.32262	0.185873	0.299141	0.313588	0.180669	0.270722	0.283797	0.163505	0.445846	0.281134	0.294711	0.169793	0.291537	0.305616	0.176076	0.496829	0.306787	0.321603	0.185287	0.49862
	Sample 257	0.21128	0.205616	0.362397	0.184392	0.17307	0.305036	0.155206	0.167187	0.294666	0.149929	0.412327	0.192638	0.339524	0.172754	0.189757	0.334447	0.17017	0.433308	0.189694	0.334336	0.170114	0.434795
	Sample 258	0.240096	0.0903859	0.554959	0.212879	0.0786623	0.482977	0.185268	0.0693529	0.425819	0.163342	0.335645	0.0826567	0.507503	0.194675	0.0829714	0.509435	0.195417	0.339373	0.0809507	0.497028	0.190657	0.326958
	Sample 259	0.205849	0.0978747	0.495593	0.175115	0.0940495	0.476224	0.16827	0.0746575	0.378032	0.133575	0.289711	0.0828205	0.419366	0.14818	0.0939309	0.475623	0.168058	0.295829	0.0976256	0.494332	0.174669	0.309227
	Sample 260	0.382852	0.068978	0.489568	0.335109	0.0661537	0.469523	0.321388	0.065401	0.46418	0.317731	0.574422	0.0663044	0.470593	0.322121	0.0585379	0.41547	0.284389	0.624842	0.0631239	0.448019	0.306669	0.600348
	Sample 261	0.328427	0.133742	0.548554	0.299106	0.112933	0.463205	0.252569	0.107174	0.439583	0.239689	0.46635	0.118504	0.486055	0.265028	0.128643	0.527639	0.287702	0.483222	0.121279	0.497437	0.271234	0.455278
	Sample 262	0.254979	0.0587313	0.539219	0.216917	0.0486923	0.44705	0.179839	0.049682	0.456137	0.183494	0.350276	0.0579037	0.531621	0.21386	0.0561425	0.515451	0.207355	0.352534	0.0582879	0.535149	0.215279	0.35885
	Sample 263	0.190682	0.0551066	0.549902	0.172685	0.0455698	0.454736	0.1428	0.047533	0.474326	0.148952	0.272885	0.0458126	0.457159	0.143561	0.050523	0.504164	0.158322	0.288513	0.0508958	0.507884	0.15949	0.257853
	Sample 264	0.213749	0.190482	0.441381	0.186612	0.173287	0.401537	0.169766	0.150265	0.348191	0.147212	0.326203	0.178563	0.413761	0.174935	0.180062	0.417237	0.176404	0.344312	0.174504	0.404356	0.170958	0.364323
	Sample 265	0.207578	0.162358	0.557248	0.183642	0.145471	0.499286	0.16454	0.0883712	0.303309	0.0999557	0.295144	0.124792	0.428313	0.141151	0.151024	0.518348	0.170822	0.298861	0.154595	0.530604	0.174861	0.290344
	Sample 266	0.317474	0.114869	0.476878	0.268888	0.110151	0.457292	0.257844	0.105219	0.436819	0.2463	0.496649	0.111606	0.463334	0.261251	0.116866	0.48517	0.273563	0.500072	0.111388	0.462428	0.26074	0.473216
	Sample 267	0.219815	0.0174035	0.555912	0.188025	0.0158684	0.506878	0.171441	0.0109003	0.348184	0.117766	0.291839	0.015614	0.498751	0.168692	0.0161593	0.516171	0.174583	0.254152	0.0164182	0.524438	0.17738	0.283784
	Sample 268	0.308162	0.0335218	0.548648	0.26841	0.0272565	0.446103	0.218243	0.0283689	0.46431	0.22715	0.395777	0.0314884	0.515367	0.252129	0.03146	0.514902	0.251901	0.41108	0.0293789	0.48084	0.235237	0.412139
	Sample 269	0.202665	0.217188	0.356845	0.168041	0.213889	0.351425	0.165488	0.201064	0.330353	0.155566	0.396513	0.208854	0.343153	0.161593	0.210905	0.346522	0.16318	0.402781	0.223559	0.367314	0.17297	0.414176
	Sample 270	0.331445	0.106969	0.56561	0.281556	0.103243	0.545911	0.271751	0.0861034	0.455282	0.226636	0.438217	0.0936261	0.495059	0.246437	0.110303	0.583241	0.290333	0.427284	0.108198	0.57211	0.284792	0.438041
	Sample 271	0.333177	0.153671	0.515068	0.280244	0.129587	0.434342	0.236322	0.118924	0.398602	0.216876	0.437246	0.143635	0.481428	0.261941	0.144137	0.483109	0.262856	0.469842	0.161979	0.542913	0.295395	0.478474
	Sample 272	0.235648	0.0999341	0.512371	0.207549	0.0910859	0.467005	0.189173	0.0881014	0.451704	0.182974	0.323437	0.0928043	0.475816	0.192741	0.0933378	0.478551	0.193849	0.341977	0.10056	0.51558	0.208849	0.363278
	Sample 273	0.190366	0.278927	0.332043	0.160093	0.244583	0.291158	0.140381	0.236862	0.281967	0.135949	0.355094	0.25067	0.298404	0.143875	0.25525	0.303857	0.146504	0.39029	0.272098	0.323914	0.156174	0.41654
	Sample 274	0.367303	0.0811334	0.560516	0.306769	0.0692423	0.478366	0.261809	0.0752285	0.519722	0.284443	0.457368	0.079679	0.550469	0.301271	0.0795516	0.549588	0.300789	0.480427	0.078244	0.540554	0.295844	0.484318
	Sample 275	0.261313	-0.00270455	0.551949	0.23663	-0.00240084	0.489967	0.210057	-0.00233452	0.476433	0.204255	0.330801	-0.0024064	0.491102	0.210543	-0.00261892	0.534474	0.229138	0.389526	-0.00245624	0.501274	0.214904	0.358672
	Sample 276	0.236419	0.211442	0.453905	0.212046	0.186711	0.400815	0.187244	0.167614	0.359819	0.168092	0.396978	0.183601	0.394139	0.184125	0.195076	0.418771	0.195632	0.42291	0.194627	0.417807	0.195182	0.380065
	Sample 277	0.242032	0.232646	0.421206	0.20723	0.209257	0.378861	0.186396	0.188705	0.341651	0.168089	0.42376	0.214892	0.389063	0.191415	0.223788	0.405168	0.199339	0.40275	0.222612	0.403039	0.198291	0.431378
	Sample 278	0.245911	0.148296	0.43881	0.217933	0.134539	0.398102	0.197715	0.123081	0.364197	0.180877	0.401599	0.127987	0.378715	0.188087	0.132194	0.391162	0.194269	0.42199	0.135486	0.400904	0.199107	0.42661
	Sample 279	0.365073	0.0272251	0.590219	0.319157	0.0220472	0.477966	0.258457	0.0197891	0.429012	0.231985	0.457408	0.0232087	0.503146	0.272073	0.0247682	0.536955	0.290355	0.438531	0.0257155	0.557492	0.30146	0.465318
	Sample 280	0.286831	0.175545	0.44143	0.248725	0.157712	0.396587	0.223458	0.15482	0.389315	0.219361	0.454215	0.162431	0.408453	0.230144	0.170371	0.428419	0.241394	0.510416	0.17374	0.436891	0.246167	0.497253
	Sample 281	0.381178	-0.0217878	0.531234	0.335641	-0.0184819	0.450628	0.284713	-0.0193686	0.472248	0.298372	0.540985	-0.0195791	0.47738	0.301615	-0.0190502	0.464486	0.293468	0.547257	-0.0188246	0.458984	0.289992	0.523662
	Sample 282	0.236906	0.169984	0.353059	0.191372	0.166193	0.345184	0.187103	0.149605	0.310731	0.168429	0.427219	0.158225	0.328635	0.178133	0.172924	0.359166	0.194682	0.445435	0.173454	0.360266	0.195278	0.475174
	Sample 283	0.281737	0.227065	0.499461	0.238529	0.216562	0.476358	0.227495	0.216041	0.475213	0.226948	0.416198	0.203537	0.447707	0.213812	0.196357	0.431915	0.20627	0.44534	0.226898	0.499094	0.238353	0.420959
	Sample 284	0.264718	0.216662	0.426461	0.229957	0.215353	0.423884	0.228568	0.190509	0.374983	0.202199	0.426284	0.201443	0.396506	0.213805	0.20921	0.411793	0.222048	0.443921	0.215231	0.423644	0.228438	0.475668
	Sample 285	0.252786	0.0908648	0.480546	0.221707	0.0822983	0.435241	0.200805	0.0856927	0.453193	0.209087	0.361501	0.0809269	0.427988	0.197459	0.0883285	0.467132	0.215518	0.389955	0.0876894	0.463752	0.213959	0.409171
	Sample 286	0.197253	0.218899	0.405762	0.172396	0.192636	0.357079	0.151712	0.187434	0.347438	0.147616	0.33024	0.198063	0.367139	0.155986	0.204393	0.378873	0.160972	0.377633	0.211364	0.391795	0.166462	0.366208
	Sample 287	0.308947	0.0489021	0.525967	0.264794	0.0387999	0.417313	0.210093	0.0441202	0.474535	0.238901	0.427272	0.0454588	0.488932	0.246149	0.0438833	0.471987	0.237618	0.429617	0.0439844	0.473075	0.238166	0.411423
	Sample 288	0.183618	0.225114	0.343562	0.160233	0.211279	0.322448	0.150385	0.203595	0.31072	0.144916	0.37676	0.205181	0.31314	0.146044	0.196717	0.300222	0.14002	0.421498	0.208536	0.318261	0.148433	0.384692
	Sample 289	0.297186	0.125353	0.519492	0.257966	0.113192	0.46909	0.232938	0.121402	0.503116	0.249835	0.39174	0.115335	0.477974	0.23735	0.105864	0.438722	0.217858	0.43361	0.118747	0.492113	0.244371	0.428869
	Sample 290	0.270645	0.173031	0.519674	0.236052	0.157278	0.47236	0.21456	0.149379	0.448639	0.203785	0.347897	0.166547	0.5002	0.227206	0.16726	0.50234	0.228178	0.360943	0.171382	0.514721	0.233802	0.392856
	Sample 291	0.237831	0.123051	0.504377	0.20451	0.0990711	0.406086	0.164656	0.0905077	0.370985	0.150424	0.311099	0.111971	0.458961	0.186095	0.112287	0.460258	0.186621	0.320459	0.117372	0.481098	0.195071	0.343583
	Sample 292	0.254236	0.0721579	0.536228	0.219381	0.057675	0.428601	0.175349	0.0546059	0.405794	0.166018	0.338715	0.0684461	0.508645	0.208096	0.0677766	0.503669	0.20606	0.34046	0.0703557	0.522836	0.213902	0.326335
	Sample 293	0.236138	0.0773254	0.533285	0.199725	0.0662449	0.456867	0.171105	0.0706439	0.487205	0.182467	0.303816	0.0765422	0.527883	0.197702	0.0693266	0.478121	0.179065	0.325965	0.0698852	0.481973	0.180508	0.306394
	Sample 294	0.305983	0.0732717	0.503352	0.25438	0.0700573	0.481271	0.24322	0.0658363	0.452274	0.228566	0.413867	0.0722734	0.496494	0.250914	0.0731145	0.502273	0.253834	0.460122	0.0759212	0.521554	0.263578	0.433298
	Sample 295	0.370418	0.157021	0.561936	0.323947	0.127173	0.455117	0.262368	0.138109	0.494253	0.284929	0.496854	0.145194	0.51961	0.299547	0.154678	0.553551	0.319113	0.509237	0.15601	0.558318	0.321862	0.512739
	Sample 296	0.352833	0.00061504	0.549926	0.292816	0.000502965	0.449717	0.239458	0.000503783	0.450448	0.239847	0.4281	0.000571286	0.510804	0.271985	0.000601559	0.537872	0.286397	0.446566	0.000638753	0.571129	0.304105	0.47676
	Sample 297	0.228078	0.18076	0.497168	0.205595	0.161438	0.444026	0.183619	0.159392	0.438396	0.181291	0.332934	0.159761	0.439411	0.18171	0.153744	0.422861	0.174866	0.375998	0.161257	0.443526	0.183412	0.366331
	Sample 298	0.207921	0.105478	0.48944	0.183183	0.0962382	0.446566	0.167136	0.0886502	0.411356	0.153958	0.328893	0.0859488	0.398821	0.149267	0.09344	0.433582	0.162277	0.339194	0.0976685	0.453203	0.16962	0.316246
	Sample 299	0.219753	0.125828	0.493428	0.184369	0.122902	0.481952	0.180081	0.106177	0.416368	0.155575	0.28045	0.111629	0.437748	0.163564	0.11715	0.459396	0.171653	0.309421	0.124586	0.488557	0.182549	0.31293
	Sample 300	0.322656	0.0602434	0.53677	0.271009	0.0536327	0.477869	0.24127	0.0513148	0.457216	0.230843	0.394458	0.0569931	0.50781	0.256388	0.0544755	0.485378	0.245062	0.418525	0.0565984	0.504293	0.254612	0.426709
	Sample 301	0.276638	0.127536	0.428792	0.235537	0.112927	0.379674	0.208556	0.117861	0.396262	0.217668	0.453896	0.122272	0.411093	0.225815	0.119467	0.401663	0.220635	0.476143	0.117657	0.395577	0.217292	0.422694
	Sample 302	0.22451	0.181449	0.388776	0.189407	0.158749	0.340137	0.165711	0.167906	0.359757	0.175269	0.373508	0.158589	0.339794	0.165544	0.179694	0.385015	0.187575	0.407302	0.1801	0.385885	0.187999	0.38926
	Sample 303	0.124803	0.1793	0.35819	0.105011	0.162182	0.323992	0.0949853	0.165335	0.330291	0.0968322	0.234686	0.173345	0.346292	0.101523	0.173727	0.347056	0.101747	0.262159	0.166339	0.332297	0.0974202	0.263307
	Sample 304	0.172519	0.213703	0.365128	0.140266	0.188498	0.322063	0.123722	0.19585	0.334625	0.128548	0.308744	0.218729	0.373715	0.143565	0.195594	0.334188	0.12838	0.349203	0.220649	0.376996	0.144825	0.328813
	Sample 305	0.194612	0.156202	0.266488	0.169074	0.148829	0.25391	0.161093	0.122557	0.209089	0.132656	0.520335	0.143851	0.245416	0.155704	0.160015	0.272993	0.173201	0.540061	0.149718	0.255426	0.162055	0.493751
	Sample 306	0.239725	0.137648	0.461527	0.201626	0.125346	0.420279	0.183606	0.127755	0.428356	0.187135	0.374193	0.12708	0.426093	0.186146	0.134948	0.452474	0.197671	0.404297	0.138828	0.465482	0.203354	0.379673
	Sample 307	0.153229	0.0666186	0.398309	0.130948	0.0544837	0.325755	0.107095	0.0582828	0.348469	0.114563	0.240578	0.0595923	0.356299	0.117137	0.0621082	0.371341	0.122082	0.275735	0.0683654	0.408753	0.134381	0.26302
	Sample 308	0.220723	0.147292	0.503492	0.189446	0.125384	0.428603	0.161268	0.119397	0.408136	0.153567	0.29037	0.134176	0.458656	0.172576	0.128788	0.44024	0.165646	0.323344	0.134273	0.458987	0.1727	0.316433
	Sample 309	0.246196	0.187341	0.465321	0.214317	0.167439	0.415886	0.191548	0.141695	0.351943	0.162097	0.378298	0.175586	0.436122	0.200869	0.184453	0.458148	0.211013	0.379697	0.186043	0.462095	0.212831	0.404187
	Sample 310	0.18934	0.165152	0.466345	0.16089	0.151079	0.426608	0.14718	0.129621	0.366016	0.126276	0.282614	0.155644	0.439496	0.151627	0.14553	0.410937	0.141774	0.313621	0.168209	0.474978	0.163868	0.291807
	Sample 311	0.174762	0.0540618	0.531514	0.144074	0.0442534	0.435082	0.117935	0.0463466	0.455661	0.123513	0.213761	0.0514066	0.505409	0.136998	0.0467239	0.45937	0.124519	0.227936	0.052944	0.520524	0.141095	0.233422
	Sample 312	0.216801	0.112443	0.501629	0.185084	0.0974375	0.434685	0.160384	0.0910987	0.406407	0.14995	0.253096	0.0976954	0.435836	0.160808	0.0977485	0.436073	0.160896	0.285018	0.102723	0.458266	0.169084	0.297731
	Sample 313	0.211893	0.109365	0.473194	0.18992	0.0969788	0.419603	0.168411	0.101012	0.437054	0.175415	0.318319	0.092025	0.398169	0.159808	0.105408	0.456074	0.183049	0.343835	0.0933621	0.403954	0.16213	0.324014
	Sample 314	0.284875	0.157458	0.434022	0.246031	0.150545	0.414968	0.23523	0.12975	0.357648	0.202738	0.439426	0.140614	0.387593	0.219712	0.143051	0.394311	0.22352	0.487957	0.151293	0.41703	0.236399	0.473204
	Sample 315	0.237667	0.149636	0.542966	0.208315	0.129779	0.470912	0.180671	0.112749	0.409119	0.156964	0.319733	0.136994	0.497094	0.190716	0.134642	0.488558	0.187441	0.344009	0.137239	0.497984	0.191057	0.318173
	Sample 316	0.374554	0.000172986	0.510559	0.316537	0.000155333	0.458457	0.284235	0.000130397	0.38486	0.238606	0.542628	0.00015901	0.469312	0.290964	0.000173316	0.511536	0.317142	0.564754	0.000157729	0.465531	0.28862	0.531959
	Sample 317	0.292377	0.0105211	0.572722	0.244024	0.00951585	0.517999	0.220708	0.00864709	0.470707	0.200558	0.35289	0.0103598	0.563937	0.240281	0.0102413	0.557491	0.237535	0.360786	0.00957652	0.521301	0.222115	0.37497
	Sample 318	0.357407	0.0736667	0.561494	0.311442	0.063465	0.483736	0.268312	0.065703	0.500794	0.277773	0.471048	0.0685394	0.522414	0.289765	0.0691381	0.526977	0.292296	0.461102	0.0703623	0.536308	0.297472	0.4682
	Sample 319	0.314725	0.0881172	0.495041	0.265889	0.0769305	0.432194	0.232134	0.0809261	0.454641	0.24419	0.394149	0.0863075	0.484874	0.260428	0.0651071	0.365771	0.196457	0.457803	0.0922663	0.51835	0.278409	0.459718
	Sample 320	0.214675	0.263165	0.28081	0.186579	0.231464	0.246983	0.164103	0.222377	0.237288	0.157661	0.524436	0.208738	0.222733	0.147991	0.244447	0.260837	0.173308	0.606921	0.259308	0.276694	0.183844	0.558193
	Sample 321	0.333344	0.0982056	0.498143	0.297412	0.0767831	0.389479	0.232535	0.0761703	0.38637	0.230679	0.471396	0.0937276	0.475429	0.283851	0.089826	0.455638	0.272035	0.541093	0.0906346	0.459739	0.274484	0.522824
	Sample 322	0.282507	0.142195	0.4661	0.242479	0.136568	0.447658	0.232885	0.109678	0.359514	0.18703	0.393701	0.130629	0.42819	0.222757	0.134364	0.440432	0.229126	0.418023	0.138517	0.454044	0.236208	0.460321
	Sample 323	0.224316	0.164551	0.441709	0.189165	0.160133	0.429849	0.184086	0.162239	0.435503	0.186507	0.349377	0.152946	0.410557	0.175824	0.162734	0.43683	0.187076	0.373902	0.159065	0.426982	0.182858	0.370697
	Sample 324	0.313513	0.117697	0.515006	0.272176	0.102913	0.450319	0.23799	0.109787	0.480395	0.253885	0.423944	0.108437	0.474489	0.250763	0.10692	0.467853	0.247256	0.4622	0.111908	0.489679	0.258791	0.429094
	Sample 325	0.190014	0.173586	0.430392	0.168619	0.160828	0.39876	0.156226	0.146572	0.363413	0.142378	0.327556	0.163536	0.405473	0.158856	0.170577	0.42293	0.165696	0.328786	0.163612	0.405663	0.158931	0.347957
	Sample 326	0.133649	0.217257	0.389034	0.109469	0.22362	0.400427	0.112675	0.186935	0.334737	0.0941909	0.185653	0.205928	0.368748	0.103761	0.197696	0.354007	0.0996132	0.222526	0.217707	0.389839	0.109696	0.24289
	Sample 327	0.228496	0.131667	0.480904	0.203528	0.123449	0.450887	0.190825	0.0987435	0.360653	0.152635	0.333508	0.121705	0.444518	0.188129	0.125305	0.457666	0.193693	0.33904	0.123625	0.45153	0.191097	0.361304
	Sample 328	0.260633	0.0781069	0.57614	0.231502	0.0682563	0.503479	0.202306	0.0695737	0.513197	0.206211	0.334216	0.0699815	0.516205	0.207419	0.0759459	0.5602	0.225097	0.356276	0.0746016	0.550284	0.221113	0.360942
	Sample 329	0.286468	0.0857354	0.571698	0.257796	0.0762348	0.508347	0.229229	0.0749737	0.499937	0.225437	0.395671	0.077938	0.519704	0.23435	0.0791239	0.527612	0.237916	0.41757	0.0784767	0.523296	0.23597	0.397586
	Sample 330	0.236947	0.184785	0.465579	0.20311	0.173884	0.438112	0.191128	0.154558	0.389419	0.169885	0.359052	0.173536	0.437236	0.190745	0.180344	0.45439	0.198229	0.361739	0.192402	0.48477	0.211483	0.377501
	Sample 331	0.26213	0.157531	0.54335	0.236593	0.128523	0.443298	0.193027	0.105536	0.364012	0.158503	0.377943	0.143164	0.493798	0.215016	0.143059	0.493436	0.214859	0.399251	0.143358	0.494467	0.215307	0.377012
	Sample 332	0.278928	0.131377	0.490899	0.241525	0.113498	0.424094	0.208656	0.113992	0.425937	0.209563	0.391223	0.114485	0.427782	0.210471	0.125183	0.467752	0.230137	0.409324	0.128569	0.480408	0.236363	0.415806
	Sample 333	0.226405	0.272852	0.281637	0.194206	0.245053	0.252943	0.17442	0.243976	0.251831	0.173653	0.600301	0.260477	0.268864	0.185398	0.264505	0.273022	0.188265	0.601213	0.264637	0.273158	0.188359	0.539365
	Sample 334	0.28893	-0.0215175	0.539512	0.238506	-0.0187076	0.469059	0.20736	-0.0196038	0.49153	0.217294	0.344358	-0.0206201	0.517011	0.228559	-0.0177364	0.444708	0.196595	0.385935	-0.0193308	0.484686	0.214268	0.373646
	Sample 335	0.223653	-0.00823419	0.42995	0.193841	-0.00757093	0.395318	0.178228	-0.0061864	0.323024	0.145634	0.388638	-0.00752946	0.393152	0.177251	-0.00761363	0.397547	0.179233	0.389304	-0.00780096	0.407329	0.183643	0.381654
	Sample 336	0.304876	0.130482	0.60554	0.281293	0.115215	0.534687	0.248379	0.104515	0.485031	0.225313	0.422628	0.114303	0.530456	0.246414	0.124575	0.578126	0.268558	0.426944	0.111466	0.51729	0.240298	0.41802
	Sample 337	0.227834	0.125262	0.616254	0.189728	0.122552	0.602921	0.185623	0.111233	0.547235	0.168479	0.261737	0.117393	0.577539	0.177809	0.122881	0.604537	0.18612	0.235323	0.122966	0.604959	0.18625	0.273674
	Sample 338	0.196167	0.0826346	0.49153	0.168796	0.0761175	0.452765	0.155484	0.0684361	0.407074	0.139793	0.272511	0.0726179	0.431949	0.148335	0.0772544	0.459528	0.157806	0.295778	0.0746484	0.444027	0.152483	0.288574
	Sample 339	0.271646	0.171204	0.473673	0.240033	0.1542	0.426626	0.216192	0.156018	0.431657	0.218741	0.436998	0.155594	0.430485	0.218147	0.172243	0.476548	0.24149	0.450862	0.166156	0.459707	0.232955	0.424503
	Sample 340	0.27571	0.18708	0.405904	0.223104	0.187441	0.406686	0.223534	0.168699	0.366022	0.201184	0.447561	0.175351	0.380455	0.209117	0.189737	0.411668	0.226273	0.466974	0.194802	0.422656	0.232312	0.474583
	Sample 341	0.267565	0.300759	0.425927	0.231432	0.293	0.414939	0.225462	0.25131	0.355899	0.193381	0.474446	0.276617	0.391738	0.212855	0.304529	0.431266	0.234333	0.500074	0.301734	0.427308	0.232182	0.483762
	Sample 342	0.279174	0.0649049	0.47127	0.230655	0.0592132	0.429943	0.210428	0.0625028	0.453829	0.222119	0.354419	0.0621736	0.451438	0.220949	0.0603411	0.438133	0.214436	0.405756	0.0624237	0.453254	0.221837	0.434623
	Sample 343	0.304842	0.119327	0.520943	0.269049	0.111804	0.488099	0.252086	0.0977221	0.426624	0.220336	0.438971	0.101339	0.442416	0.228492	0.113985	0.497624	0.257006	0.455673	0.113123	0.493857	0.25506	0.443624
	Sample 344	0.155562	0.0779305	0.453476	0.133854	0.0707144	0.411485	0.12146	0.0650631	0.378601	0.111753	0.209666	0.059446	0.345915	0.102105	0.0715144	0.416141	0.122834	0.239769	0.0715542	0.416372	0.122902	0.255826
	Sample 345	0.26253	0.189408	0.402526	0.227475	0.180276	0.383117	0.216506	0.134137	0.285066	0.161096	0.45273	0.169039	0.359238	0.203012	0.182213	0.387234	0.218833	0.468452	0.194479	0.413301	0.233564	0.47635
	Sample 346	0.238612	0.112341	0.4646	0.203233	0.0922772	0.381624	0.166936	0.0846367	0.350025	0.153114	0.328913	0.0965257	0.399194	0.174622	0.091264	0.377433	0.165103	0.393874	0.106353	0.439837	0.192401	0.376912
	Sample 347	0.260818	0.128214	0.408804	0.224453	0.114033	0.363589	0.199628	0.106704	0.340221	0.186798	0.449177	0.116424	0.371211	0.203813	0.120539	0.384332	0.211017	0.482596	0.117565	0.374849	0.205811	0.453985
	Sample 348	0.211612	0.241401	0.432812	0.17609	0.220644	0.395597	0.160949	0.196057	0.351514	0.143014	0.343091	0.225613	0.404505	0.164573	0.246269	0.44154	0.179641	0.362073	0.253225	0.454012	0.184715	0.354383
	Sample 349	0.263565	0.157701	0.573599	0.23357	0.140365	0.510543	0.207894	0.131807	0.479415	0.195219	0.333815	0.141473	0.514573	0.209535	0.144221	0.524567	0.213605	0.342897	0.145484	0.529161	0.215475	0.353727
	Sample 350	0.267334	0.190044	0.502802	0.238143	0.165487	0.437831	0.207371	0.166273	0.439911	0.208357	0.392964	0.167721	0.443742	0.210171	0.171579	0.453948	0.215005	0.42448	0.173735	0.459653	0.217707	0.402548
	Sample 351	0.236023	0.138291	0.409708	0.203877	0.120939	0.358302	0.178296	0.111682	0.330874	0.164648	0.360362	0.119852	0.35508	0.176693	0.123938	0.367186	0.182717	0.456673	0.139018	0.411861	0.204948	0.431311
	Sample 352	0.229582	0.109075	0.519372	0.201592	0.0960964	0.457575	0.177605	0.08534	0.406357	0.157725	0.298621	0.0981939	0.467562	0.181482	0.0955272	0.454864	0.176553	0.344446	0.100089	0.476585	0.184984	0.331425
	Sample 353	0.212053	0.21712	0.499993	0.183144	0.193809	0.44631	0.16348	0.192684	0.443721	0.162532	0.243998	0.214397	0.493723	0.180847	0.215837	0.497038	0.182062	0.306154	0.223157	0.513895	0.188236	0.323921
	Sample 354	0.231435	0.144463	0.423571	0.197307	0.145414	0.426359	0.198605	0.138254	0.405365	0.188826	0.382875	0.135799	0.398168	0.185474	0.13078	0.383452	0.178619	0.402732	0.144486	0.423638	0.197338	0.385237
	Sample 355	0.253664	0.0492079	0.428494	0.223406	0.0440737	0.383787	0.200097	0.0400574	0.348813	0.181863	0.454863	0.0420269	0.365963	0.190804	0.0428515	0.373143	0.194548	0.460465	0.044031	0.383415	0.199903	0.428523
	Sample 356	0.219003	0.0814819	0.539553	0.196031	0.0721623	0.477841	0.17361	0.0735918	0.487307	0.177049	0.290178	0.0745103	0.493389	0.179259	0.0759694	0.503051	0.18277	0.304298	0.0726889	0.481328	0.174877	0.325642
	Sample 357	0.228097	0.235763	0.366485	0.195053	0.182128	0.283111	0.15068	0.197547	0.30708	0.163436	0.425451	0.216114	0.335941	0.178797	0.223237	0.347014	0.18469	0.443621	0.230942	0.358991	0.191065	0.463555
	Sample 358	0.330133	0.094089	0.512806	0.283477	0.0759145	0.41375	0.22872	0.0854065	0.465484	0.257318	0.43625	0.0774881	0.422327	0.233461	0.0883517	0.481536	0.266192	0.443514	0.0855163	0.466082	0.257649	0.448321
	Sample 359	0.137911	0.18847	0.374331	0.114203	0.170939	0.339512	0.10358	0.174633	0.346849	0.105819	0.220579	0.185363	0.368162	0.112321	0.167907	0.33349	0.101743	0.268841	0.191148	0.379652	0.115826	0.263033
	Sample 360	0.257036	0.0829643	0.492064	0.222932	0.0740201	0.439015	0.198898	0.0698733	0.414421	0.187756	0.376402	0.0735852	0.436436	0.19773	0.0785179	0.465692	0.210984	0.392173	0.0797682	0.473108	0.214344	0.396449
	Sample 361	0.284048	0.0761164	0.561426	0.240334	0.0680139	0.501662	0.214751	0.0663382	0.489303	0.20946	0.322735	0.0730151	0.538551	0.230542	0.0727758	0.536785	0.229786	0.353613	0.0763456	0.563116	0.241058	0.384668
	Sample 362	0.18393	0.0627462	0.485002	0.151052	0.0499535	0.386119	0.120255	0.0515168	0.398203	0.124019	0.217537	0.0531011	0.410449	0.127833	0.0517208	0.39978	0.12451	0.237791	0.0648598	0.501339	0.15614	0.263359
	Sample 363	0.265314	-0.0162941	0.477536	0.225284	-0.0129096	0.378347	0.17849	-0.0150322	0.440555	0.207838	0.345947	-0.0147308	0.43172	0.203669	-0.015061	0.441397	0.208235	0.413209	-0.0147543	0.432409	0.203994	0.392707
	Sample 364	0.212449	0.182484	0.436365	0.188219	0.156483	0.37419	0.1614	0.159989	0.382574	0.165017	0.324048	0.161622	0.386478	0.166701	0.178711	0.427344	0.184327	0.374496	0.175881	0.420575	0.181408	0.374467
	Sample 365	0.24326	0.134893	0.533348	0.220968	0.12195	0.482172	0.199766	0.115428	0.456385	0.189082	0.355638	0.12902	0.510128	0.211348	0.128026	0.506196	0.209719	0.367559	0.127703	0.504919	0.20919	0.370236
	Sample 366	0.276021	0.00289619	0.444665	0.246953	0.00222859	0.342165	0.190028	0.00246072	0.377805	0.209821	0.43764	0.00259064	0.397752	0.220899	0.00266053	0.408482	0.226858	0.494928	0.00245391	0.376759	0.20924	0.450084
	Sample 367	0.243876	0.129381	0.439124	0.215231	0.113501	0.385226	0.188813	0.104652	0.355193	0.174093	0.389834	0.122555	0.415955	0.203875	0.123729	0.41994	0.205828	0.450019	0.119185	0.404516	0.198268	0.429529
	Sample 368	0.201717	0.0352728	0.514616	0.166241	0.0318699	0.464968	0.150203	0.0292121	0.426193	0.137677	0.259551	0.0318515	0.4647	0.150117	0.0318405	0.46454	0.150065	0.272955	0.0333274	0.486233	0.157073	0.266981
	Sample 369	0.225841	0.132636	0.443113	0.190268	0.11506	0.384395	0.165055	0.114468	0.382419	0.164207	0.33298	0.121563	0.40612	0.174384	0.128321	0.4287	0.184079	0.344645	0.128502	0.429303	0.184338	0.364205
	Sample 370	0.204486	0.185187	0.454715	0.173362	0.188478	0.462796	0.176443	0.145675	0.357695	0.136373	0.309674	0.154798	0.380097	0.144914	0.185337	0.455083	0.173502	0.31133	0.187633	0.46072	0.175652	0.334401
	Sample 371	0.200082	0.101611	0.502768	0.178685	0.0899313	0.444976	0.158145	0.0870733	0.430835	0.153119	0.279648	0.0925735	0.458049	0.162792	0.0911374	0.450944	0.160266	0.311101	0.09659	0.477923	0.169855	0.315791
	Sample 372	0.327043	0.101983	0.496759	0.274702	0.089979	0.438289	0.242369	0.0902269	0.439496	0.243037	0.485174	0.0969429	0.47221	0.261127	0.105569	0.514229	0.284363	0.464681	0.105329	0.513061	0.283717	0.483846
	Sample 373	0.383124	-0.0188007	0.649221	0.338942	-0.0154199	0.532477	0.277993	-0.0166538	0.575087	0.300238	0.430597	-0.0171492	0.592194	0.309169	-0.0170466	0.588649	0.307318	0.467839	-0.0176259	0.608653	0.317762	0.445691
	Sample 374	0.305948	0.039477	0.570756	0.265952	0.0330202	0.477404	0.222454	0.0309612	0.447636	0.208583	0.370706	0.0372714	0.538868	0.251094	0.0371779	0.537516	0.250464	0.375497	0.0366476	0.52985	0.246892	0.394204
	Sample 375	0.31173	0.180854	0.502648	0.273703	0.152584	0.424076	0.230919	0.144836	0.402543	0.219194	0.44141	0.17456	0.485154	0.264177	0.178255	0.495426	0.26977	0.449762	0.177739	0.49399	0.268989	0.483796
	Sample 376	0.296111	0.0740731	0.523764	0.262347	0.0624839	0.441817	0.221301	0.062712	0.44343	0.222109	0.413385	0.0687581	0.486182	0.243523	0.0724438	0.512243	0.256576	0.452893	0.0714096	0.504931	0.252914	0.424188
	Sample 377	0.251534	0.143053	0.476979	0.205798	0.138083	0.460407	0.198648	0.136838	0.456257	0.196857	0.321616	0.130002	0.433464	0.187023	0.138106	0.460484	0.198681	0.352081	0.145826	0.486225	0.209787	0.363283
	Sample 378	0.342475	0.0248801	0.592744	0.303307	0.0217826	0.51895	0.265547	0.0154559	0.368221	0.188419	0.418169	0.0214656	0.511398	0.261683	0.0220574	0.525498	0.268897	0.440513	0.0233232	0.555653	0.284328	0.437927
	Sample 379	0.165961	0.127803	0.491566	0.144783	0.107139	0.412088	0.121374	0.109585	0.421497	0.124145	0.236612	0.119682	0.460333	0.135583	0.10816	0.416016	0.122531	0.263491	0.122594	0.471532	0.138882	0.25392
	Sample 380	0.250101	0.17933	0.439253	0.216062	0.176514	0.432355	0.212669	0.167947	0.411371	0.202348	0.417033	0.165228	0.40471	0.199071	0.176389	0.432047	0.212518	0.436489	0.170054	0.416532	0.204886	0.427582
	Sample 381	0.343504	0.085095	0.551912	0.296051	0.0708572	0.459568	0.246516	0.0798626	0.517976	0.277847	0.457679	0.0815424	0.52887	0.283691	0.0819773	0.531691	0.285204	0.477074	0.0810611	0.525749	0.282016	0.465887
	Sample 382	0.308816	0.106582	0.608872	0.278386	0.0948982	0.542125	0.247868	0.100471	0.573961	0.262425	0.393331	0.0969745	0.553986	0.253292	0.102432	0.585166	0.267547	0.400375	0.101393	0.579226	0.264832	0.406796
	Sample 383	0.377225	0.0678034	0.601992	0.322456	0.0605659	0.537733	0.288036	0.0596428	0.529537	0.283646	0.443639	0.0635268	0.564022	0.302117	0.0626322	0.556079	0.297863	0.464296	0.0662325	0.588044	0.314985	0.472785
	Sample 384	0.228452	0.271383	0.364046	0.191274	0.272381	0.365385	0.191978	0.279652	0.375139	0.197102	0.415278	0.26174	0.351111	0.184478	0.246473	0.330632	0.173718	0.443407	0.292569	0.392467	0.206207	0.47175
	Sample 385	0.246698	0.0594156	0.537786	0.209837	0.059895	0.542125	0.21153	0.0485298	0.439255	0.171392	0.323076	0.0554771	0.502137	0.195928	0.0576453	0.521762	0.203585	0.332047	0.0585896	0.530309	0.20692	0.335762
	Sample 386	0.196853	0.150727	0.49998	0.172763	0.141034	0.467826	0.161652	0.13214	0.438322	0.151457	0.253897	0.132985	0.441126	0.152426	0.143891	0.477301	0.164926	0.281045	0.148013	0.490977	0.169652	0.305113
	Sample 387	0.326129	0.180405	0.455115	0.280835	0.155642	0.392643	0.242286	0.161977	0.408627	0.252149	0.479019	0.169803	0.428369	0.264331	0.169918	0.428659	0.26451	0.573372	0.184747	0.466068	0.287593	0.532815
	Sample 388	0.209901	0.226585	0.423326	0.17531	0.199765	0.373219	0.154559	0.194833	0.364005	0.150743	0.349329	0.202573	0.378464	0.156731	0.221517	0.413857	0.171388	0.372328	0.215551	0.402712	0.166773	0.340333
	Sample 389	0.246938	0.102141	0.488786	0.215357	0.0912872	0.436845	0.192472	0.0903897	0.43255	0.19058	0.330142	0.0975493	0.466812	0.205676	0.0929388	0.444749	0.195955	0.388859	0.0969052	0.46373	0.204317	0.382874
	Sample 390	0.217125	0.118776	0.440231	0.187338	0.110613	0.409974	0.174462	0.110948	0.411216	0.17499	0.328111	0.119279	0.442094	0.18813	0.102077	0.378338	0.160999	0.377406	0.109981	0.407631	0.173465	0.334353
	Sample 391	0.243724	0.207577	0.410197	0.214069	0.164971	0.326004	0.170131	0.173055	0.341978	0.178468	0.434885	0.197333	0.389954	0.203505	0.201047	0.397294	0.207335	0.451996	0.194229	0.38382	0.200304	0.44914
	Sample 392	0.24857	0.273923	0.37617	0.215792	0.25102	0.344717	0.197749	0.240723	0.330577	0.189637	0.447193	0.240993	0.330948	0.18985	0.247266	0.339563	0.194792	0.513366	0.273547	0.375652	0.215495	0.481828
	Sample 393	0.290889	0.0750295	0.589456	0.256504	0.0647286	0.508528	0.221288	0.0574003	0.450955	0.196235	0.374609	0.063764	0.500951	0.21799	0.0691736	0.54345	0.236484	0.392484	0.0742028	0.582961	0.253678	0.39079
	Sample 394	0.298995	0.153495	0.482087	0.250772	0.136964	0.430167	0.223764	0.138474	0.434911	0.226232	0.452131	0.15293	0.480313	0.249849	0.159359	0.500505	0.260353	0.45564	0.156763	0.49235	0.256111	0.447214
	Sample 395	0.306799	0.0606681	0.550331	0.274131	0.0526615	0.477702	0.237953	0.0530689	0.481397	0.239794	0.378975	0.0592015	0.537027	0.267505	0.0510182	0.462795	0.230528	0.439402	0.05503	0.499187	0.248655	0.433348
	Sample 396	0.199249	0.0507517	0.53511	0.172505	0.0417721	0.440432	0.141984	0.0432225	0.455725	0.146914	0.276697	0.0452316	0.476908	0.153743	0.0510256	0.537999	0.173437	0.275702	0.0488651	0.515218	0.166093	0.273006
	Sample 397	0.336806	0.0800167	0.529376	0.284214	0.0659813	0.436521	0.234361	0.0768307	0.508299	0.272897	0.442468	0.0761115	0.503541	0.270343	0.0708239	0.468558	0.251561	0.462426	0.0764108	0.50552	0.271406	0.446469
	Sample 398	0.235976	0.0965459	0.427696	0.196887	0.0897789	0.397719	0.183087	0.0921466	0.408208	0.187915	0.367705	0.0959319	0.424976	0.195635	0.0941609	0.417131	0.192023	0.386466	0.0946668	0.419372	0.193055	0.398797
	Sample 399	0.277418	0.101342	0.567691	0.247983	0.0878444	0.49208	0.214954	0.0945644	0.529723	0.231397	0.358332	0.0938923	0.525959	0.229753	0.0984189	0.551315	0.240829	0.376918	0.0938813	0.525897	0.229726	0.384136
	Sample 400	0.193209	0.211721	0.48302	0.172205	0.202706	0.462452	0.164872	0.128734	0.293694	0.104707	0.309553	0.168344	0.384059	0.136924	0.204656	0.466902	0.166458	0.303822	0.20587	0.469672	0.167446	0.289938
	Sample 401	0.249141	0.175519	0.439551	0.209424	0.165332	0.414039	0.197269	0.148567	0.372056	0.177266	0.376616	0.167219	0.418765	0.199521	0.171959	0.430634	0.205176	0.394895	0.171384	0.429194	0.204489	0.398657
	Sample 402	0.293804	0.101285	0.480438	0.246077	0.0904432	0.429009	0.219735	0.0993354	0.471188	0.241339	0.376836	0.102272	0.485117	0.248474	0.0989391	0.469308	0.240377	0.422982	0.0945044	0.448273	0.229602	0.442568
	Sample 403	0.305127	0.115781	0.552223	0.270143	0.100195	0.477887	0.233778	0.0932593	0.444806	0.217595	0.416047	0.100475	0.479223	0.234432	0.110885	0.528875	0.258721	0.390268	0.101147	0.482425	0.235998	0.410786
	Sample 404	0.266683	0.0712346	0.502698	0.22937	0.0575689	0.40626	0.185368	0.0683677	0.482466	0.220139	0.34833	0.0663139	0.467973	0.213526	0.0686662	0.484573	0.2211	0.389555	0.0703873	0.496718	0.226642	0.382699
	Sample 405	0.324148	0.0563824	0.516921	0.27347	0.0524488	0.480857	0.254391	0.0479201	0.439337	0.232425	0.405517	0.0508426	0.466131	0.2466	0.0499336	0.457797	0.242192	0.451768	0.0530377	0.486256	0.257247	0.436197
	Sample 406	0.243069	0.167016	0.393439	0.20365	0.147108	0.346541	0.179374	0.116473	0.274374	0.14202	0.429513	0.152516	0.359282	0.185969	0.159446	0.375607	0.19442	0.444467	0.171275	0.403471	0.208842	0.400798
	Sample 407	0.293144	0.108807	0.476763	0.24693	0.0922791	0.404341	0.209421	0.0785619	0.344237	0.178291	0.446618	0.102453	0.448922	0.23251	0.105625	0.462819	0.239708	0.450772	0.10202	0.447024	0.231527	0.44691
	Sample 408	0.282737	0.0172837	0.568146	0.239179	0.0141758	0.465984	0.196171	0.0148055	0.486683	0.204884	0.336031	0.0171175	0.562683	0.236879	0.015597	0.512702	0.215838	0.364322	0.0169376	0.55677	0.23439	0.358117
	Sample 409	0.346388	0.0734382	0.518252	0.309295	0.0618547	0.436508	0.26051	0.0647774	0.457133	0.272819	0.492792	0.0680891	0.480504	0.286767	0.0613408	0.43288	0.258345	0.531859	0.0657574	0.464049	0.276947	0.535633
	Sample 410	0.227667	0.12745	0.55543	0.197564	0.120947	0.52709	0.187484	0.0941316	0.410228	0.145916	0.284095	0.104587	0.455793	0.162124	0.112932	0.492161	0.17506	0.290137	0.120664	0.525856	0.187045	0.303259
	Sample 411	0.374238	0.0332302	0.520253	0.314777	0.0294539	0.461132	0.279006	0.0317155	0.49654	0.30043	0.520642	0.0321241	0.502938	0.3043	0.0335833	0.525783	0.318123	0.482878	0.0314308	0.492082	0.297733	0.507582
	Sample 412	0.260775	0.0944036	0.565386	0.231874	0.0848253	0.508021	0.208348	0.0858551	0.514189	0.210877	0.311286	0.0838208	0.502005	0.205881	0.0843355	0.505088	0.207145	0.37724	0.0875979	0.524626	0.215158	0.37543
	Sample 413	0.250386	0.0388387	0.506437	0.218896	0.0335672	0.437699	0.189186	0.0346349	0.451621	0.195203	0.343369	0.035893	0.468028	0.202295	0.0373388	0.486879	0.210443	0.368842	0.0356897	0.465376	0.201149	0.384011
	Sample 414	0.243081	0.141236	0.47045	0.215129	0.125924	0.419447	0.191806	0.10741	0.357777	0.163606	0.361721	0.126057	0.419888	0.192008	0.131277	0.437276	0.199959	0.395986	0.132144	0.440166	0.201281	0.392383
	Sample 415	0.211461	0.11369	0.467692	0.186731	0.0993609	0.408745	0.163196	0.10521	0.432809	0.172804	0.339048	0.0960712	0.395212	0.157793	0.108202	0.445114	0.177717	0.352811	0.110981	0.45655	0.182282	0.341322
	Sample 416	0.0746229	0.0925936	0.514362	0.0636971	0.0798385	0.443507	0.0549226	0.0703217	0.390641	0.0483758	0.0977431	0.0779767	0.433165	0.0536418	0.0879536	0.488587	0.0605051	0.0872478	0.0849659	0.47199	0.0584499	0.104496
	Sample 417	0.177331	0.0644627	0.43024	0.148039	0.0580095	0.387169	0.133219	0.0556286	0.371278	0.127752	0.286217	0.0556206	0.371225	0.127733	0.0605735	0.404283	0.139108	0.304942	0.0580966	0.387751	0.13342	0.291832
	Sample 418	0.221911	0.167147	0.383978	0.195966	0.133883	0.307562	0.156966	0.143384	0.329389	0.168106	0.40524	0.159746	0.366976	0.187289	0.152029	0.349248	0.178241	0.454681	0.14317	0.328897	0.167855	0.42539
	Sample 419	0.264713	0.203255	0.458825	0.223622	0.195103	0.440422	0.214652	0.19801	0.446985	0.217851	0.403313	0.189835	0.428531	0.208857	0.193049	0.435786	0.212393	0.417608	0.205474	0.463835	0.226063	0.433578
	Sample 420	0.336221	0.0587923	0.548367	0.304798	0.0502884	0.469049	0.260711	0.0464578	0.43332	0.240852	0.482585	0.0516256	0.481521	0.267644	0.053909	0.502819	0.279482	0.489121	0.0518356	0.48348	0.268732	0.478257
	Sample 421	0.180558	0.078593	0.464158	0.155939	0.0660375	0.390007	0.131027	0.0740891	0.437559	0.147002	0.258747	0.0681803	0.402662	0.135278	0.0680213	0.401723	0.134963	0.259897	0.0727591	0.429704	0.144363	0.283044
	Sample 422	0.262306	0.136443	0.440527	0.210348	0.125992	0.406786	0.194237	0.121291	0.391608	0.186989	0.386271	0.132529	0.42789	0.204314	0.138615	0.44754	0.213696	0.401737	0.143065	0.461907	0.220557	0.41132
	Sample 423	0.29283	0.0663111	0.482011	0.262418	0.0595217	0.43266	0.23555	0.0535284	0.389095	0.211832	0.471886	0.0599382	0.435687	0.237198	0.0591254	0.429779	0.233982	0.510793	0.0612666	0.445343	0.242456	0.474554
	Sample 424	0.201739	0.162589	0.434948	0.17707	0.163136	0.436411	0.177666	0.156344	0.418241	0.170269	0.354914	0.152196	0.407147	0.165752	0.158738	0.424645	0.172876	0.359722	0.158087	0.422905	0.172167	0.339848
	Sample 425	0.290004	0.111423	0.531859	0.255319	0.0983348	0.469386	0.225328	0.0952267	0.45455	0.218206	0.416464	0.102948	0.491405	0.235899	0.105484	0.503511	0.24171	0.417488	0.109628	0.523294	0.251207	0.408162
	Sample 426	0.31308	0.117421	0.529117	0.27743	0.0956871	0.431179	0.226079	0.101255	0.456268	0.239233	0.433883	0.107524	0.484517	0.254045	0.107263	0.483339	0.253428	0.458261	0.115464	0.520295	0.272805	0.455799
	Sample 427	0.182787	0.235327	0.499251	0.164129	0.195943	0.415698	0.136661	0.211891	0.449532	0.147784	0.283749	0.200071	0.424456	0.13954	0.21905	0.46472	0.152777	0.293715	0.213179	0.452264	0.148682	0.271444
	Sample 428	0.150611	0.191547	0.371071	0.123395	0.188285	0.364751	0.121293	0.158659	0.307358	0.102208	0.228655	0.1718	0.332815	0.110674	0.172402	0.333981	0.111061	0.293866	0.206424	0.39989	0.132978	0.290737
	Sample 429	0.30389	0.185264	0.485082	0.269317	0.167082	0.437477	0.242887	0.173446	0.45414	0.252139	0.473188	0.160478	0.420185	0.233287	0.184843	0.483981	0.268706	0.469981	0.176779	0.462867	0.256984	0.49643
	Sample 430	0.277137	0.153816	0.406434	0.230353	0.142864	0.377496	0.213952	0.148352	0.391996	0.22217	0.457337	0.146653	0.387508	0.219627	0.147186	0.388916	0.220425	0.470542	0.155339	0.410459	0.232634	0.478742
	Sample 431	0.204109	0.058773	0.425061	0.173486	0.053358	0.385898	0.157501	0.0502954	0.363749	0.148461	0.312397	0.0544335	0.393676	0.160676	0.0486561	0.351893	0.143623	0.360797	0.0580526	0.41985	0.171359	0.339267
	Sample 432	0.252874	0.0715841	0.479419	0.219991	0.0580017	0.388454	0.17825	0.0640052	0.428661	0.1967	0.371875	0.0647477	0.433634	0.198982	0.0641564	0.429674	0.197164	0.38265	0.066491	0.445309	0.204339	0.379563
	Sample 433	0.289687	0.113538	0.450493	0.244233	0.0978254	0.388148	0.210433	0.0877268	0.348079	0.18871	0.482941	0.100442	0.39853	0.216061	0.109163	0.433131	0.23482	0.494628	0.113762	0.451381	0.244714	0.442245
	Sample 434	0.162594	0.18829	0.381596	0.137682	0.171416	0.347398	0.125344	0.148588	0.301133	0.108651	0.291937	0.17475	0.354155	0.127782	0.180175	0.365149	0.131748	0.293656	0.165537	0.335483	0.121044	0.268692
	Sample 435	0.297239	0.111143	0.457832	0.254625	0.101912	0.419804	0.233475	0.107921	0.444559	0.247243	0.399695	0.107271	0.441883	0.245755	0.105484	0.43452	0.24166	0.462182	0.1122	0.462185	0.257045	0.468435
	Sample 436	0.214248	0.190147	0.388061	0.187951	0.18636	0.380333	0.184208	0.175642	0.35846	0.173614	0.414221	0.174975	0.357097	0.172954	0.185147	0.377856	0.183008	0.421775	0.182477	0.372408	0.180369	0.398516
	Sample 437	0.219076	0.0873351	0.498791	0.192868	0.0612902	0.350042	0.135351	0.0732531	0.418365	0.16177	0.279074	0.0766331	0.437669	0.169234	0.0810227	0.462739	0.178928	0.328425	0.081054	0.462918	0.178997	0.329935
	Sample 438	0.437312	0.00208651	0.584967	0.381688	0.00192679	0.54019	0.352471	0.00183594	0.514718	0.335851	0.523011	0.00176369	0.494462	0.322634	0.00198545	0.556634	0.363201	0.556152	0.00191081	0.53571	0.349548	0.566459
	Sample 439	0.429062	0.0537495	0.580475	0.365172	0.0443695	0.479174	0.301444	0.0495085	0.534673	0.336358	0.530737	0.0524561	0.566507	0.356384	0.0505554	0.54598	0.343471	0.524436	0.0555277	0.599679	0.377252	0.551355
	Sample 440	0.301343	0.143055	0.478352	0.261684	0.126144	0.421804	0.230749	0.121262	0.405478	0.221818	0.475342	0.123508	0.412989	0.225927	0.1368	0.457434	0.250241	0.491821	0.141536	0.473271	0.258904	0.468932
	Sample 441	0.286805	0.0335926	0.551231	0.254111	0.0276437	0.453614	0.20911	0.0303509	0.498037	0.229589	0.324762	0.0300789	0.493573	0.227531	0.0252787	0.414806	0.19122	0.407833	0.0292271	0.479596	0.221088	0.400206
	Sample 442	0.345978	0.0805764	0.524517	0.308693	0.0659482	0.429294	0.252652	0.0618462	0.402592	0.236937	0.472202	0.0756472	0.49243	0.289809	0.0798931	0.520069	0.306076	0.503804	0.0776852	0.505697	0.297617	0.475277
	Sample 443	0.25801	0.237265	0.422064	0.216878	0.236802	0.421241	0.216455	0.196933	0.350319	0.180012	0.448412	0.21417	0.380982	0.195768	0.244291	0.434563	0.2233	0.413297	0.251305	0.447039	0.229712	0.42369
	Sample 444	0.299833	0.0538436	0.584923	0.26455	0.0449673	0.488496	0.220938	0.0514823	0.559272	0.252949	0.377204	0.0499499	0.542625	0.24542	0.050622	0.549926	0.248722	0.379605	0.051295	0.557237	0.252028	0.403024
	Sample 445	0.30935	0.0443226	0.550209	0.281025	0.0389904	0.484016	0.247217	0.0385021	0.477955	0.244121	0.404702	0.039932	0.495705	0.253187	0.041494	0.515094	0.26309	0.472881	0.0432534	0.536936	0.274246	0.44438
	Sample 446	0.174332	0.0937227	0.477124	0.149496	0.0899471	0.457903	0.143474	0.0724327	0.368741	0.115537	0.230228	0.0858097	0.43684	0.136874	0.0824911	0.419946	0.131581	0.27255	0.0917005	0.466829	0.146271	0.272847
	Sample 447	0.158483	0.170306	0.344068	0.138069	0.148519	0.300051	0.120406	0.132293	0.26727	0.107252	0.327909	0.150968	0.305	0.122392	0.150677	0.304413	0.122156	0.368933	0.152095	0.307276	0.123305	0.335141
	Sample 448	0.265399	0.136418	0.436809	0.22591	0.127127	0.407059	0.210524	0.122222	0.391351	0.2024	0.399792	0.129755	0.415473	0.214876	0.126043	0.403587	0.208729	0.43089	0.133291	0.426795	0.220731	0.448507
	Sample 449	0.192237	0.0783758	0.604059	0.169929	0.0625917	0.482408	0.135707	0.0576834	0.444579	0.125065	0.226856	0.0694064	0.53493	0.150482	0.070859	0.546126	0.153632	0.235905	0.0736657	0.567758	0.159717	0.247091
	Sample 450	0.194889	0.145597	0.425549	0.171965	0.11451	0.334687	0.135248	0.125869	0.367888	0.148665	0.325889	0.138949	0.406118	0.164114	0.118609	0.346669	0.14009	0.353405	0.126728	0.370398	0.149679	0.359259
	Sample 451	0.234682	0.0849506	0.517765	0.203953	0.0683171	0.416385	0.164019	0.0701541	0.427581	0.168429	0.331081	0.0778973	0.474776	0.187019	0.0812294	0.495084	0.195019	0.343898	0.0792306	0.482902	0.190221	0.331774
	Sample 452	0.266413	0.151875	0.465845	0.229307	0.143369	0.439754	0.216464	0.129282	0.396545	0.195195	0.378829	0.130693	0.400872	0.197325	0.148825	0.456489	0.224702	0.44045	0.142245	0.436307	0.214767	0.425876
	Sample 453	0.317338	0.0629183	0.556726	0.272756	0.0548069	0.484954	0.237592	0.0566078	0.500889	0.245399	0.420661	0.0598213	0.529323	0.25933	0.0596107	0.527459	0.258417	0.413657	0.058877	0.520967	0.255236	0.418921
	Sample 454	0.180733	0.123689	0.431902	0.152765	0.120943	0.422313	0.149374	0.111482	0.389277	0.137689	0.294128	0.122258	0.426903	0.150997	0.11191	0.390772	0.138218	0.295541	0.121339	0.423696	0.149863	0.305779
	Sample 455	0.270073	0.105442	0.528975	0.228557	0.0954673	0.478935	0.206936	0.0731486	0.366968	0.158557	0.342428	0.0888306	0.445641	0.19255	0.0940271	0.47171	0.203814	0.354786	0.106205	0.532805	0.230212	0.371311
	Sample 456	0.23805	0.0995674	0.579677	0.207961	0.0895166	0.521162	0.186968	0.0840126	0.489118	0.175472	0.255726	0.0897831	0.522713	0.187525	0.0862147	0.501938	0.180072	0.315119	0.0964653	0.561617	0.201482	0.30967
	Sample 457	0.288313	0.136635	0.443124	0.248364	0.124352	0.403289	0.226037	0.103473	0.335576	0.188085	0.43697	0.12454	0.403899	0.226379	0.120916	0.392147	0.219792	0.508249	0.127055	0.412057	0.230951	0.455467
	Sample 458	0.289744	0.248643	0.43156	0.235862	0.238056	0.413183	0.225819	0.234816	0.407562	0.222746	0.437115	0.243022	0.421804	0.23053	0.228301	0.396253	0.216566	0.464013	0.26953	0.467812	0.255675	0.493508
	Sample 459	0.221848	0.166034	0.501719	0.195854	0.131678	0.397902	0.155327	0.13332	0.402865	0.157265	0.303906	0.144826	0.437632	0.170837	0.151001	0.456293	0.178121	0.34276	0.154456	0.466734	0.182197	0.321351
	Sample 460	0.201996	0.104265	0.485013	0.180464	0.0893924	0.415831	0.154723	0.087353	0.406344	0.151193	0.290117	0.0934553	0.434731	0.161755	0.0968291	0.450425	0.167594	0.327921	0.0936538	0.435654	0.162098	0.312792
	Sample 461	0.285024	0.0875493	0.54289	0.245234	0.0698345	0.433041	0.195613	0.0710133	0.440351	0.198914	0.345951	0.0797769	0.494693	0.223462	0.0696312	0.431781	0.195043	0.404305	0.0836742	0.51886	0.234379	0.398021
	Sample 462	0.271713	0.103717	0.468425	0.234903	0.0966094	0.436325	0.218806	0.0957352	0.432376	0.216826	0.418772	0.0888125	0.401111	0.201147	0.0932103	0.420973	0.211107	0.43394	0.0984348	0.444569	0.22294	0.447709
	Sample 463	0.225252	0.174785	0.413048	0.191542	0.160286	0.378782	0.175652	0.166641	0.393802	0.182617	0.331669	0.168455	0.398088	0.184604	0.174929	0.413386	0.191699	0.375949	0.174492	0.412355	0.19122	0.405555
	Sample 464	0.441437	-0.00155829	0.572833	0.383533	-0.00134293	0.493663	0.330526	-0.00127978	0.470449	0.314983	0.555467	-0.00149818	0.550733	0.368737	-0.0014514	0.53354	0.357225	0.606242	-0.00149828	0.550773	0.368764	0.598508
	Sample 465	0.251311	0.0554624	0.440174	0.216205	0.0463837	0.368122	0.180815	0.0440349	0.34948	0.171658	0.383635	0.0493964	0.392032	0.192559	0.0503034	0.39923	0.196094	0.438071	0.052282	0.414933	0.203808	0.428466
	Sample 466	0.277057	0.18067	0.416972	0.222437	0.160432	0.370263	0.19752	0.183855	0.424322	0.226358	0.411731	0.17456	0.40287	0.214914	0.167697	0.387031	0.206465	0.459749	0.187784	0.433389	0.231195	0.465859
	Sample 467	0.28375	0.0577462	0.539675	0.248698	0.0552408	0.516261	0.237908	0.0477588	0.446337	0.205685	0.403433	0.0501082	0.468294	0.215804	0.0554141	0.51788	0.238655	0.401916	0.0561051	0.524339	0.241631	0.400291
	Sample 468	0.248584	0.0200309	0.464163	0.208049	0.013883	0.321702	0.144194	0.0129393	0.299835	0.134393	0.309364	0.0178815	0.414358	0.185725	0.0170862	0.395929	0.177464	0.369249	0.0187961	0.43555	0.195224	0.381648
	Sample 469	0.167198	0.152078	0.438832	0.143139	0.139205	0.401684	0.131022	0.142836	0.412163	0.134439	0.26985	0.130163	0.375593	0.122511	0.137365	0.396376	0.12929	0.295499	0.138399	0.39936	0.130264	0.271707
	Sample 470	0.22313	0.189522	0.497329	0.193389	0.163256	0.428404	0.166587	0.17584	0.461424	0.179427	0.331304	0.170954	0.448603	0.174442	0.186362	0.489035	0.190164	0.332355	0.178687	0.468896	0.182333	0.345543
	Sample 471	0.246421	0.0631513	0.515127	0.211546	0.0540824	0.441151	0.181167	0.0439432	0.358446	0.147202	0.308181	0.055722	0.454526	0.186659	0.0582265	0.474955	0.195049	0.357528	0.0596271	0.48638	0.199741	0.346229
	Sample 472	0.224136	0.0890109	0.487883	0.192712	0.0822019	0.450561	0.17797	0.0696632	0.381835	0.150823	0.325257	0.074636	0.409091	0.161589	0.0807456	0.442579	0.174817	0.339515	0.0884455	0.484783	0.191487	0.317699
	Sample 473	0.281659	0.166658	0.465068	0.237481	0.157625	0.439861	0.22461	0.151735	0.423423	0.216216	0.432462	0.16309	0.455112	0.232397	0.16426	0.458375	0.234063	0.425013	0.16869	0.470738	0.240376	0.45941
	Sample 474	0.25303	0.12493	0.461511	0.215678	0.109027	0.402765	0.188225	0.11717	0.432844	0.202282	0.385578	0.118072	0.436179	0.20384	0.121095	0.447344	0.209058	0.389228	0.11825	0.436836	0.204147	0.405639
	Sample 475	0.177697	0.197415	0.373411	0.152901	0.182803	0.345772	0.141584	0.176825	0.334466	0.136954	0.336163	0.182097	0.344438	0.141037	0.195933	0.370608	0.151753	0.373374	0.196074	0.370875	0.151863	0.346207
	Sample 476	0.242711	0.17964	0.430671	0.219113	0.170356	0.408414	0.207789	0.15327	0.367451	0.186949	0.413537	0.162439	0.389433	0.198132	0.162902	0.390543	0.198697	0.456556	0.174521	0.418399	0.212869	0.435369
	Sample 477	0.428369	0.0261939	0.569413	0.354939	0.0253655	0.551406	0.343715	0.0237024	0.515252	0.321179	0.521867	0.0255885	0.556253	0.346737	0.0259711	0.564569	0.35192	0.522224	0.0258618	0.562193	0.350439	0.570776
	Sample 478	0.221691	0.0544826	0.482862	0.196058	0.0441186	0.391009	0.158763	0.040871	0.362227	0.147076	0.307662	0.0500477	0.443557	0.180098	0.0488631	0.433058	0.175836	0.359282	0.0497548	0.440961	0.179045	0.341752
	Sample 479	0.296184	0.197523	0.489131	0.249711	0.199304	0.49354	0.251962	0.16836	0.416914	0.212843	0.408362	0.18512	0.458417	0.234031	0.195204	0.483386	0.246778	0.447047	0.202054	0.500349	0.255438	0.454256
	Sample 480	0.243269	0.0261967	0.502107	0.20924	0.0235347	0.451085	0.187978	0.0215949	0.413905	0.172485	0.352428	0.0234439	0.449344	0.187253	0.0241719	0.463298	0.193068	0.37414	0.0248824	0.476916	0.198743	0.357499
	Sample 481	0.282033	0.234381	0.49663	0.258301	0.214753	0.455042	0.23667	0.186581	0.395348	0.205623	0.425854	0.215568	0.456768	0.237568	0.222493	0.471441	0.245199	0.454196	0.229192	0.485636	0.252583	0.450892
	Sample 482	0.340537	0.177677	0.470872	0.30067	0.161504	0.42801	0.273301	0.159281	0.42212	0.269541	0.535178	0.1609	0.42641	0.272279	0.167894	0.444946	0.284116	0.559292	0.174521	0.462509	0.29533	0.551037
	Sample 483	0.327078	0.0608096	0.478228	0.277531	0.0570823	0.448915	0.26052	0.0391991	0.308276	0.178902	0.475209	0.0497715	0.391421	0.227154	0.0562861	0.442654	0.256887	0.51449	0.0597767	0.470105	0.272817	0.484406
	Sample 484	0.268594	0.107849	0.507707	0.236112	0.0964219	0.453915	0.211096	0.0904758	0.425923	0.198078	0.338501	0.0979792	0.461246	0.214505	0.0959478	0.451683	0.210058	0.372171	0.103227	0.485952	0.225995	0.387989
	Sample 485	0.25074	0.217829	0.401368	0.214054	0.202422	0.37298	0.198914	0.198028	0.364883	0.194597	0.44124	0.210321	0.387536	0.206677	0.199202	0.367047	0.19575	0.473425	0.212567	0.391673	0.208884	0.457005
	Sample 486	0.273077	0.109022	0.545113	0.242112	0.0997342	0.498673	0.221486	0.0986052	0.493027	0.218978	0.38	0.0989581	0.494792	0.219762	0.097691	0.488457	0.216948	0.399769	0.106618	0.533094	0.236774	0.382897
	Sample 487	0.208	0.102894	0.425173	0.181909	0.0876446	0.362159	0.154949	0.0890423	0.367935	0.15742	0.36877	0.0898839	0.371412	0.158908	0.099846	0.412577	0.17652	0.377654	0.0968553	0.400219	0.171233	0.350952
	Sample 488	0.195342	0.190116	0.45638	0.173232	0.176858	0.424554	0.161152	0.134185	0.322116	0.122268	0.299804	0.157933	0.379124	0.143907	0.176488	0.423665	0.160814	0.31604	0.183552	0.440623	0.167251	0.309973
	Sample 489	0.349109	0.0478524	0.579551	0.314647	0.0398344	0.482443	0.261925	0.0427445	0.517688	0.28106	0.406763	0.0436575	0.528745	0.287063	0.0423622	0.513058	0.278546	0.487003	0.0443003	0.536531	0.291291	0.469716
	Sample 490	0.264736	0.0163049	0.478845	0.221656	0.0142457	0.41837	0.193662	0.0128156	0.376371	0.174221	0.394722	0.0142635	0.418893	0.193904	0.0147957	0.434523	0.201139	0.406619	0.0156864	0.460683	0.213249	0.37953
	Sample 491	0.216166	0.123176	0.576268	0.186796	0.109441	0.51201	0.165967	0.103664	0.484983	0.157206	0.272817	0.107741	0.504055	0.163388	0.104698	0.489817	0.158773	0.264597	0.117298	0.548767	0.177882	0.285565
	Sample 492	0.287837	0.186301	0.560181	0.261984	0.170956	0.514042	0.240406	0.132796	0.399299	0.186743	0.396618	0.157309	0.473006	0.221214	0.168315	0.506101	0.236692	0.429061	0.176277	0.530042	0.247889	0.424592
	Sample 493	0.195344	0.335668	0.283058	0.171437	0.308239	0.259928	0.157428	0.272127	0.229476	0.138985	0.486644	0.289523	0.244146	0.14787	0.329882	0.27818	0.168482	0.459061	0.317525	0.267759	0.162171	0.503069
	Sample 494	0.211434	0.129012	0.51263	0.192174	0.113193	0.449775	0.168611	0.0957047	0.380284	0.14256	0.283135	0.1099	0.436689	0.163705	0.118399	0.470462	0.176366	0.326848	0.121572	0.483067	0.181091	0.31983
	Sample 495	0.309485	0.0793652	0.619711	0.27801	0.0682004	0.532532	0.238901	0.0713421	0.557064	0.249906	0.399057	0.0725055	0.566148	0.253981	0.0738193	0.576407	0.258583	0.412866	0.0711972	0.555932	0.249398	0.39176
	Sample 496	0.259582	0.0416029	0.502522	0.221684	0.0343674	0.415125	0.18313	0.0317566	0.383588	0.169217	0.345664	0.0399947	0.483097	0.213115	0.0349637	0.422327	0.186307	0.360598	0.0384273	0.464164	0.204763	0.387737
	Sample 497	0.226995	0.0668938	0.387559	0.183696	0.0599378	0.347258	0.164594	0.0609455	0.353096	0.167361	0.362462	0.0611483	0.354271	0.167918	0.0595064	0.344759	0.163409	0.3968	0.0644831	0.373592	0.177076	0.384089
	Sample 498	0.23965	0.13385	0.442122	0.207687	0.122539	0.404761	0.190136	0.123177	0.406868	0.191126	0.399419	0.124858	0.41242	0.193734	0.124829	0.412326	0.19369	0.423228	0.122931	0.406056	0.190745	0.408857
	Sample 499	0.226365	0.0302463	0.53415	0.197402	0.0279537	0.493662	0.18244	0.0216609	0.382532	0.14137	0.298407	0.0266885	0.471319	0.174182	0.0282771	0.499374	0.18455	0.266416	0.027836	0.491584	0.181672	0.320606
	Total Effects
	Mean, STDEV, T-Values, P-Values
		Original Sample (O)	Sample Mean (M)	Standard Deviation (STDEV)	T Statistics (|O/STDEV|)	P Values
	SPM -> SPP	0.459538	0.465382	0.0902136	5.09388	4.98051e-07
	SPM -> SPS	0.4008	0.404097	0.0795928	5.03563	6.66139e-07
	SPM -> TBS	0.346719	0.349209	0.0692301	5.00821	7.63108e-07
	SPM -> TECON_	0.759681	0.772154	0.0387513	19.604	5.68434e-14
	SPM -> TENV	0.871516	0.874841	0.041642	20.9288	5.68434e-14
	SPM -> TIMT	0.307621	0.312758	0.069925	4.39931	1.32808e-05
	SPM -> TISE	0.293305	0.298456	0.0676617	4.33487	1.76429e-05
	SPM -> TMC	0.374529	0.379292	0.0808507	4.63236	4.61684e-06
	SPM -> TPE	0.315989	0.319195	0.0661916	4.77385	2.37717e-06
	SPM -> TPPF	0.323986	0.32638	0.0706803	4.58382	5.77516e-06
	SPM -> TRR	0.394865	0.402237	0.0828215	4.76767	2.44795e-06
	SPM -> TSOC_	0.813813	0.817774	0.050227	16.2027	5.68434e-14
	SPM -> TSUS	0.330863	0.335867	0.0722429	4.57987	5.88068e-06
	SPM -> TWC	0.392654	0.39917	0.0791336	4.96192	9.58606e-07
	SPP -> SPS	0.551653	0.55457	0.0737358	7.48149	2.84217e-13
	SPP -> TBS	0.477217	0.479569	0.0673056	7.09031	4.60432e-12
	SPP -> TIMT	0.423404	0.427095	0.0595998	7.10412	4.14957e-12
	SPP -> TISE	0.403699	0.408459	0.0663931	6.08043	2.38316e-09
	SPP -> TMC	0.815014	0.812865	0.0462647	17.6163	5.68434e-14
	SPP -> TPE	0.434921	0.437631	0.0629626	6.9076	1.50635e-11
	SPP -> TPPF	0.445928	0.446621	0.0643532	6.92938	1.31308e-11
	SPP -> TRR	0.859267	0.862738	0.0390408	22.0095	5.68434e-14
	SPP -> TSUS	0.455394	0.459352	0.0630352	7.22443	1.87583e-12
	SPP -> TWC	0.854455	0.857341	0.0270763	31.5573	5.68434e-14
	SPS -> TBS	0.865068	0.864198	0.0251129	34.4471	5.68434e-14
	SPS -> TIMT	0.767519	0.771046	0.0492182	15.5942	5.68434e-14
	SPS -> TISE	0.731799	0.736489	0.0669284	10.934	5.68434e-14
	SPS -> TPE	0.788395	0.788805	0.0370509	21.2787	5.68434e-14
	SPS -> TPPF	0.808348	0.805465	0.0449157	17.997	5.68434e-14
	SPS -> TSUS	0.825507	0.828475	0.0327462	25.2093	5.68434e-14
	Confidence Intervals
		Original Sample (O)	Sample Mean (M)	2.5%	97.5%
	SPM -> SPP	0.459538	0.465382	0.281312	0.623343
	SPM -> SPS	0.4008	0.404097	0.246131	0.551951
	SPM -> TBS	0.346719	0.349209	0.2122	0.480969
	SPM -> TECON_	0.759681	0.772154	0.685661	0.835406
	SPM -> TENV	0.871516	0.874841	0.771185	0.933264
	SPM -> TIMT	0.307621	0.312758	0.178007	0.457229
	SPM -> TISE	0.293305	0.298456	0.170236	0.425715
	SPM -> TMC	0.374529	0.379292	0.213761	0.523207
	SPM -> TPE	0.315989	0.319195	0.188405	0.438737
	SPM -> TPPF	0.323986	0.32638	0.187273	0.453549
	SPM -> TRR	0.394865	0.402237	0.235323	0.548323
	SPM -> TSOC_	0.813813	0.817774	0.696625	0.892683
	SPM -> TSUS	0.330863	0.335867	0.193798	0.477872
	SPM -> TWC	0.392654	0.39917	0.243534	0.54932
	SPP -> SPS	0.551653	0.55457	0.394938	0.68336
	SPP -> TBS	0.477217	0.479569	0.342184	0.601992
	SPP -> TIMT	0.423404	0.427095	0.307562	0.534687
	SPP -> TISE	0.403699	0.408459	0.281967	0.534673
	SPP -> TMC	0.815014	0.812865	0.710314	0.887365
	SPP -> TPE	0.434921	0.437631	0.305012	0.553986
	SPP -> TPPF	0.445928	0.446621	0.310437	0.569595
	SPP -> TRR	0.859267	0.862738	0.773594	0.925835
	SPP -> TSUS	0.455394	0.459352	0.323914	0.575975
	SPP -> TWC	0.854455	0.857341	0.797655	0.899789
	SPS -> TBS	0.865068	0.864198	0.813048	0.907182
	SPS -> TIMT	0.767519	0.771046	0.678601	0.857446
	SPS -> TISE	0.731799	0.736489	0.592679	0.840668
	SPS -> TPE	0.788395	0.788805	0.706417	0.848601
	SPS -> TPPF	0.808348	0.805465	0.703656	0.876001
	SPS -> TSUS	0.825507	0.828475	0.759687	0.887684
	Confidence Intervals Bias Corrected
		Original Sample (O)	Sample Mean (M)	Bias	2.5%	97.5%
	SPM -> SPP	0.459538	0.465382	0.00584433	0.254612	0.608694
	SPM -> SPS	0.4008	0.404097	0.00329668	0.244517	0.549933
	SPM -> TBS	0.346719	0.349209	0.00248951	0.205429	0.474376
	SPM -> TECON_	0.759681	0.772154	0.0124721	0.648403	0.81136
	SPM -> TENV	0.871516	0.874841	0.00332423	0.739632	0.922958
	SPM -> TIMT	0.307621	0.312758	0.0051362	0.16558	0.444057
	SPM -> TISE	0.293305	0.298456	0.00515165	0.147332	0.415861
	SPM -> TMC	0.374529	0.379292	0.00476233	0.201515	0.516657
	SPM -> TPE	0.315989	0.319195	0.00320643	0.176729	0.433179
	SPM -> TPPF	0.323986	0.32638	0.00239415	0.181905	0.448026
	SPM -> TRR	0.394865	0.402237	0.00737176	0.214459	0.534949
	SPM -> TSOC_	0.813813	0.817774	0.0039617	0.681019	0.88186
	SPM -> TSUS	0.330863	0.335867	0.00500438	0.1904	0.471378
	SPM -> TWC	0.392654	0.39917	0.00651572	0.215502	0.524547
	SPP -> SPS	0.551653	0.55457	0.00291671	0.394831	0.682358
	SPP -> TBS	0.477217	0.479569	0.00235177	0.332043	0.592806
	SPP -> TIMT	0.423404	0.427095	0.00369043	0.283111	0.528328
	SPP -> TISE	0.403699	0.408459	0.00475963	0.272085	0.527033
	SPP -> TMC	0.815014	0.812865	-0.00214847	0.712818	0.888728
	SPP -> TPE	0.434921	0.437631	0.00270998	0.306705	0.553986
	SPP -> TPPF	0.445928	0.446621	0.000693565	0.310437	0.569595
	SPP -> TRR	0.859267	0.862738	0.00347105	0.757492	0.91815
	SPP -> TSUS	0.455394	0.459352	0.00395868	0.307276	0.563116
	SPP -> TWC	0.854455	0.857341	0.00288595	0.778233	0.893912
	SPS -> TBS	0.865068	0.864198	-0.000869359	0.809582	0.905808
	SPS -> TIMT	0.767519	0.771046	0.00352752	0.660145	0.850335
	SPS -> TISE	0.731799	0.736489	0.00469077	0.541934	0.829703
	SPS -> TPE	0.788395	0.788805	0.000410343	0.697898	0.843743
	SPS -> TPPF	0.808348	0.805465	-0.00288237	0.69193	0.873941
	SPS -> TSUS	0.825507	0.828475	0.00296804	0.744458	0.88184
	Samples
		SPM -> SPP	SPM -> SPS	SPM -> TBS	SPM -> TECON_	SPM -> TENV	SPM -> TIMT	SPM -> TISE	SPM -> TMC	SPM -> TPE	SPM -> TPPF	SPM -> TRR	SPM -> TSOC_	SPM -> TSUS	SPM -> TWC	SPP -> SPS	SPP -> TBS	SPP -> TIMT	SPP -> TISE	SPP -> TMC	SPP -> TPE	SPP -> TPPF	SPP -> TRR	SPP -> TSUS	SPP -> TWC	SPS -> TBS	SPS -> TIMT	SPS -> TISE	SPS -> TPE	SPS -> TPPF	SPS -> TSUS
	Sample 0	0.44448	0.434263	0.375994	0.788123	0.899529	0.325425	0.319198	0.375019	0.345515	0.356576	0.396538	0.818627	0.365809	0.388403	0.531226	0.459947	0.398086	0.390469	0.843725	0.422661	0.436193	0.892139	0.447488	0.873838	0.865822	0.749374	0.735034	0.795635	0.821107	0.842369
	Sample 1	0.29928	0.239664	0.212456	0.751612	0.762592	0.173409	0.195019	0.218338	0.193062	0.17994	0.257839	0.871764	0.179164	0.252966	0.465676	0.412808	0.336939	0.378929	0.729543	0.375127	0.349629	0.861531	0.348121	0.845249	0.886472	0.723549	0.813718	0.805553	0.750798	0.747562
	Sample 2	0.138187	0.270734	0.237748	0.648819	0.91383	0.22407	0.170236	0.121404	0.193163	0.218309	0.119473	0.793778	0.210663	0.117127	0.589122	0.517343	0.487579	0.370437	0.878548	0.420325	0.475044	0.864574	0.458405	0.847599	0.878159	0.827636	0.628795	0.713476	0.806358	0.778115
	Sample 3	0.408324	0.385818	0.308474	0.740806	0.84815	0.286506	0.295052	0.318964	0.318807	0.29456	0.337076	0.807302	0.324344	0.348921	0.528699	0.422713	0.39261	0.40432	0.781154	0.436872	0.403645	0.825513	0.44446	0.854522	0.799534	0.742595	0.764745	0.826315	0.763469	0.840667
	Sample 4	0.322238	0.183281	0.15568	0.777154	0.911692	0.131099	0.146765	0.255985	0.138377	0.130591	0.266293	0.816304	0.134458	0.284724	0.609277	0.517521	0.435809	0.487886	0.794397	0.460002	0.434121	0.826385	0.446974	0.883584	0.849402	0.715289	0.800762	0.754998	0.712518	0.733614
	Sample 5	0.476726	0.343035	0.302356	0.752951	0.889858	0.253585	0.281605	0.384047	0.2673	0.274478	0.39684	0.768782	0.275967	0.416013	0.542229	0.477928	0.400836	0.445128	0.805592	0.422517	0.433862	0.832427	0.436216	0.872645	0.881412	0.739237	0.820921	0.779222	0.800145	0.804486
	Sample 6	0.51821	0.466666	0.385502	0.778114	0.827066	0.39102	0.353247	0.402628	0.341488	0.354357	0.425823	0.814089	0.392298	0.447199	0.545631	0.450733	0.457185	0.413021	0.776959	0.399272	0.414318	0.821719	0.458679	0.862967	0.826077	0.837902	0.75696	0.731763	0.759337	0.84064
	Sample 7	0.415657	0.399346	0.332989	0.765905	0.918694	0.282489	0.30543	0.347975	0.321096	0.31541	0.353065	0.791743	0.332554	0.366208	0.644246	0.537195	0.455726	0.492736	0.837168	0.518009	0.508837	0.849414	0.536495	0.881034	0.833835	0.707378	0.764826	0.804055	0.789817	0.832748
	Sample 8	0.595316	0.557042	0.479063	0.722129	0.817124	0.460345	0.417878	0.529073	0.438695	0.501279	0.513013	0.812537	0.473796	0.512016	0.569951	0.490164	0.471013	0.427562	0.888728	0.448861	0.512895	0.86175	0.484776	0.860075	0.860012	0.82641	0.750173	0.787544	0.899894	0.850558
	Sample 9	0.535277	0.413676	0.371482	0.806137	0.886341	0.325081	0.307797	0.469513	0.326073	0.339466	0.491899	0.867451	0.366119	0.459566	0.703217	0.63149	0.552613	0.52323	0.87714	0.554298	0.577065	0.918961	0.622374	0.858557	0.898001	0.785836	0.744053	0.788233	0.820608	0.885039
	Sample 10	0.441671	0.352565	0.302316	0.754079	0.892329	0.286823	0.248472	0.40203	0.249138	0.301768	0.387791	0.774454	0.29294	0.370715	0.559908	0.480108	0.455504	0.394599	0.910246	0.395656	0.479237	0.878007	0.465218	0.839346	0.857476	0.813532	0.704757	0.706644	0.855921	0.830882
	Sample 11	0.570729	0.3992	0.349898	0.795964	0.899931	0.288825	0.301781	0.461305	0.32586	0.294881	0.499896	0.771021	0.286243	0.477381	0.606716	0.531785	0.438965	0.458656	0.808273	0.495252	0.448169	0.87589	0.43504	0.836441	0.876497	0.723509	0.755965	0.816283	0.73868	0.71704
	Sample 12	0.493884	0.349877	0.318907	0.80623	0.858271	0.288833	0.287924	0.398158	0.299946	0.299567	0.436707	0.883566	0.304451	0.427671	0.665254	0.606369	0.549185	0.547458	0.806177	0.570317	0.569595	0.88423	0.578882	0.865934	0.911485	0.825527	0.82293	0.857291	0.856207	0.870167
	Sample 13	0.54817	0.319788	0.27714	0.785052	0.878659	0.247881	0.229003	0.450494	0.239579	0.240084	0.506845	0.861591	0.253348	0.479133	0.5515	0.47795	0.427491	0.394934	0.821816	0.413173	0.414043	0.924614	0.436919	0.874061	0.866637	0.775143	0.716109	0.74918	0.750758	0.792238
	Sample 14	0.481251	0.444595	0.371883	0.666819	0.891748	0.303659	0.317556	0.387034	0.344313	0.366142	0.364544	0.742075	0.377515	0.411934	0.628374	0.525606	0.429181	0.448822	0.804226	0.48664	0.517492	0.757492	0.533565	0.855965	0.836453	0.683002	0.714259	0.774443	0.823541	0.84912
	Sample 15	0.594163	0.451647	0.411956	0.821732	0.880373	0.337263	0.33432	0.488164	0.348222	0.376186	0.53666	0.833886	0.378317	0.522786	0.527939	0.481544	0.394234	0.390794	0.8216	0.407044	0.439731	0.90322	0.442222	0.87987	0.912121	0.746742	0.740225	0.771006	0.832921	0.837639
	Sample 16	0.56316	0.497883	0.43309	0.823445	0.88782	0.386193	0.390812	0.486593	0.400393	0.44021	0.495231	0.926693	0.411191	0.479258	0.509226	0.442957	0.394991	0.399715	0.864041	0.409514	0.450239	0.87938	0.420559	0.851016	0.869864	0.775669	0.784947	0.80419	0.884163	0.825878
	Sample 17	0.438547	0.378644	0.338067	0.818097	0.899959	0.282162	0.316722	0.342719	0.323914	0.308823	0.380477	0.796143	0.325229	0.371932	0.589727	0.52653	0.439459	0.493286	0.781489	0.504487	0.480983	0.867586	0.506534	0.848101	0.892837	0.745192	0.836466	0.855458	0.815603	0.85893
	Sample 18	0.571382	0.489681	0.427782	0.832754	0.848048	0.393395	0.337357	0.474175	0.395752	0.414888	0.502756	0.825928	0.417011	0.506255	0.59918	0.52344	0.481364	0.412795	0.829873	0.484247	0.507662	0.879895	0.51026	0.886019	0.873595	0.803371	0.688934	0.808184	0.847263	0.851597
	Sample 19	0.339853	0.26729	0.233981	0.760194	0.864358	0.220968	0.208231	0.239819	0.210345	0.208913	0.288775	0.79817	0.22877	0.281088	0.538221	0.471151	0.444946	0.419299	0.705654	0.423557	0.420673	0.849707	0.460657	0.827087	0.875385	0.826698	0.779045	0.786956	0.781599	0.855888
	Sample 20	0.458957	0.357731	0.311749	0.803891	0.841379	0.277646	0.23391	0.357487	0.271182	0.28327	0.393191	0.739711	0.300433	0.369039	0.48621	0.423714	0.377363	0.317919	0.778911	0.368578	0.385006	0.856705	0.408334	0.804082	0.871463	0.776131	0.653872	0.758062	0.791851	0.839829
	Sample 21	0.543552	0.449628	0.389152	0.797039	0.912784	0.325831	0.34451	0.47356	0.362276	0.371286	0.476781	0.901044	0.351402	0.462393	0.555401	0.480698	0.40248	0.425554	0.871232	0.447499	0.458629	0.877158	0.434067	0.850689	0.865498	0.724667	0.76621	0.805723	0.825763	0.781539
	Sample 22	0.32847	0.411302	0.365975	0.698416	0.920848	0.320875	0.293164	0.252333	0.33464	0.332025	0.282292	0.790329	0.340256	0.291797	0.636726	0.566557	0.496739	0.453841	0.768209	0.518049	0.514	0.859415	0.526742	0.888353	0.889798	0.780146	0.712772	0.813613	0.807254	0.827267
	Sample 23	0.429224	0.427135	0.366191	0.790736	0.896161	0.334748	0.324131	0.335858	0.3278	0.32963	0.372458	0.723891	0.366021	0.370348	0.610729	0.523591	0.478632	0.463451	0.782476	0.468698	0.471314	0.867746	0.523346	0.86283	0.857321	0.783706	0.758849	0.76744	0.771724	0.856921
	Sample 24	0.45167	0.469404	0.41023	0.743637	0.935384	0.3681	0.375188	0.366258	0.381332	0.374872	0.394785	0.87414	0.383247	0.394526	0.461066	0.402943	0.361561	0.368523	0.810896	0.374558	0.368213	0.874057	0.37644	0.873483	0.873939	0.784185	0.799286	0.812375	0.798612	0.816455
	Sample 25	0.55584	0.423017	0.365245	0.733025	0.863611	0.302962	0.353962	0.450721	0.336867	0.310193	0.488089	0.833388	0.344002	0.487329	0.503118	0.434406	0.360329	0.420987	0.810882	0.400654	0.36893	0.878111	0.40914	0.876743	0.863428	0.716192	0.836756	0.796342	0.733288	0.81321
	Sample 26	0.519956	0.488583	0.429581	0.760241	0.869123	0.425087	0.353773	0.429411	0.365774	0.420286	0.429112	0.859406	0.416337	0.433984	0.356308	0.31328	0.310002	0.257995	0.82586	0.266747	0.306501	0.825285	0.303621	0.834655	0.879239	0.870041	0.72408	0.748642	0.860215	0.852132
	Sample 27	0.503163	0.406588	0.360727	0.840442	0.88351	0.300465	0.332044	0.367442	0.322918	0.323638	0.447646	0.806119	0.354408	0.453182	0.673874	0.597865	0.497987	0.550325	0.730264	0.5352	0.536393	0.889663	0.58739	0.900665	0.887206	0.738991	0.816659	0.794214	0.795984	0.871662
	Sample 28	0.426833	0.542887	0.482001	0.813721	0.893144	0.465306	0.445645	0.337296	0.438694	0.433675	0.355739	0.766979	0.459603	0.380484	0.589164	0.523088	0.50497	0.483633	0.790229	0.476089	0.470642	0.833438	0.49878	0.891412	0.887848	0.857096	0.82088	0.808075	0.798831	0.846589
	Sample 29	0.348343	0.16445	0.147217	0.72563	0.916671	0.124988	0.131548	0.25863	0.13501	0.128424	0.309891	0.821086	0.12714	0.272537	0.571471	0.511584	0.434336	0.457134	0.742459	0.469163	0.446278	0.889615	0.441816	0.782383	0.895205	0.760033	0.799925	0.820975	0.780929	0.773121
	Sample 30	0.484219	0.454667	0.392998	0.735364	0.846292	0.359387	0.338336	0.391151	0.362749	0.381957	0.406965	0.781085	0.378724	0.427077	0.541921	0.468417	0.428356	0.403265	0.807798	0.432363	0.455257	0.840456	0.451403	0.881992	0.864365	0.79044	0.744141	0.797835	0.840081	0.832969
	Sample 31	0.373773	0.435412	0.39251	0.761062	0.910242	0.347944	0.317423	0.318188	0.351186	0.370701	0.331131	0.853401	0.371573	0.319525	0.625764	0.564105	0.500057	0.456193	0.851288	0.504716	0.532762	0.885915	0.534015	0.854866	0.901467	0.799114	0.729018	0.806559	0.851379	0.853381
	Sample 32	0.379922	0.487412	0.430995	0.869531	0.906855	0.373999	0.408712	0.330886	0.413243	0.419171	0.324817	0.846031	0.408452	0.334002	0.634211	0.560802	0.48664	0.531807	0.870933	0.537703	0.545418	0.854959	0.53147	0.879133	0.88425	0.767315	0.838534	0.84783	0.859993	0.838001
	Sample 33	0.242706	0.147737	0.12376	0.822936	0.880548	0.100972	0.0975834	0.200786	0.117755	0.118979	0.211122	0.743157	0.116375	0.207539	0.671865	0.562822	0.459192	0.443781	0.827282	0.535513	0.541083	0.869869	0.52924	0.855106	0.8377	0.683459	0.66052	0.797054	0.805345	0.787718
	Sample 34	0.510727	0.388667	0.335519	0.830572	0.801023	0.28237	0.281868	0.433466	0.30441	0.313059	0.465437	0.851192	0.304939	0.435844	0.705005	0.6086	0.512193	0.511282	0.848725	0.552171	0.567859	0.911324	0.553131	0.85338	0.863255	0.726509	0.725217	0.783215	0.805467	0.784576
	Sample 35	0.364882	0.274361	0.237025	0.776142	0.900676	0.199929	0.197875	0.288548	0.222261	0.211463	0.305265	0.856158	0.218213	0.313805	0.609562	0.526609	0.444191	0.439627	0.790798	0.493808	0.469817	0.836613	0.484814	0.86002	0.863914	0.728706	0.721219	0.810102	0.770746	0.795349
	Sample 36	0.585147	0.497535	0.430517	0.835425	0.901117	0.407379	0.34416	0.516657	0.38881	0.421817	0.522135	0.826494	0.411123	0.472403	0.235174	0.203496	0.192559	0.162677	0.882954	0.183782	0.199384	0.892315	0.194329	0.807324	0.865299	0.818794	0.69173	0.781473	0.847814	0.82632
	Sample 37	0.356106	0.291552	0.257702	0.759039	0.899562	0.228044	0.197978	0.298937	0.212348	0.247724	0.311503	0.856699	0.241177	0.305296	0.68169	0.602543	0.533199	0.4629	0.839462	0.496499	0.579213	0.87475	0.563906	0.857317	0.883897	0.782173	0.679048	0.728336	0.849673	0.827218
	Sample 38	0.53863	0.486939	0.428297	0.786169	0.861001	0.38565	0.350376	0.493972	0.374201	0.418915	0.475068	0.841758	0.424154	0.461528	0.66709	0.586753	0.528328	0.480003	0.91709	0.512644	0.5739	0.881994	0.581078	0.856855	0.879571	0.791988	0.719548	0.768478	0.860303	0.871063
	Sample 39	0.460246	0.401775	0.353421	0.663701	0.852633	0.338956	0.314739	0.40247	0.317739	0.335249	0.409159	0.786326	0.353658	0.401661	0.527493	0.46401	0.445019	0.413224	0.874468	0.417163	0.440152	0.889	0.46432	0.87271	0.879651	0.843648	0.783373	0.79084	0.834421	0.880239
	Sample 40	0.574276	0.445094	0.389576	0.799582	0.911011	0.372017	0.317495	0.437977	0.35947	0.354133	0.478904	0.787159	0.347004	0.467089	0.565196	0.494697	0.472401	0.403166	0.762659	0.456468	0.449691	0.833927	0.440638	0.813352	0.875267	0.835818	0.71332	0.807627	0.795637	0.779621
	Sample 41	0.490225	0.489537	0.421849	0.797951	0.84475	0.37062	0.354257	0.382349	0.384737	0.387992	0.444007	0.870626	0.41704	0.419888	0.576884	0.497119	0.436749	0.417466	0.779946	0.453386	0.457221	0.905721	0.491452	0.85652	0.861732	0.757083	0.723657	0.785922	0.79257	0.851908
	Sample 42	0.500001	0.52196	0.455932	0.833952	0.924499	0.44542	0.434772	0.454567	0.421364	0.470696	0.44933	0.854475	0.450257	0.455796	0.58057	0.507127	0.495436	0.483592	0.909132	0.468679	0.523549	0.898659	0.500815	0.911589	0.8735	0.853361	0.832961	0.807274	0.901785	0.862627
	Sample 43	0.459912	0.384378	0.326022	0.762371	0.887307	0.333035	0.274154	0.35577	0.288098	0.297964	0.357883	0.763734	0.31887	0.398627	0.550275	0.466732	0.476772	0.392477	0.773561	0.412441	0.426564	0.778155	0.456493	0.866747	0.848181	0.866426	0.713239	0.749518	0.775184	0.829573
	Sample 44	0.560031	0.44721	0.380045	0.813646	0.829302	0.32566	0.368183	0.469655	0.352854	0.374304	0.483989	0.881729	0.387963	0.472868	0.434701	0.369414	0.316551	0.357884	0.838622	0.342984	0.363834	0.864218	0.377111	0.844361	0.849812	0.728204	0.823287	0.789012	0.836975	0.867517
	Sample 45	0.477708	0.436991	0.380529	0.738988	0.863546	0.352903	0.25692	0.384134	0.340327	0.339224	0.420634	0.860331	0.371078	0.403066	0.50109	0.436346	0.404668	0.294606	0.804119	0.390247	0.388982	0.880525	0.425509	0.843749	0.870794	0.807576	0.587931	0.778796	0.776273	0.849166
	Sample 46	0.465092	0.451321	0.393238	0.717396	0.914297	0.36114	0.317611	0.322406	0.343183	0.346099	0.382283	0.81524	0.361079	0.407122	0.623294	0.543079	0.498751	0.438635	0.693209	0.473951	0.477978	0.821951	0.498666	0.875358	0.871305	0.800185	0.703737	0.760397	0.766857	0.800049
	Sample 47	0.355525	0.328273	0.286578	0.758982	0.844958	0.247774	0.24906	0.264329	0.277133	0.27796	0.294713	0.793022	0.269262	0.313803	0.566687	0.494709	0.427723	0.429944	0.74349	0.478405	0.479832	0.828952	0.464818	0.882647	0.872985	0.754779	0.758698	0.844214	0.846732	0.820238
	Sample 48	0.531734	0.511248	0.43798	0.756806	0.902771	0.400895	0.403764	0.443273	0.394596	0.418567	0.457846	0.861542	0.442842	0.4601	0.48059	0.411715	0.376854	0.379551	0.833636	0.370933	0.393467	0.861044	0.416286	0.865281	0.856687	0.784149	0.789762	0.771828	0.818717	0.866198
	Sample 49	0.568302	0.528338	0.455405	0.724857	0.923714	0.435805	0.407035	0.432375	0.42796	0.436084	0.469169	0.847903	0.473045	0.500907	0.552334	0.476089	0.455598	0.425521	0.760819	0.447397	0.45589	0.825562	0.494529	0.881409	0.861958	0.82486	0.770406	0.810011	0.825388	0.895344
	Sample 50	0.54353	0.481935	0.413669	0.799421	0.890163	0.382341	0.373625	0.442868	0.389308	0.397023	0.444957	0.849928	0.393852	0.489712	0.497437	0.426975	0.394639	0.385643	0.814799	0.401831	0.409793	0.818644	0.40652	0.900983	0.85835	0.793345	0.775261	0.807803	0.82381	0.817231
	Sample 51	0.519086	0.551951	0.467839	0.7699	0.910651	0.462079	0.377375	0.419885	0.422465	0.427489	0.434458	0.830956	0.479349	0.469982	0.637028	0.539951	0.533303	0.435542	0.808893	0.487583	0.493381	0.836967	0.553234	0.905404	0.84761	0.837174	0.68371	0.765403	0.774504	0.868462
	Sample 52	0.545135	0.356381	0.320089	0.814417	0.857901	0.278438	0.266078	0.429958	0.300517	0.286039	0.502648	0.88194	0.290533	0.470799	0.637625	0.572694	0.498173	0.476058	0.788719	0.537676	0.511772	0.922061	0.519812	0.863638	0.898167	0.781295	0.746611	0.843247	0.802622	0.815231
	Sample 53	0.608694	0.546198	0.47038	0.759336	0.903173	0.382866	0.420236	0.476796	0.463274	0.439373	0.488139	0.792345	0.425765	0.520422	0.524988	0.452115	0.367998	0.403917	0.78331	0.445285	0.422311	0.801945	0.409232	0.854981	0.861189	0.700965	0.769383	0.84818	0.80442	0.779507
	Sample 54	0.315676	0.326787	0.269025	0.802356	0.89011	0.224782	0.20638	0.270424	0.2227	0.245064	0.260436	0.799313	0.273509	0.263657	0.594984	0.489815	0.409262	0.375757	0.856652	0.405472	0.446189	0.82501	0.497981	0.835213	0.823241	0.687855	0.631541	0.681484	0.749918	0.836965
	Sample 55	0.388382	0.319092	0.265871	0.76563	0.910219	0.256356	0.189119	0.317046	0.22482	0.247721	0.337168	0.778112	0.264118	0.328829	0.588436	0.49029	0.472745	0.348754	0.816327	0.414589	0.45682	0.868135	0.487059	0.846664	0.833209	0.803392	0.592679	0.704561	0.77633	0.827718
	Sample 56	0.455311	0.441138	0.389279	0.78862	0.91656	0.341382	0.29619	0.325311	0.314217	0.374119	0.406837	0.794953	0.378893	0.377739	0.428216	0.377875	0.331381	0.287513	0.714482	0.305012	0.363159	0.893537	0.367794	0.829629	0.882442	0.773865	0.671421	0.712287	0.848076	0.858898
	Sample 57	0.402188	0.290977	0.26138	0.72499	0.903146	0.240529	0.205086	0.323552	0.244604	0.241752	0.331626	0.698308	0.238535	0.337117	0.503185	0.452003	0.415946	0.354655	0.80448	0.422993	0.418062	0.824554	0.412497	0.838207	0.898284	0.826627	0.704819	0.840631	0.830831	0.819773
	Sample 58	0.617333	0.522664	0.469067	0.849181	0.879153	0.442204	0.377955	0.46141	0.426555	0.41857	0.536595	0.730084	0.457525	0.550353	0.51612	0.463194	0.436667	0.373222	0.747424	0.421214	0.413329	0.869216	0.451796	0.891501	0.897454	0.846058	0.723131	0.816117	0.800839	0.875371
	Sample 59	0.397392	0.255781	0.2122	0.740038	0.834905	0.189787	0.187739	0.316816	0.192323	0.199739	0.335081	0.878487	0.18744	0.321087	0.513102	0.425678	0.380717	0.376609	0.797238	0.385805	0.40068	0.843201	0.37601	0.807986	0.829617	0.741991	0.733985	0.751906	0.780898	0.732816
	Sample 60	0.279985	0.32824	0.285156	0.785661	0.890769	0.24612	0.262857	0.224747	0.270108	0.258141	0.246986	0.827875	0.25956	0.245128	0.682358	0.592793	0.511643	0.546436	0.802708	0.561509	0.536632	0.882138	0.539582	0.875505	0.868742	0.749817	0.800806	0.822896	0.786438	0.790762
	Sample 61	0.473544	0.429338	0.350426	0.767682	0.921226	0.321436	0.344199	0.338103	0.354786	0.308691	0.407219	0.863946	0.348771	0.407648	0.492086	0.401641	0.368414	0.394504	0.713983	0.406639	0.353806	0.859938	0.399744	0.860844	0.816201	0.748678	0.801698	0.826357	0.718993	0.812346
	Sample 62	0.355962	0.382003	0.343064	0.792282	0.891135	0.322327	0.312275	0.284531	0.318667	0.303849	0.32865	0.827626	0.319106	0.296333	0.52691	0.473201	0.444597	0.430733	0.799329	0.439548	0.419109	0.923272	0.440154	0.832487	0.898068	0.843782	0.81747	0.8342	0.79541	0.835349
	Sample 63	0.369483	0.355273	0.315667	0.685661	0.905589	0.306717	0.244502	0.296648	0.295095	0.296872	0.302192	0.753703	0.302668	0.312375	0.556167	0.494165	0.480155	0.382759	0.802875	0.461961	0.464743	0.817878	0.473816	0.845438	0.888519	0.863328	0.688209	0.830615	0.835617	0.85193
	Sample 64	0.53159	0.503306	0.43264	0.775707	0.832691	0.384383	0.390749	0.436731	0.374387	0.401243	0.432587	0.760448	0.436275	0.435854	0.511687	0.439844	0.390784	0.397256	0.821557	0.380621	0.407924	0.813761	0.44354	0.819908	0.859596	0.763716	0.776364	0.743856	0.797215	0.86682
	Sample 65	0.599123	0.509175	0.448517	0.780588	0.791217	0.371886	0.402582	0.513844	0.417682	0.423111	0.538927	0.83236	0.40963	0.524547	0.574597	0.506145	0.419668	0.454307	0.85766	0.471348	0.477475	0.899526	0.462261	0.875524	0.88087	0.73037	0.790654	0.820312	0.830973	0.804496
	Sample 66	0.571775	0.425424	0.362141	0.762522	0.895602	0.298076	0.283557	0.447509	0.320417	0.301571	0.483355	0.827276	0.358611	0.496847	0.605479	0.515413	0.424233	0.403569	0.782667	0.456029	0.429207	0.845359	0.510389	0.868955	0.851248	0.700656	0.666528	0.753171	0.708872	0.842951
	Sample 67	0.518866	0.517441	0.419389	0.791504	0.897094	0.395871	0.34537	0.426494	0.402543	0.404203	0.446902	0.850298	0.436782	0.450938	0.502154	0.406999	0.384176	0.335166	0.821973	0.390651	0.392262	0.861306	0.423878	0.869085	0.810505	0.765055	0.667457	0.77795	0.781158	0.844119
	Sample 68	0.430459	0.352543	0.294009	0.701661	0.860969	0.259935	0.209581	0.335249	0.280041	0.270554	0.354672	0.719589	0.274702	0.377226	0.477896	0.39855	0.35236	0.284101	0.778817	0.379614	0.366754	0.823938	0.372378	0.876334	0.833967	0.737314	0.594482	0.794345	0.767434	0.779202
	Sample 69	0.502246	0.590141	0.505087	0.773899	0.892812	0.498595	0.389706	0.446405	0.459447	0.502847	0.428503	0.730032	0.523848	0.447466	0.473628	0.405366	0.400156	0.312766	0.888817	0.368737	0.403568	0.853173	0.420424	0.890929	0.855875	0.844873	0.660361	0.778538	0.852078	0.887666
	Sample 70	0.512327	0.443953	0.371891	0.744745	0.909203	0.337421	0.327675	0.437494	0.365944	0.348559	0.467659	0.839038	0.348367	0.45313	0.525522	0.44022	0.399416	0.38788	0.853935	0.43318	0.412601	0.912814	0.412374	0.884455	0.837682	0.760037	0.738085	0.824285	0.785126	0.784695
	Sample 71	0.469115	0.436834	0.366166	0.783037	0.858888	0.311621	0.332907	0.388106	0.339066	0.327865	0.394534	0.809331	0.38244	0.41571	0.548825	0.46004	0.391511	0.418254	0.827315	0.425991	0.41192	0.841018	0.480486	0.886157	0.838226	0.713362	0.762089	0.776188	0.750548	0.87548
	Sample 72	0.612326	0.430459	0.387714	0.823787	0.842373	0.327031	0.348884	0.532917	0.343254	0.362699	0.548323	0.846884	0.34247	0.513421	0.68162	0.613935	0.517844	0.552449	0.870315	0.543533	0.574324	0.895476	0.542292	0.838477	0.900699	0.759725	0.810493	0.797414	0.842587	0.795592
	Sample 73	0.44225	0.347528	0.300655	0.705137	0.916629	0.267064	0.216831	0.338457	0.276917	0.251478	0.377726	0.765819	0.294646	0.391674	0.581908	0.503424	0.447178	0.363066	0.765307	0.463676	0.42108	0.854101	0.493361	0.885638	0.865126	0.768469	0.623923	0.79682	0.72362	0.847833
	Sample 74	0.388789	0.289804	0.240464	0.797663	0.83383	0.206479	0.183837	0.311613	0.204389	0.228218	0.317197	0.830778	0.227204	0.322259	0.592644	0.491744	0.422246	0.375943	0.801495	0.417971	0.466701	0.815859	0.464628	0.828877	0.829746	0.712477	0.634349	0.705264	0.787489	0.783992
	Sample 75	0.421013	0.313369	0.263177	0.753784	0.771185	0.234843	0.228028	0.335318	0.253585	0.232957	0.35611	0.79264	0.232209	0.355704	0.572272	0.480611	0.428868	0.416423	0.796456	0.463094	0.425424	0.845841	0.424058	0.844876	0.83983	0.749414	0.727666	0.809221	0.743396	0.741008
	Sample 76	0.618559	0.569777	0.474376	0.782175	0.782523	0.457229	0.425933	0.491857	0.493368	0.425285	0.536658	0.881738	0.484005	0.54932	0.507547	0.422566	0.407292	0.379414	0.795166	0.439483	0.378836	0.867594	0.431143	0.888064	0.832564	0.80247	0.747544	0.865897	0.746406	0.849464
	Sample 77	0.415783	0.473145	0.431087	0.733886	0.795326	0.405553	0.381062	0.364508	0.385148	0.399114	0.369783	0.816293	0.402896	0.363666	0.609581	0.555396	0.522499	0.490945	0.876677	0.49621	0.514203	0.889366	0.519075	0.874653	0.91111	0.857143	0.80538	0.814017	0.843535	0.851528
	Sample 78	0.502516	0.486516	0.426146	0.794129	0.839075	0.389509	0.372793	0.429679	0.394061	0.411197	0.420507	0.873677	0.400499	0.452158	0.595724	0.521803	0.476943	0.456474	0.855054	0.482516	0.503498	0.836803	0.4904	0.899789	0.875914	0.80061	0.766251	0.809966	0.845187	0.823199
	Sample 79	0.33977	0.311804	0.261958	0.696798	0.89702	0.247705	0.23563	0.251498	0.222199	0.258589	0.260008	0.795152	0.252927	0.296444	0.643526	0.54065	0.511232	0.486312	0.740202	0.458592	0.533696	0.765247	0.522012	0.872487	0.840137	0.794424	0.7557	0.712625	0.829331	0.811175
	Sample 80	0.380335	0.38902	0.32022	0.848406	0.888178	0.301004	0.319296	0.269287	0.30778	0.30542	0.337332	0.861856	0.336307	0.326732	0.583901	0.480637	0.451794	0.47925	0.708026	0.461964	0.458422	0.886934	0.504782	0.859063	0.823147	0.77375	0.820772	0.791168	0.785102	0.864499
	Sample 81	0.496913	0.385021	0.335445	0.787502	0.833439	0.300765	0.298568	0.390851	0.31975	0.315265	0.461493	0.841882	0.324361	0.420431	0.462192	0.40268	0.361048	0.358411	0.786559	0.383838	0.378454	0.928719	0.389374	0.846085	0.871238	0.781164	0.775459	0.830473	0.818824	0.84245
	Sample 82	0.539099	0.482402	0.412612	0.769336	0.829174	0.370774	0.359025	0.460428	0.393128	0.404478	0.480579	0.861068	0.428973	0.470867	0.52889	0.452375	0.406505	0.393624	0.854069	0.431013	0.443457	0.891448	0.470313	0.873432	0.855329	0.768599	0.744245	0.814938	0.838467	0.889245
	Sample 83	0.371991	0.366544	0.321749	0.693938	0.840714	0.271628	0.288746	0.265519	0.28393	0.271779	0.331	0.85661	0.30981	0.309973	0.511818	0.449269	0.379283	0.403185	0.713777	0.396461	0.379494	0.889807	0.432599	0.83328	0.877792	0.741051	0.787752	0.774613	0.741463	0.845221
	Sample 84	0.525648	0.315017	0.267608	0.795286	0.860723	0.24033	0.224748	0.451573	0.232158	0.237917	0.475496	0.856325	0.243504	0.477582	0.697826	0.592806	0.532378	0.49786	0.859079	0.514276	0.527033	0.90459	0.53941	0.908558	0.849504	0.76291	0.713445	0.736969	0.75525	0.772986
	Sample 85	0.588267	0.433103	0.365739	0.735415	0.901119	0.355876	0.346829	0.519077	0.346314	0.352391	0.536248	0.857363	0.338762	0.493868	0.383567	0.323908	0.315173	0.307161	0.882383	0.306705	0.312087	0.911572	0.300017	0.839531	0.844463	0.821689	0.800802	0.799611	0.813643	0.782175
	Sample 86	0.464762	0.369953	0.32022	0.742569	0.868314	0.269797	0.233387	0.399463	0.27575	0.31209	0.427233	0.84218	0.300595	0.414545	0.566297	0.490169	0.412985	0.357252	0.859499	0.422098	0.477725	0.91925	0.460129	0.89195	0.865568	0.729273	0.630856	0.745365	0.843594	0.812522
	Sample 87	0.55663	0.444604	0.39061	0.769489	0.860136	0.371507	0.344119	0.452369	0.360944	0.36309	0.493963	0.780785	0.379425	0.500342	0.601027	0.528036	0.502213	0.465189	0.812691	0.487933	0.490834	0.887417	0.512916	0.898876	0.878556	0.835591	0.77399	0.811832	0.816659	0.853399
	Sample 88	0.43259	0.269687	0.220446	0.81121	0.813667	0.19733	0.188646	0.356364	0.206429	0.226743	0.37458	0.884138	0.218001	0.35718	0.591023	0.483112	0.432451	0.413421	0.823791	0.452393	0.496911	0.8659	0.477751	0.825677	0.817416	0.731699	0.699501	0.76544	0.840763	0.808346
	Sample 89	0.416365	0.369405	0.317794	0.749746	0.919249	0.26914	0.279008	0.345127	0.294249	0.322944	0.345819	0.821524	0.306129	0.364388	0.542803	0.466965	0.395474	0.409974	0.828905	0.432368	0.474533	0.830567	0.449825	0.875164	0.860285	0.728578	0.755291	0.796548	0.874227	0.828709
	Sample 90	0.428523	0.268153	0.242069	0.815271	0.78271	0.202012	0.223553	0.375589	0.226252	0.222091	0.391419	0.855473	0.221697	0.360061	0.54504	0.492024	0.410605	0.454389	0.876473	0.459874	0.451416	0.913415	0.450616	0.840238	0.90273	0.753348	0.833679	0.843743	0.828225	0.826757
	Sample 91	0.412688	0.453772	0.387189	0.714267	0.899663	0.374939	0.316827	0.326709	0.351884	0.378034	0.312971	0.769369	0.389674	0.326963	0.389691	0.33251	0.321991	0.272085	0.791661	0.302191	0.324649	0.758371	0.334644	0.792277	0.853267	0.826273	0.698208	0.775464	0.833093	0.858744
	Sample 92	0.607852	0.592028	0.501013	0.697064	0.91848	0.473791	0.466852	0.494916	0.478541	0.503312	0.510966	0.880258	0.502772	0.53527	0.420889	0.356184	0.336831	0.331898	0.814204	0.340208	0.357819	0.840609	0.357434	0.880592	0.846265	0.800284	0.788563	0.808307	0.850149	0.849236
	Sample 93	0.572087	0.526908	0.459903	0.810803	0.838668	0.458435	0.420392	0.486276	0.438437	0.444476	0.498626	0.814062	0.463186	0.490413	0.536094	0.467921	0.466427	0.427721	0.850003	0.44608	0.452225	0.871591	0.471261	0.857235	0.872833	0.870047	0.797846	0.832093	0.843555	0.879064
	Sample 94	0.517084	0.426281	0.374929	0.788819	0.841243	0.30859	0.362852	0.444852	0.346994	0.357337	0.428399	0.842248	0.35105	0.458737	0.576203	0.506791	0.417121	0.490466	0.86031	0.469032	0.483013	0.828491	0.474514	0.887163	0.879535	0.723914	0.851204	0.814004	0.838268	0.823519
	Sample 95	0.358665	0.407995	0.350826	0.727745	0.896572	0.334425	0.311089	0.294206	0.302641	0.336903	0.288484	0.743331	0.338429	0.301906	0.475458	0.408835	0.389722	0.362528	0.820283	0.352682	0.39261	0.804329	0.394388	0.84175	0.859877	0.819678	0.762483	0.741774	0.825752	0.829491
	Sample 96	0.351303	0.438326	0.368899	0.772088	0.920721	0.359535	0.339444	0.272935	0.320535	0.367158	0.281359	0.861218	0.374505	0.308368	0.483722	0.407105	0.396771	0.374599	0.77692	0.353732	0.405183	0.8009	0.413291	0.877783	0.841609	0.820246	0.774409	0.731271	0.837637	0.854398
	Sample 97	0.538565	0.521569	0.446435	0.741384	0.878669	0.391884	0.366502	0.450596	0.426937	0.413453	0.4875	0.838644	0.425434	0.466615	0.465831	0.398727	0.350006	0.327336	0.836662	0.381313	0.369269	0.905184	0.379969	0.866405	0.855947	0.751357	0.702692	0.818564	0.792709	0.81568
	Sample 98	0.312117	0.27665	0.243536	0.760249	0.900741	0.214579	0.176786	0.245116	0.213238	0.222633	0.250954	0.760863	0.226937	0.244655	0.528181	0.464959	0.409675	0.33752	0.785331	0.407113	0.425052	0.804039	0.433269	0.783855	0.880303	0.775634	0.639023	0.770784	0.804746	0.820304
	Sample 99	0.321329	0.266437	0.231782	0.779059	0.923573	0.177967	0.173709	0.259091	0.201691	0.218675	0.264058	0.795535	0.214209	0.280997	0.675886	0.587977	0.451459	0.440658	0.80631	0.511642	0.554727	0.821769	0.543396	0.874484	0.869935	0.667951	0.651971	0.756995	0.82074	0.803976
	Sample 100	0.38708	0.375951	0.342944	0.787062	0.880246	0.319939	0.296152	0.310696	0.31062	0.323604	0.327046	0.778876	0.311585	0.328929	0.519752	0.47412	0.442315	0.40943	0.802665	0.429432	0.447383	0.844905	0.430766	0.849772	0.912204	0.851011	0.787741	0.826225	0.860762	0.82879
	Sample 101	0.450504	0.451803	0.394381	0.792751	0.904038	0.358581	0.357879	0.39032	0.347862	0.367716	0.378111	0.809753	0.365641	0.394142	0.537629	0.469299	0.426698	0.425863	0.866407	0.413943	0.437569	0.839308	0.435099	0.874891	0.872905	0.793666	0.792114	0.769941	0.813886	0.809293
	Sample 102	0.47275	0.452497	0.398335	0.747376	0.879774	0.379248	0.27234	0.370531	0.333979	0.375097	0.408872	0.845816	0.39254	0.409914	0.512535	0.451186	0.429567	0.308474	0.783777	0.378292	0.424865	0.86488	0.444622	0.867083	0.880303	0.838122	0.60186	0.73808	0.82895	0.867496
	Sample 103	0.534483	0.370291	0.323443	0.824356	0.82312	0.243516	0.261642	0.437662	0.287848	0.292086	0.490614	0.853566	0.29957	0.452779	0.587278	0.512978	0.386214	0.414962	0.818852	0.456524	0.463245	0.917923	0.475115	0.847136	0.873484	0.657635	0.706585	0.777357	0.7888	0.809013
	Sample 104	0.349043	0.358219	0.309846	0.773314	0.856022	0.310604	0.231856	0.285682	0.269206	0.296715	0.304241	0.751859	0.297958	0.290836	0.537468	0.464889	0.466026	0.347874	0.818471	0.403913	0.445188	0.871644	0.447053	0.833237	0.864961	0.867077	0.647246	0.75151	0.828305	0.831775
	Sample 105	0.445478	0.482753	0.407476	0.828545	0.886784	0.392296	0.345267	0.366278	0.377527	0.3651	0.399441	0.844662	0.421292	0.37377	0.503881	0.425309	0.409465	0.360377	0.822212	0.394049	0.381078	0.896656	0.43973	0.839032	0.844067	0.812622	0.715203	0.782028	0.756287	0.872686
	Sample 106	0.39133	0.369795	0.331495	0.751093	0.905737	0.306536	0.270159	0.340571	0.306763	0.314007	0.343643	0.69119	0.300886	0.340688	0.454142	0.407107	0.376455	0.331781	0.87029	0.376733	0.38563	0.878141	0.369516	0.870588	0.896431	0.828935	0.730566	0.829549	0.849139	0.813658
	Sample 107	0.405027	0.33466	0.303138	0.688923	0.867203	0.278044	0.247709	0.343453	0.262523	0.282769	0.354389	0.817991	0.275791	0.36539	0.642886	0.582331	0.534125	0.475852	0.847975	0.504309	0.543202	0.874977	0.529797	0.902137	0.905808	0.830823	0.740181	0.784445	0.844942	0.824092
	Sample 108	0.564487	0.467409	0.407253	0.747252	0.889823	0.38699	0.379488	0.467457	0.364433	0.387278	0.482549	0.793378	0.388559	0.486033	0.585658	0.510283	0.484895	0.475495	0.828109	0.456631	0.485255	0.854845	0.48686	0.861017	0.871299	0.827948	0.811898	0.779688	0.828564	0.831304
	Sample 109	0.480848	0.450634	0.397587	0.800288	0.858426	0.370449	0.352858	0.403722	0.361973	0.381119	0.433491	0.848624	0.38573	0.408376	0.631206	0.556903	0.518891	0.494251	0.839606	0.507019	0.533836	0.901513	0.540295	0.849283	0.882285	0.822063	0.783026	0.803254	0.84574	0.855972
	Sample 110	0.312742	0.392287	0.343567	0.72577	0.885439	0.304634	0.317956	0.259843	0.323472	0.330343	0.289132	0.781224	0.340214	0.272406	0.532674	0.466518	0.413653	0.431742	0.830855	0.439232	0.448563	0.924509	0.461965	0.871027	0.875804	0.776559	0.810518	0.824579	0.842095	0.867256
	Sample 111	0.54737	0.436016	0.391061	0.612014	0.806409	0.33665	0.365132	0.426686	0.359866	0.366023	0.493437	0.850257	0.37692	0.461235	0.483715	0.433843	0.373479	0.405077	0.779519	0.399235	0.406066	0.901467	0.418154	0.842638	0.896897	0.772104	0.837428	0.825351	0.839472	0.864464
	Sample 112	0.530555	0.416422	0.363204	0.782757	0.870405	0.327396	0.312724	0.421747	0.30941	0.321644	0.446328	0.830854	0.339066	0.460308	0.566904	0.494455	0.445707	0.425732	0.794917	0.421221	0.437876	0.841248	0.461593	0.867597	0.872203	0.786213	0.750978	0.743021	0.772399	0.814236
	Sample 113	0.526914	0.455421	0.410289	0.78624	0.870332	0.389261	0.383597	0.466028	0.35288	0.406274	0.459665	0.82576	0.386655	0.468983	0.601295	0.541707	0.513944	0.506466	0.884447	0.46591	0.536406	0.872371	0.510503	0.890056	0.900901	0.854728	0.842292	0.774844	0.892085	0.849006
	Sample 114	0.502914	0.445593	0.381482	0.781406	0.904957	0.304446	0.350597	0.435601	0.378467	0.375011	0.460466	0.825061	0.377386	0.44522	0.631824	0.540918	0.431686	0.497125	0.866154	0.536644	0.531744	0.915596	0.535111	0.885281	0.856122	0.683238	0.78681	0.849357	0.841601	0.846931
	Sample 115	0.247505	0.227695	0.184338	0.703634	0.881364	0.188719	0.155651	0.204513	0.162595	0.171001	0.200615	0.718602	0.188117	0.215502	0.522937	0.423361	0.433422	0.357476	0.826297	0.373425	0.392729	0.810546	0.43204	0.870696	0.809582	0.828821	0.683592	0.714091	0.751007	0.826179
	Sample 116	0.422947	0.415636	0.361714	0.726522	0.823271	0.337953	0.31349	0.363739	0.324173	0.332755	0.367549	0.79934	0.34931	0.369724	0.552846	0.481123	0.449518	0.41698	0.860012	0.431189	0.442605	0.86902	0.464625	0.874161	0.870267	0.813099	0.754243	0.779945	0.800593	0.840425
	Sample 117	0.413443	0.369847	0.29181	0.791703	0.895296	0.28513	0.229926	0.30213	0.27879	0.255519	0.34268	0.785671	0.303482	0.365497	0.466056	0.367718	0.359301	0.289736	0.730765	0.351312	0.321987	0.828845	0.382427	0.884032	0.789	0.770941	0.621677	0.753798	0.690876	0.82056
	Sample 118	0.333563	0.381657	0.336599	0.811307	0.91262	0.312935	0.328316	0.265778	0.319506	0.300488	0.295262	0.81146	0.312964	0.298066	0.659055	0.581248	0.540384	0.566944	0.796784	0.551731	0.51889	0.885176	0.540435	0.893581	0.881942	0.819939	0.860238	0.837155	0.787325	0.820015
	Sample 119	0.486054	0.455533	0.398826	0.81136	0.87946	0.376872	0.375546	0.399752	0.369541	0.364338	0.426132	0.833222	0.401092	0.418592	0.638652	0.559151	0.52837	0.526512	0.822444	0.518092	0.510799	0.876717	0.562327	0.861206	0.875517	0.827321	0.824411	0.811228	0.799808	0.880491
	Sample 120	0.417359	0.377117	0.333048	0.801196	0.87295	0.300682	0.320873	0.319541	0.309783	0.302657	0.35984	0.766423	0.32094	0.349402	0.496459	0.438444	0.395836	0.422416	0.765627	0.407816	0.398436	0.862184	0.422505	0.837173	0.883142	0.797318	0.850859	0.82145	0.802556	0.851037
	Sample 121	0.429502	0.561821	0.503749	0.795333	0.909111	0.446595	0.375953	0.366772	0.455589	0.488994	0.397904	0.866048	0.499378	0.38045	0.534046	0.478845	0.424517	0.357367	0.853948	0.433066	0.46482	0.926432	0.47469	0.885794	0.896636	0.794906	0.669169	0.810914	0.870374	0.888856
	Sample 122	0.521624	0.499808	0.428291	0.741315	0.859373	0.381819	0.360373	0.427681	0.373905	0.423975	0.438004	0.76588	0.424402	0.434711	0.508653	0.435871	0.388577	0.366751	0.819903	0.380522	0.431479	0.839694	0.431914	0.83338	0.856911	0.763932	0.721023	0.748098	0.848276	0.849131
	Sample 123	0.468862	0.349246	0.308055	0.723385	0.843585	0.25951	0.26837	0.378214	0.273435	0.254671	0.424567	0.801711	0.267718	0.399008	0.631794	0.557277	0.46946	0.485488	0.806664	0.494651	0.460705	0.905525	0.484308	0.851014	0.882055	0.743058	0.768427	0.78293	0.729201	0.766559
	Sample 124	0.402964	0.345165	0.309348	0.763118	0.817334	0.26248	0.237877	0.346499	0.266908	0.279518	0.374853	0.810197	0.301915	0.354559	0.612421	0.548872	0.465715	0.422062	0.859876	0.473571	0.495946	0.930239	0.535683	0.879879	0.896234	0.760449	0.68917	0.773276	0.809812	0.874698
	Sample 125	0.544647	0.454083	0.410026	0.792774	0.800916	0.365511	0.341455	0.479334	0.35812	0.384293	0.501316	0.88348	0.3877	0.472123	0.596529	0.538652	0.480173	0.44857	0.880082	0.470462	0.504846	0.920443	0.509323	0.866842	0.902978	0.804945	0.751967	0.788667	0.846306	0.853811
	Sample 126	0.460094	0.413097	0.345434	0.776108	0.909147	0.284703	0.27594	0.371727	0.333644	0.338419	0.400857	0.886423	0.328645	0.346822	0.490103	0.409826	0.337774	0.327379	0.807937	0.395839	0.401503	0.871251	0.389908	0.753806	0.836204	0.68919	0.667979	0.807664	0.819222	0.795564
	Sample 127	0.533174	0.478234	0.414696	0.821427	0.889324	0.40313	0.343437	0.448824	0.379176	0.38911	0.466891	0.811832	0.393808	0.449648	0.480988	0.417083	0.405451	0.345414	0.841796	0.381359	0.391351	0.875681	0.396075	0.843341	0.86714	0.842956	0.718136	0.792866	0.813639	0.823462
	Sample 128	0.447011	0.44969	0.392866	0.741787	0.866162	0.35554	0.341206	0.35066	0.370219	0.345786	0.397039	0.765804	0.387502	0.380366	0.555836	0.485599	0.439462	0.421745	0.784455	0.457606	0.427406	0.88821	0.478969	0.850911	0.873637	0.790633	0.758758	0.823276	0.768943	0.86171
	Sample 129	0.390272	0.433781	0.376524	0.685498	0.840495	0.352373	0.283743	0.317676	0.308132	0.33971	0.322688	0.839862	0.35588	0.325371	0.536794	0.46594	0.436053	0.351126	0.813985	0.381306	0.420383	0.826828	0.440394	0.833704	0.868005	0.812329	0.654116	0.710339	0.783137	0.820415
	Sample 130	0.426959	0.265537	0.242568	0.818023	0.884902	0.202914	0.138157	0.3663	0.195315	0.223562	0.376802	0.742372	0.230082	0.369423	0.59533	0.543835	0.45493	0.309746	0.857928	0.437893	0.501222	0.882525	0.515841	0.865243	0.913501	0.764163	0.520293	0.735547	0.841923	0.866478
	Sample 131	0.427957	0.390447	0.352021	0.793339	0.845482	0.329732	0.315684	0.340715	0.303034	0.332797	0.383808	0.825896	0.349092	0.36487	0.570574	0.514421	0.481849	0.46132	0.796144	0.442835	0.486328	0.896839	0.510141	0.852587	0.901584	0.844498	0.80852	0.776122	0.852348	0.894084
	Sample 132	0.470731	0.380331	0.341769	0.789153	0.880997	0.309938	0.316157	0.392583	0.319218	0.317603	0.414599	0.841961	0.303576	0.402793	0.645031	0.579631	0.525647	0.536194	0.833987	0.541385	0.538647	0.880757	0.514858	0.855675	0.898609	0.814917	0.831268	0.839316	0.835071	0.79819
	Sample 133	0.481123	0.331384	0.269735	0.786823	0.850011	0.221481	0.271128	0.389523	0.276135	0.272351	0.394236	0.793794	0.269772	0.432531	0.604817	0.4923	0.40423	0.494843	0.809611	0.503981	0.497075	0.819408	0.492367	0.899002	0.813965	0.668352	0.81817	0.833278	0.82186	0.814076
	Sample 134	0.422414	0.356123	0.297127	0.772461	0.928239	0.269263	0.277975	0.321158	0.273927	0.276918	0.351577	0.820759	0.290237	0.366926	0.540837	0.451241	0.408924	0.422155	0.76029	0.416008	0.42055	0.832304	0.440777	0.868641	0.834339	0.756095	0.780558	0.769194	0.777592	0.814991
	Sample 135	0.582506	0.385909	0.345409	0.787534	0.893794	0.298584	0.31042	0.460045	0.324157	0.271216	0.510817	0.898874	0.286885	0.484413	0.552088	0.494147	0.42716	0.444092	0.789769	0.463744	0.388007	0.87693	0.410423	0.831603	0.895051	0.773717	0.804387	0.839982	0.702798	0.743401
	Sample 136	0.349274	0.408717	0.363281	0.781569	0.907431	0.323619	0.343909	0.298943	0.331044	0.362633	0.3163	0.830144	0.351786	0.313859	0.569292	0.506006	0.450761	0.479023	0.8559	0.461103	0.505103	0.905593	0.489995	0.898606	0.888833	0.791792	0.841437	0.809959	0.887247	0.860709
	Sample 137	0.592627	0.484449	0.417553	0.776883	0.874757	0.362058	0.347742	0.517232	0.380351	0.393462	0.523597	0.860258	0.406803	0.501528	0.543838	0.468742	0.406443	0.390373	0.872778	0.426979	0.441697	0.883518	0.456674	0.846279	0.861915	0.747361	0.71781	0.785121	0.812185	0.839723
	Sample 138	0.439646	0.416992	0.358683	0.748831	0.91421	0.289028	0.233316	0.349916	0.302355	0.30852	0.388727	0.842448	0.347812	0.366778	0.536443	0.461431	0.371822	0.300152	0.795905	0.388967	0.396899	0.884183	0.447445	0.834259	0.860168	0.693126	0.559522	0.725085	0.739871	0.834096
	Sample 139	0.48841	0.381909	0.329516	0.76673	0.885114	0.277526	0.227973	0.417901	0.30217	0.32932	0.424415	0.847827	0.329883	0.429341	0.635182	0.548043	0.461575	0.379159	0.855636	0.502562	0.547717	0.868972	0.548654	0.879057	0.862813	0.726682	0.59693	0.79121	0.8623	0.863775
	Sample 140	0.387739	0.449026	0.393433	0.726478	0.881474	0.385241	0.348006	0.31884	0.345213	0.375863	0.316609	0.786898	0.375262	0.329816	0.511553	0.448219	0.438886	0.396466	0.822305	0.393284	0.428202	0.816552	0.427517	0.850613	0.876192	0.857948	0.775024	0.768805	0.837062	0.835724
	Sample 141	0.514691	0.50776	0.441989	0.836243	0.879067	0.391406	0.306431	0.448307	0.391572	0.398722	0.47952	0.855236	0.450233	0.442351	0.562867	0.489959	0.433886	0.339688	0.871021	0.434069	0.441995	0.931665	0.499097	0.859449	0.87047	0.770849	0.603496	0.771175	0.785257	0.886705
	Sample 142	0.39918	0.46552	0.390741	0.819003	0.911564	0.350125	0.323436	0.351757	0.356241	0.391509	0.365903	0.869134	0.384258	0.353539	0.601245	0.504663	0.452205	0.417735	0.881197	0.460104	0.505655	0.916636	0.496289	0.885662	0.839364	0.752115	0.694784	0.765253	0.841014	0.825437
	Sample 143	0.650424	0.437452	0.368791	0.768712	0.799324	0.347072	0.371166	0.540168	0.334609	0.298308	0.58028	0.872394	0.350869	0.571575	0.639949	0.539503	0.507731	0.542978	0.830485	0.489499	0.436395	0.892156	0.513286	0.878772	0.843042	0.793393	0.848471	0.764904	0.681922	0.802074
	Sample 144	0.387266	0.51482	0.460426	0.737314	0.873638	0.412861	0.359456	0.331178	0.402639	0.439258	0.327077	0.741817	0.433641	0.330352	0.461143	0.412421	0.369814	0.321978	0.85517	0.360658	0.39346	0.844578	0.388428	0.853037	0.894344	0.801951	0.698217	0.782096	0.853227	0.842316
	Sample 145	0.60793	0.509039	0.445018	0.774699	0.865191	0.410716	0.436457	0.518266	0.42883	0.441459	0.534949	0.804028	0.460048	0.549316	0.532883	0.465863	0.429955	0.456901	0.852509	0.448917	0.462138	0.879952	0.481597	0.903584	0.874232	0.806847	0.857414	0.842431	0.867241	0.903758
	Sample 146	0.472326	0.380655	0.295384	0.758778	0.893735	0.273988	0.289531	0.392861	0.296768	0.286185	0.360473	0.796793	0.292139	0.402412	0.541527	0.420219	0.389781	0.411893	0.831757	0.422188	0.407133	0.763187	0.415603	0.851978	0.77599	0.719781	0.760614	0.779626	0.751824	0.767464
	Sample 147	0.366483	0.299176	0.266348	0.740998	0.897152	0.235544	0.228934	0.254982	0.253881	0.242503	0.324749	0.763304	0.244499	0.329556	0.581751	0.517917	0.458019	0.445166	0.695754	0.493674	0.47155	0.886123	0.475432	0.899239	0.890273	0.787311	0.765217	0.848601	0.81057	0.817243
	Sample 148	0.550806	0.463761	0.392884	0.757309	0.871985	0.360442	0.363429	0.444887	0.370724	0.397879	0.475201	0.817653	0.400365	0.459459	0.45385	0.384488	0.35274	0.355663	0.807703	0.362802	0.389377	0.862739	0.39181	0.834158	0.847169	0.777217	0.783657	0.799386	0.857941	0.863302
	Sample 149	0.579512	0.472755	0.401003	0.819758	0.765902	0.343056	0.36748	0.490353	0.393376	0.395421	0.501506	0.855732	0.420888	0.505428	0.509825	0.432447	0.369955	0.396295	0.846148	0.424221	0.426427	0.865393	0.453891	0.872162	0.848226	0.725651	0.777315	0.832091	0.836419	0.890287
	Sample 150	0.479206	0.360239	0.284361	0.826545	0.909859	0.250567	0.260999	0.390513	0.305004	0.273628	0.406476	0.885329	0.303733	0.411396	0.443493	0.350078	0.308475	0.321317	0.814917	0.375493	0.336865	0.848226	0.373928	0.858494	0.789366	0.695557	0.724515	0.846671	0.759572	0.843143
	Sample 151	0.442533	0.365512	0.311511	0.777207	0.885148	0.289155	0.252535	0.352183	0.276073	0.290609	0.378921	0.815545	0.283618	0.377473	0.52819	0.450155	0.417849	0.364931	0.795835	0.398943	0.419949	0.856256	0.409847	0.852984	0.852259	0.791096	0.690908	0.755303	0.795072	0.775947
	Sample 152	0.477862	0.320485	0.276422	0.746315	0.847351	0.253302	0.198386	0.419163	0.231013	0.269698	0.400071	0.842167	0.280029	0.384055	0.563861	0.486337	0.445659	0.34904	0.877164	0.406444	0.474506	0.837209	0.492683	0.803695	0.862512	0.79037	0.619016	0.720822	0.84153	0.873767
	Sample 153	0.466202	0.389686	0.341789	0.768334	0.918291	0.282464	0.184791	0.358514	0.305775	0.333828	0.37632	0.852892	0.336478	0.381107	0.664972	0.583239	0.482005	0.315334	0.769009	0.521783	0.569654	0.807204	0.574177	0.817472	0.877089	0.72485	0.474206	0.784669	0.856659	0.86346
	Sample 154	0.531305	0.475531	0.427513	0.802949	0.908731	0.396376	0.314955	0.423697	0.381068	0.363437	0.474265	0.80103	0.405651	0.465527	0.533983	0.480063	0.445099	0.35367	0.797464	0.427909	0.40811	0.892642	0.455514	0.876195	0.899022	0.833544	0.662323	0.801352	0.764275	0.853048
	Sample 155	0.507618	0.506664	0.434684	0.7979	0.918363	0.38856	0.322665	0.405809	0.3536	0.446827	0.410814	0.754393	0.403155	0.422419	0.50025	0.429182	0.383642	0.31858	0.799439	0.349124	0.441171	0.809298	0.398052	0.83216	0.857934	0.7669	0.636842	0.697898	0.881901	0.795706
	Sample 156	0.497246	0.370043	0.322445	0.745969	0.772129	0.293868	0.264722	0.395596	0.275098	0.295159	0.45212	0.773511	0.315445	0.427286	0.535685	0.466781	0.425412	0.383218	0.795574	0.39824	0.42728	0.909248	0.456647	0.859305	0.871372	0.794146	0.71538	0.743422	0.797633	0.852455
	Sample 157	0.519187	0.510145	0.452504	0.788171	0.9185	0.404484	0.397615	0.42253	0.3927	0.422457	0.4326	0.694112	0.413569	0.454151	0.490566	0.435138	0.388961	0.382355	0.81383	0.377628	0.406243	0.833225	0.397696	0.874734	0.887012	0.792882	0.779416	0.769781	0.828112	0.81069
	Sample 158	0.576587	0.30562	0.253185	0.80242	0.796746	0.246286	0.190454	0.484994	0.238278	0.234719	0.476277	0.778261	0.25591	0.476572	0.620569	0.514099	0.500091	0.386722	0.841146	0.48383	0.476604	0.826028	0.519633	0.826541	0.828431	0.805858	0.623173	0.779655	0.768011	0.837349
	Sample 159	0.395345	0.320719	0.26175	0.799261	0.9248	0.252986	0.229833	0.304601	0.228084	0.241387	0.316248	0.818235	0.264359	0.347459	0.5075	0.414189	0.400321	0.363684	0.77047	0.360916	0.381967	0.799928	0.418318	0.878874	0.816137	0.788811	0.71662	0.711165	0.752645	0.824272
	Sample 160	0.680311	0.480689	0.421547	0.771724	0.879992	0.390721	0.376735	0.523207	0.374801	0.336409	0.596774	0.890997	0.401765	0.583583	0.481147	0.421949	0.391093	0.377094	0.769071	0.375159	0.33673	0.877207	0.402149	0.857817	0.876964	0.812835	0.783739	0.779717	0.699848	0.835812
	Sample 161	0.472346	0.390669	0.341149	0.76367	0.941486	0.307781	0.322443	0.404011	0.324006	0.340592	0.39852	0.875965	0.334834	0.421582	0.709016	0.619143	0.558585	0.585194	0.855328	0.588031	0.618133	0.843705	0.607681	0.892529	0.873242	0.787831	0.82536	0.829362	0.871818	0.857077
	Sample 162	0.551099	0.42534	0.360072	0.806576	0.850433	0.33866	0.317797	0.470098	0.314746	0.336727	0.474074	0.805718	0.333085	0.462427	0.568842	0.481554	0.452918	0.425015	0.853019	0.420935	0.450333	0.860233	0.445462	0.839099	0.846551	0.796211	0.747159	0.739986	0.791666	0.783104
	Sample 163	0.486648	0.336662	0.29094	0.763419	0.80972	0.231957	0.258579	0.433145	0.272034	0.278427	0.430954	0.864369	0.284274	0.423863	0.642274	0.555047	0.442521	0.49331	0.890059	0.518979	0.531175	0.885555	0.542329	0.870985	0.86419	0.688991	0.768067	0.808034	0.827022	0.844388
	Sample 164	0.467349	0.400478	0.362475	0.73778	0.8628	0.322843	0.309825	0.3738	0.309806	0.353986	0.423729	0.79872	0.359344	0.396849	0.45964	0.416023	0.370536	0.355595	0.799829	0.355574	0.40628	0.906663	0.41243	0.849149	0.905106	0.806143	0.773638	0.773591	0.883909	0.897288
	Sample 165	0.492504	0.486708	0.415419	0.732926	0.905288	0.38026	0.367119	0.380631	0.3721	0.362738	0.421043	0.785601	0.397356	0.411214	0.48584	0.414678	0.379583	0.366465	0.772849	0.371437	0.362092	0.854901	0.396648	0.834946	0.853528	0.781291	0.75429	0.764524	0.74529	0.816416
	Sample 166	0.548308	0.291847	0.257308	0.806592	0.838841	0.234415	0.225702	0.497643	0.235738	0.223323	0.507802	0.881499	0.226668	0.468654	0.67058	0.59122	0.538618	0.518599	0.907597	0.541658	0.513133	0.926126	0.520819	0.854727	0.881654	0.803212	0.773358	0.807745	0.765208	0.776669
	Sample 167	0.558455	0.441573	0.378703	0.738169	0.9015	0.331775	0.338242	0.460461	0.343568	0.355353	0.502472	0.891591	0.36621	0.490832	0.541931	0.464773	0.407179	0.415117	0.824526	0.421652	0.436116	0.899755	0.449441	0.878911	0.857624	0.751349	0.765995	0.778055	0.804745	0.829332
	Sample 168	0.514073	0.367218	0.265131	0.713934	0.885531	0.261167	0.262523	0.401023	0.278466	0.263963	0.42314	0.827139	0.28898	0.453791	0.391287	0.282508	0.278285	0.279729	0.78009	0.296717	0.281264	0.823114	0.307921	0.882737	0.721999	0.711206	0.714896	0.758312	0.718818	0.786944
[truncated: 2,309 more rows]
[truncated: 69 more columns]

## Sheet: Complete Charts
	SmartPLS Report
	Please cite the use of SmartPLS: Ringle, C. M., Wende, S., and Becker, J.-M. 2015. "SmartPLS 3." Boenningstedt: SmartPLS GmbH, http://www.smartpls.com.
	back to navigation
